# Supplementary material for: Tumor immune microenvironment characterization in clear cell renal cell carcinoma identifies prognostic and immunotherapeutically relevant messenger RNA signatures
Source: Genome Biol. 2016 Nov 17;17:231. doi: 10.1186/s13059-016-1092-z (PMC5114739; doi:10.1186/s13059-016-1092-z)
Supplement: Additional file 2: Tables S1–S9. — Supplementary tables. (XLSX 3868 kb) [file 13059_2016_1092_MOESM2_ESM.xlsx]

## Sheet: Table S1
Supplementary Table 1. Gene signatures for immune cell types, angiogenesis, and antigen presentation machinery
Cell type	Symbol	Name	in RNA-SEQ
aDC	CCL1	chemokine (C-C motif) ligand 1	YES
aDC	EBI3	Epstein-Barr virus induced gene 3	YES
aDC	INDO	indoleamine-pyrrole 2,3 dioxygenase	NO
aDC	LAMP3	lysosomal-associated membrane protein 3	YES
aDC	OAS3	2'-5'-oligoadenylate synthetase 3, 100kDa	YES
B cells	ABCB4	ATP-binding cassette, sub-family B (MDR/TAP), member 4	YES
B cells	BACH2	BTB and CNC homology 1, basic leucine zipper transcription factor 2	YES
B cells	BCL11A	B-cell CLL/lymphoma 11A (zinc finger protein)	YES
B cells	BLK	B lymphoid tyrosine kinase	YES
B cells	BLNK	B-cell linker	YES
B cells	CCR9	chemokine (C-C motif) receptor 9	YES
B cells	CD19	CD19 molecule	YES
B cells	CD72	CD72 molecule	YES
B cells	COCH	coagulation factor C homolog, cochlin (Limulus polyphemus)	YES
B cells	CR2	complement component (3d/Epstein Barr virus) receptor 2	YES
B cells	DTNB	dystrobrevin, beta	YES
B cells	FCRL2	Fc receptor-like 2	YES
B cells	GLDC	glycine dehydrogenase (decarboxylating)	YES
B cells	GNG7	guanine nucleotide binding protein (G protein), gamma 7	YES
B cells	HLA-DOB	major histocompatibility complex, class II, DO beta	YES
B cells	HLA-DQA1	major histocompatibility complex, class II, DQ alpha 1	YES
B cells	IGHA1	immunoglobulin heavy constant alpha 1	NO
B cells	IGHG1	immunoglobulin heavy constant gamma 1 (G1m marker)	NO
B cells	IGHM	immunoglobulin heavy constant mu	NO
B cells	IGKC	immunoglobulin kappa constant	NO
B cells	IGL	immunoglobulin lambda locus	NO
B cells	KIAA0125	family with sequence similarity 30, member A	YES
B cells	MEF2C	myocyte enhancer factor 2C	YES
B cells	MICAL3	microtubule associated monoxygenase, calponin and LIM domain containing 3	YES
B cells	MS4A1	membrane-spanning 4-domains, subfamily A, member 1	YES
B cells	OSBPL10	oxysterol binding protein-like 10	YES
B cells	PNOC	prepronociceptin	YES
B cells	QRSL1	glutaminyl-tRNA synthase (glutamine-hydrolyzing)-like 1	YES
B cells	SCN3A	sodium channel, voltage-gated, type III, alpha subunit	YES
B cells	SLC15A2	solute carrier family 15 (H+/peptide transporter), member 2	YES
B cells	SPIB	Spi-B transcription factor (Spi-1/PU.1 related)	YES
B cells	TCL1A	T-cell leukemia/lymphoma 1A	YES
B cells	TNFRSF17	tumor necrosis factor receptor superfamily, member 17	YES
CD8 T cells	ABT1	activator of basal transcription 1	YES
CD8 T cells	AES	amino-terminal enhancer of split	YES
CD8 T cells	APBA2	amyloid beta (A4) precursor protein-binding, family A, member 2 (X11-like)	YES
CD8 T cells	ARHGAP8	Rho GTPase Activating Protein 8	YES
CD8 T cells	C12orf47	chromosome 12 open reading frame 47	YES
CD8 T cells	C19orf6	chromosome 19 open reading frame 6	YES
CD8 T cells	C4orf15	chromosome 4 open reading frame 15	NO
CD8 T cells	CAMLG	calcium modulating ligand	YES
CD8 T cells	CD8A	CD8a molecule	YES
CD8 T cells	CD8B	CD8b molecule	YES
CD8 T cells	CDKN2AIP	CDKN2A interacting protein	YES
CD8 T cells	DNAJB1	DnaJ (Hsp40) homolog, subfamily B, member 1	YES
CD8 T cells	FLT3LG	fms-related tyrosine kinase 3 ligand	YES
CD8 T cells	GADD45A	growth arrest and DNA-damage-inducible, alpha	YES
CD8 T cells	GZMM	granzyme M (lymphocyte met-ase 1)	YES
CD8 T cells	KLF9	Kruppel-like factor 9	YES
CD8 T cells	LEPROTL1	leptin receptor overlapping transcript-like 1	YES
CD8 T cells	LIME1	Lck interacting transmembrane adaptor 1	YES
CD8 T cells	MYST3	MYST histone acetyltransferase (monocytic leukemia) 3	YES
CD8 T cells	PF4	platelet factor 4 (chemokine (C-X-C motif) ligand 4)	YES
CD8 T cells	PPP1R2	protein phosphatase 1, regulatory (inhibitor) subunit 2	YES
CD8 T cells	PRF1	perforin 1 (pore forming protein)	YES
CD8 T cells	PRR5	proline rich 5 (renal)	YES
CD8 T cells	RBM3	RNA binding motif (RNP1, RRM) protein 3	YES
CD8 T cells	SF1	splicing factor 1	YES
CD8 T cells	SFRS7	splicing factor, arginine/serine-rich 7, 35kDa	YES
CD8 T cells	SLC16A7	solute carrier family 16, member 7 (monocarboxylic acid transporter 2)	YES
CD8 T cells	TBCC	tubulin folding cofactor C	YES
CD8 T cells	THUMPD1	THUMP domain containing 1	YES
CD8 T cells	TMC6	transmembrane channel-like 6	YES
CD8 T cells	TSC22D3	TSC22 domain family, member 3	YES
CD8 T cells	VAMP2	vesicle-associated membrane protein 2 (synaptobrevin 2)	YES
CD8 T cells	ZEB1	zinc finger E-box binding homeobox 1	YES
CD8 T cells	ZFP36L2	zinc finger protein 36, C3H type-like 2	YES
CD8 T cells	ZNF22	zinc finger protein 22 (KOX 15)	YES
CD8 T cells	ZNF609	zinc finger protein 609	YES
CD8 T cells	ZNF91	zinc finger protein 91	YES
Cytotoxic cells	APBA2	amyloid beta (A4) precursor protein-binding, family A, member 2 (X11-like)	YES
Cytotoxic cells	APOL3	apolipoprotein L, 3	YES
Cytotoxic cells	CTSW	cathepsin W	YES
Cytotoxic cells	DUSP2	dual specificity phosphatase 2	YES
Cytotoxic cells	GNLY	granulysin	YES
Cytotoxic cells	GZMA	granzyme A (granzyme 1, cytotoxic T-lymphocyte-associated serine esterase 3)	YES
Cytotoxic cells	GZMH	granzyme H (cathepsin G-like 2, protein h-CCPX)	YES
Cytotoxic cells	KLRB1	killer cell lectin-like receptor subfamily B, member 1	YES
Cytotoxic cells	KLRD1	killer cell lectin-like receptor subfamily D, member 1	YES
Cytotoxic cells	KLRF1	killer cell lectin-like receptor subfamily F, member 1	YES
Cytotoxic cells	KLRK1	killer cell lectin-like receptor subfamily K, member 1	YES
Cytotoxic cells	NKG7	natural killer cell group 7 sequence	YES
Cytotoxic cells	RORA	RAR-related orphan receptor A	YES
Cytotoxic cells	RUNX3	runt-related transcription factor 3	YES
Cytotoxic cells	SIGIRR	single immunoglobulin and toll-interleukin 1 receptor (TIR) domain	YES
Cytotoxic cells	WHAMMP3	WAS protein homology region 2 domain containing 1-like 1	NO
Cytotoxic cells	ZBTB16	zinc finger and BTB domain containing 16	YES
DC	CCL13	chemokine (C-C motif) ligand 13	YES
DC	CCL17	chemokine (C-C motif) ligand 17	YES
DC	CCL22	chemokine (C-C motif) ligand 22	YES
DC	CD209	CD209 molecule	YES
DC	HSD11B1	hydroxysteroid (11-beta) dehydrogenase 1	YES
DC	NPR1	natriuretic peptide receptor A/guanylate cyclase A (atrionatriuretic peptide receptor A)	YES
DC	PPFIBP2	PTPRF interacting protein, binding protein 2 (liprin beta 2)	YES
Eosinophils	ABHD2	abhydrolase domain containing 2	YES
Eosinophils	ACACB	acetyl-Coenzyme A carboxylase beta	YES
Eosinophils	C9orf156	chromosome 9 open reading frame 156	YES
Eosinophils	CAT	catalase	YES
Eosinophils	CCR3	chemokine (C-C motif) receptor 3	YES
Eosinophils	CLC	Charcot-Leyden crystal protein	YES
Eosinophils	CYSLTR2	cysteinyl leukotriene receptor 2	YES
Eosinophils	EMR1	egf-like module containing, mucin-like, hormone receptor-like 1	YES
Eosinophils	EPN2	epsin 2	YES
Eosinophils	GALC	galactosylceramidase	YES
Eosinophils	GPR44	G protein-coupled receptor 44	YES
Eosinophils	HES1	hairy and enhancer of split 1, (Drosophila)	YES
Eosinophils	HIST1H1C	histone cluster 1, H1c	YES
Eosinophils	HRH4	histamine receptor H4	YES
Eosinophils	IGSF2	immunoglobulin superfamily, member 2	NO
Eosinophils	IL5RA	interleukin 5 receptor, alpha	YES
Eosinophils	KBTBD11	kelch repeat and BTB (POZ) domain containing 11	YES
Eosinophils	KCNH2	potassium voltage-gated channel, subfamily H (eag-related), member 2	YES
Eosinophils	LRP5L	low density lipoprotein receptor-related protein 5-like	YES
Eosinophils	MYO15B	myosin XVB pseudogene	YES
Eosinophils	RCOR3	REST corepressor 3	YES
Eosinophils	RNASE2	ribonuclease, RNase A family, 2 (liver, eosinophil-derived neurotoxin)	YES
Eosinophils	RRP12	ribosomal RNA processing 12 homolog (S. cerevisiae)	YES
Eosinophils	SIAH1	seven in absentia homolog 1 (Drosophila)	YES
Eosinophils	SMPD3	sphingomyelin phosphodiesterase 3, neutral membrane (neutral sphingomyelinase II)	YES
Eosinophils	SYNJ1	synaptojanin 1	YES
Eosinophils	TGIF1	TGFB-induced factor homeobox 1	YES
Eosinophils	THBS1	thrombospondin 1	YES
Eosinophils	THBS4	thrombospondin 4	YES
Eosinophils	TIPARP	TCDD-inducible poly(ADP-ribose) polymerase	YES
Eosinophils	TKTL1	transketolase-like 1	YES
iDC	ABCG2	ATP-binding cassette, sub-family G (WHITE), member 2	YES
iDC	BLVRB	biliverdin reductase B (flavin reductase (NADPH))	YES
iDC	CARD9	caspase recruitment domain family, member 9	YES
iDC	CD1A	CD1a molecule	YES
iDC	CD1B	CD1b molecule	YES
iDC	CD1C	CD1c molecule	YES
iDC	CD1E	CD1e molecule	YES
iDC	CH25H	cholesterol 25-hydroxylase	YES
iDC	CLEC10A	C-type lectin domain family 10, member A	YES
iDC	CSF1R	colony stimulating factor 1 receptor	YES
iDC	CTNS	cystinosis, nephropathic	YES
iDC	F13A1	coagulation factor XIII, A1 polypeptide	YES
iDC	FABP4	fatty acid binding protein 4, adipocyte	YES
iDC	FZD2	frizzled homolog 2 (Drosophila)	YES
iDC	GSTT1	glutathione S-transferase theta 1	YES
iDC	GUCA1A	guanylate cyclase activator 1A (retina)	YES
iDC	HS3ST2	heparan sulfate (glucosamine) 3-O-sulfotransferase 2	YES
iDC	LMAN2L	lectin, mannose-binding 2-like	YES
iDC	MMP12	matrix metallopeptidase 12 (macrophage elastase)	YES
iDC	MS4A6A	membrane-spanning 4-domains, subfamily A, member 6A	YES
iDC	NUDT9	nudix (nucleoside diphosphate linked moiety X)-type motif 9	YES
iDC	PDXK	pyridoxal (pyridoxine, vitamin B6) kinase	YES
iDC	PPARG	peroxisome proliferator-activated receptor gamma	YES
iDC	PREP	prolyl endopeptidase	YES
iDC	RAP1GAP	RAP1 GTPase activating protein	YES
iDC	SLC26A6	solute carrier family 26, member 6	YES
iDC	SLC7A8	solute carrier family 7 (cationic amino acid transporter, y+ system), member 8	YES
iDC	SYT17	synaptotagmin XVII	YES
iDC	TACSTD2	tumor-associated calcium signal transducer 2	YES
iDC	TM7SF4	transmembrane 7 superfamily member 4	YES
iDC	VASH1	vasohibin 1	YES
Macrophages	APOE	apolipoprotein E	YES
Macrophages	ATG7	ATG7 autophagy related 7 homolog (S. cerevisiae)	YES
Macrophages	BCAT1	branched chain aminotransferase 1, cytosolic	YES
Macrophages	CCL7	chemokine (C-C motif) ligand 7	YES
Macrophages	CD163	CD163 molecule	YES
Macrophages	CD68	CD68 molecule	YES
Macrophages	CD84	CD84 molecule	YES
Macrophages	CHI3L1	chitinase 3-like 1 (cartilage glycoprotein-39)	YES
Macrophages	CHIT1	chitinase 1 (chitotriosidase)	YES
Macrophages	CLEC5A	C-type lectin domain family 5, member A	YES
Macrophages	COL8A2	collagen, type VIII, alpha 2	YES
Macrophages	COLEC12	collectin sub-family member 12	YES
Macrophages	CTSK	cathepsin K	YES
Macrophages	CXCL5	chemokine (C-X-C motif) ligand 5	YES
Macrophages	CYBB	cytochrome b-245, beta polypeptide (chronic granulomatous disease)	YES
Macrophages	DNASE2B	deoxyribonuclease II beta	YES
Macrophages	EMP1	epithelial membrane protein 1	YES
Macrophages	FDX1	ferredoxin 1	YES
Macrophages	FN1	fibronectin 1	YES
Macrophages	GM2A	GM2 ganglioside activator	YES
Macrophages	GPC4	glypican 4	YES
Macrophages	KAL1	Kallmann syndrome 1 sequence	YES
Macrophages	MARCO	macrophage receptor with collagenous structure	YES
Macrophages	ME1	malic enzyme 1, NADP(+)-dependent, cytosolic	YES
Macrophages	MS4A4A	membrane-spanning 4-domains, subfamily A, member 4	YES
Macrophages	MSR1	macrophage scavenger receptor 1	YES
Macrophages	PCOLCE2	procollagen C-endopeptidase enhancer 2	YES
Macrophages	PTGDS	prostaglandin D2 synthase 21kDa (brain)	YES
Macrophages	RAI14	retinoic acid induced 14	YES
Macrophages	SCARB2	scavenger receptor class B, member 2	YES
Macrophages	SCG5	secretogranin V (7B2 protein)	YES
Macrophages	SGMS1	sphingomyelin synthase 1	YES
Macrophages	SULT1C2	sulfotransferase family, cytosolic, 1C, member 2	YES
Mast cells	ABCC4	ATP-binding cassette, sub-family C (CFTR/MRP), member 4	YES
Mast cells	ADCYAP1	adenylate cyclase activating polypeptide 1 (pituitary)	YES
Mast cells	CALB2	calbindin 2, 29kDa (calretinin)	YES
Mast cells	CEACAM8	carcinoembryonic antigen-related cell adhesion molecule 8	YES
Mast cells	CMA1	chymase 1, mast cell	YES
Mast cells	CPA3	carboxypeptidase A3 (mast cell)	YES
Mast cells	CTSG	cathepsin G	YES
Mast cells	ELA2	elastase 2, neutrophil	NO
Mast cells	GATA2	GATA binding protein 2	YES
Mast cells	HDC	histidine decarboxylase	YES
Mast cells	HPGD	hydroxyprostaglandin dehydrogenase 15-(NAD)	YES
Mast cells	HPGDS	prostaglandin D2 synthase, hematopoietic	YES
Mast cells	KIT	v-kit Hardy-Zuckerman 4 feline sarcoma viral oncogene homolog	YES
Mast cells	LINC01140	hypothetical protein LOC339524	NO
Mast cells	MAOB	monoamine oxidase B	YES
Mast cells	MLPH	melanophilin	YES
Mast cells	MPO	myeloperoxidase	YES
Mast cells	MS4A2	membrane-spanning 4-domains, subfamily A, member 2 (Fc fragment of IgE, high affinity I, receptor for; beta polypeptide)	YES
Mast cells	NR0B1	nuclear receptor subfamily 0, group B, member 1	YES
Mast cells	PPM1H	protein phosphatase 1H (PP2C domain containing)	YES
Mast cells	PRG2	proteoglycan 2, bone marrow (natural killer cell activator, eosinophil granule major basic protein)	YES
Mast cells	PTGS1	prostaglandin-endoperoxide synthase 1 (prostaglandin G/H synthase and cyclooxygenase)	YES
Mast cells	SCG2	secretogranin II (chromogranin C)	YES
Mast cells	SIGLEC6	sialic acid binding Ig-like lectin 6	YES
Mast cells	SLC18A2	solute carrier family 18 (vesicular monoamine), member 2	YES
Mast cells	SLC24A3	solute carrier family 24 (sodium/potassium/calcium exchanger), member 3	YES
Mast cells	TAL1	T-cell acute lymphocytic leukemia 1	YES
Mast cells	TPSAB1	tryptase alpha/beta 1	YES
Mast cells	TPSB2	tryptase beta 2	YES
Mast cells	VWA5A	von Willebrand factor A domain containing 5A	YES
Neutrophils	ALPL	alkaline phosphatase, liver/bone/kidney	YES
Neutrophils	BST1	bone marrow stromal cell antigen 1	YES
Neutrophils	CD93	CD93 molecule	YES
Neutrophils	CEACAM3	carcinoembryonic antigen-related cell adhesion molecule 3	YES
Neutrophils	CREB5	cAMP responsive element binding protein 5	YES
Neutrophils	CRISPLD2	cysteine-rich secretory protein LCCL domain containing 2	YES
Neutrophils	CSF3R	colony stimulating factor 3 receptor (granulocyte)	YES
Neutrophils	CYP4F3	cytochrome P450, family 4, subfamily F, polypeptide 3	YES
Neutrophils	DYSF	dysferlin, limb girdle muscular dystrophy 2B (autosomal recessive)	YES
Neutrophils	FCAR	Fc fragment of IgA, receptor for	YES
Neutrophils	FCGR3B	Fc fragment of IgG, low affinity IIIb, receptor (CD16b)	YES
Neutrophils	FLJ11151	hypothetical protein FLJ11151	NO
Neutrophils	FPR1	formyl peptide receptor 1	YES
Neutrophils	FPRL1	formyl peptide receptor-like 1	NO
Neutrophils	G0S2	G0/G1switch 2	YES
Neutrophils	HIST1H2BC	histone cluster 1, H2bc	YES
Neutrophils	HPSE	heparanase	YES
Neutrophils	IL8RA	interleukin 8 receptor, alpha	NO
Neutrophils	IL8RB	interleukin 8 receptor, beta	NO
Neutrophils	KCNJ15	potassium inwardly-rectifying channel, subfamily J, member 15	YES
Neutrophils	LILRB2	leukocyte immunoglobulin-like receptor, subfamily B (with TM and ITIM domains), member 2	YES
Neutrophils	MGAM	maltase-glucoamylase (alpha-glucosidase)	YES
Neutrophils	MME	membrane metallo-endopeptidase	YES
Neutrophils	PDE4B	phosphodiesterase 4B, cAMP-specific (phosphodiesterase E4 dunce homolog, Drosophila)	YES
Neutrophils	S100A12	S100 calcium binding protein A12	YES
Neutrophils	SIGLEC5	sialic acid binding Ig-like lectin 5	YES
Neutrophils	SLC22A4	solute carrier family 22 (organic cation transporter), member 4	YES
Neutrophils	SLC25A37	solute carrier family 25, member 37	YES
Neutrophils	TECPR2	KIAA0329	YES
Neutrophils	TNFRSF10C	tumor necrosis factor receptor superfamily, member 10c, decoy without an intracellular domain	YES
Neutrophils	VNN3	vanin 3	YES
NK CD56bright cells	DUSP4	dual specificity phosphatase 4	YES
NK CD56bright cells	FOXJ1	forkhead box J1	YES
NK CD56bright cells	LPCAT4	1-acylglycerol-3-phosphate O-acyltransferase 7 (lysophosphatidic acid acyltransferase, eta)	YES
NK CD56bright cells	MADD	MAP-kinase activating death domain	YES
NK CD56bright cells	2014-03-06	membrane-associated ring finger (C3HC4) 6, E3 ubiquitin protein ligase	YES
NK CD56bright cells	MPPED1	metallophosphoesterase domain containing 1	YES
NK CD56bright cells	MUC3B	mucin 3B, cell surface associated	NO
NK CD56bright cells	NIBP	NIK and IKK{beta} binding protein	NO
NK CD56bright cells	PLA2G6	phospholipase A2, group VI (cytosolic, calcium-independent)	YES
NK CD56bright cells	RRAD	Ras-related associated with diabetes	YES
NK CD56bright cells	XCL1	chemokine (C motif) ligand 1	YES
NK CD56dim cells	EDG8	endothelial differentiation, sphingolipid G-protein-coupled receptor, 8	NO
NK CD56dim cells	FLJ20699	hypothetical protein FLJ20699	NO
NK CD56dim cells	GTF3C1	general transcription factor IIIC, polypeptide 1, alpha 220kDa	YES
NK CD56dim cells	GZMB	granzyme B (granzyme 2, cytotoxic T-lymphocyte-associated serine esterase 1)	YES
NK CD56dim cells	IL21R	interleukin 21 receptor	YES
NK CD56dim cells	KIR2DL3	killer cell immunoglobulin-like receptor, two domains, long cytoplasmic tail, 3	YES
NK CD56dim cells	KIR2DS1	killer cell immunoglobulin-like receptor, two domains, short cytoplasmic tail, 1	NO
NK CD56dim cells	KIR2DS2	killer cell immunoglobulin-like receptor, two domains, short cytoplasmic tail, 2	NO
NK CD56dim cells	KIR2DS5	killer cell immunoglobulin-like receptor, two domains, short cytoplasmic tail, 5	NO
NK CD56dim cells	KIR3DL1	killer cell immunoglobulin-like receptor, three domains, long cytoplasmic tail, 1	YES
NK CD56dim cells	KIR3DL2	killer cell immunoglobulin-like receptor, three domains, long cytoplasmic tail, 2	YES
NK CD56dim cells	KIR3DL3	killer cell immunoglobulin-like receptor, three domains, long cytoplasmic tail, 3	YES
NK CD56dim cells	KIR3DS1	killer cell immunoglobulin-like receptor, three domains, short cytoplasmic tail, 1	NO
NK CD56dim cells	SPON2	spondin 2, extracellular matrix protein	YES
NK CD56dim cells	TMEPAI	transmembrane, prostate androgen induced RNA	NO
NK cells	ADARB1	adenosine deaminase, RNA-specific, B1 (RED1 homolog rat)	YES
NK cells	AF107846	GNAS complex locus	NO
NK cells	ALDH1B1	aldehyde dehydrogenase 1 family, member B1	YES
NK cells	APBB2	amyloid beta (A4) precursor protein-binding, family B, member 2	YES
NK cells	ATL2	ADP-ribosylation factor-like 6 interacting protein 2	YES
NK cells	BCL2	B-cell CLL/lymphoma 2	YES
NK cells	CDC5L	CDC5 cell division cycle 5-like (S. pombe)	YES
NK cells	FGF18	fibroblast growth factor 18	YES
NK cells	FUT5	fucosyltransferase 5 (alpha (1,3) fucosyltransferase)	YES
NK cells	FZR1	fizzy/cell division cycle 20 related 1 (Drosophila)	YES
NK cells	GAGE2A	G antigen 2	YES
NK cells	IGFBP5	insulin-like growth factor binding protein 5	YES
NK cells	KANK2	ankyrin repeat domain 25	YES
NK cells	LDB3	LIM domain binding 3	YES
NK cells	MAPRE3	microtubule-associated protein, RP/EB family, member 3	YES
NK cells	MCM3AP	minichromosome maintenance complex component 3 associated protein	YES
NK cells	MRC2	mannose receptor, C type 2	YES
NK cells	NCR1	natural cytotoxicity triggering receptor 1	YES
NK cells	PDLIM4	PDZ and LIM domain 4	YES
NK cells	PRX	periaxin	YES
NK cells	PSMD4	proteasome (prosome, macropain) 26S subunit, non-ATPase, 4	YES
NK cells	RP5-886K2.1	neuronal thread protein AD7c-NTP	NO
NK cells	SGMS1	sphingomyelin synthase 1	YES
NK cells	SLC30A5	solute carrier family 30 (zinc transporter), member 5	YES
NK cells	SMEK1	SMEK homolog 1, suppressor of mek1 (Dictyostelium)	YES
NK cells	SPN	sialophorin (leukosialin, CD43)	YES
NK cells	TBXA2R	thromboxane A2 receptor	YES
NK cells	TCTN2	tectonic family member 2	YES
NK cells	TINAGL1	tubulointerstitial nephritis antigen-like 1	YES
NK cells	TRPV6	transient receptor potential cation channel, subfamily V, member 6	YES
NK cells	XCL1	chemokine (C motif) ligand 1	YES
NK cells	XCL2	chemokine (C motif) ligand 2	YES
NK cells	ZNF205	zinc finger protein 205	YES
NK cells	ZNF528	zinc finger protein 528	YES
NK cells	ZNF747	zinc finger protein 747	YES
pDC	IL3RA	interleukin 3 receptor, alpha (low affinity)	YES
T cells	BCL11B	B-cell CLL/lymphoma 11B (zinc finger protein)	YES
T cells	CD2	CD2 molecule	YES
T cells	CD28	CD28 molecule	YES
T cells	CD3D	CD3d molecule, delta (CD3-TCR complex)	YES
T cells	CD3E	CD3e molecule, epsilon (CD3-TCR complex)	YES
T cells	CD3G	CD3g molecule, gamma (CD3-TCR complex)	YES
T cells	CD6	CD6 molecule	YES
T cells	CD96	CD96 molecule	YES
T cells	GIMAP5	GTPase, IMAP family member 5	YES
T cells	ITM2A	integral membrane protein 2A	YES
T cells	LCK	lymphocyte-specific protein tyrosine kinase	YES
T cells	NCALD	neurocalcin delta	YES
T cells	PRKCQ	protein kinase C, theta	YES
T cells	SH2D1A	SH2 domain protein 1A, Duncan's disease (lymphoproliferative syndrome)	YES
T cells	SKAP1	src kinase associated phosphoprotein 1	YES
T cells	TRA	T cell receptor alpha locus	NO
T cells	TRAC	T cell receptor alpha constant	NO
T cells	TRAT1	T cell receptor associated transmembrane adaptor 1	YES
T cells	TRBC1	T cell receptor beta constant 1	NO
T helper cells	ANP32B	acidic (leucine-rich) nuclear phosphoprotein 32 family, member B	YES
T helper cells	ASF1A	ASF1 anti-silencing function 1 homolog A (S. cerevisiae)	YES
T helper cells	ATF2	activating transcription factor 2	YES
T helper cells	BATF	basic leucine zipper transcription factor, ATF-like	YES
T helper cells	C13orf34	chromosome 13 open reading frame 34	YES
T helper cells	CD28	CD28 molecule	YES
T helper cells	DDX50	DEAD (Asp-Glu-Ala-Asp) box polypeptide 50	YES
T helper cells	FAM111A	family with sequence similarity 111, member A	YES
T helper cells	FRYL	FRY-like	YES
T helper cells	GOLGA8A	golgi autoantigen, golgin subfamily a, 8A	YES
T helper cells	ICOS	inducible T-cell co-stimulator	YES
T helper cells	ITM2A	integral membrane protein 2A	YES
T helper cells	LRBA	LPS-responsive vesicle trafficking, beach and anchor containing	YES
T helper cells	NAP1L4	nucleosome assembly protein 1-like 4	YES
T helper cells	NUP107	nucleoporin 107kDa	YES
T helper cells	PHF10	PHD finger protein 10	YES
T helper cells	PPP2R5C	protein phosphatase 2, regulatory subunit B, gamma isoform	YES
T helper cells	RPA1	replication protein A1, 70kDa	YES
T helper cells	SEC24C	SEC24 related gene family, member C (S. cerevisiae)	YES
T helper cells	SLC25A12	solute carrier family 25 (mitochondrial carrier, Aralar), member 12	YES
T helper cells	SRSF10	FUS interacting protein (serine/arginine-rich) 1	NO
T helper cells	TRA	T cell receptor alpha locus	NO
T helper cells	UBE2L3	ubiquitin-conjugating enzyme E2L 3	YES
T helper cells	YME1L1	YME1-like 1 (S. cerevisiae)	YES
Tcm cells	AQP3	aquaporin 3 (Gill blood group)	YES
Tcm cells	ATF7IP	activating transcription factor 7 interacting protein	YES
Tcm cells	ATM	ataxia telangiectasia mutated	YES
Tcm cells	CASP8	caspase 8, apoptosis-related cysteine peptidase	YES
Tcm cells	CDC14A	CDC14 cell division cycle 14 homolog A (S. cerevisiae)	YES
Tcm cells	CEP68	centrosomal protein 68kDa	YES
Tcm cells	CLUAP1	clusterin associated protein 1	YES
Tcm cells	CREBZF	CREB/ATF bZIP transcription factor	YES
Tcm cells	CYLD	cylindromatosis (turban tumor syndrome)	YES
Tcm cells	DOCK9	dedicator of cytokinesis 9	YES
Tcm cells	FAM153B	hypothetical protein LOC202134	YES
Tcm cells	FOXP1	forkhead box P1	YES
Tcm cells	FYB	FYN binding protein (FYB-120/130)	YES
Tcm cells	HNRPH1	heterogeneous nuclear ribonucleoprotein H1 (H)	NO
Tcm cells	INPP4B	inositol polyphosphate-4-phosphatase, type II, 105kDa	YES
Tcm cells	KLF12	Kruppel-like factor 12	YES
Tcm cells	LOC441155	zinc finger CCCH-type domain-containing pseudogene	NO
Tcm cells	MAP3K1	mitogen-activated protein kinase kinase kinase 1	YES
Tcm cells	MLL	myeloid/lymphoid or mixed-lineage leukemia (trithorax homolog, Drosophila)	YES
Tcm cells	N4BP2L2-IT2	hypothetical gene CG030	NO
Tcm cells	NEFL	neurofilament, light polypeptide 68kDa	YES
Tcm cells	NFATC3	nuclear factor of activated T-cells, cytoplasmic, calcineurin-dependent 3	YES
Tcm cells	PCM1	pericentriolar material 1	YES
Tcm cells	PCNX	pecanex homolog (Drosophila)	YES
Tcm cells	PDXDC2	pyridoxal-dependent decarboxylase domain containing 2	YES
Tcm cells	PHC3	polyhomeotic homolog 3 (Drosophila)	YES
Tcm cells	POLR2J2	DNA directed RNA polymerase II polypeptide J-related	YES
Tcm cells	PSPC1	paraspeckle component 1	YES
Tcm cells	REPS1	RALBP1 associated Eps domain containing 1	YES
Tcm cells	RPP38	N-myristoyltransferase 2	YES
Tcm cells	SLC7A6	solute carrier family 7 (cationic amino acid transporter, y+ system), member 6	YES
Tcm cells	SNRPN	small nuclear ribonucleoprotein polypeptide N	YES
Tcm cells	ST3GAL1	ST3 beta-galactoside alpha-2,3-sialyltransferase 1	YES
Tcm cells	STX16	syntaxin 16	YES
Tcm cells	TIMM8A	translocase of inner mitochondrial membrane 8 homolog A (yeast)	YES
Tcm cells	TRAF3IP3	TRAF3 interacting protein 3	YES
Tcm cells	TXK	TXK tyrosine kinase	YES
Tcm cells	TXLNGY	chromosome Y open reading frame 15B	NO
Tcm cells	USP9Y	ubiquitin specific peptidase 9, Y-linked (fat facets-like, Drosophila)	YES
Tem cells	AKT3	v-akt murine thymoma viral oncogene homolog 3 (protein kinase B, gamma)	YES
Tem cells	C7orf54	chromosome 7 open reading frame 54	YES
Tem cells	CCR2	chemokine (C-C motif) receptor 2	YES
Tem cells	DDX17	DEAD (Asp-Glu-Ala-Asp) box polypeptide 17	YES
Tem cells	EWSR1	Ewing sarcoma breakpoint region 1	YES
Tem cells	FLI1	Friend leukemia virus integration 1	YES
Tem cells	GDPD5	glycerophosphodiester phosphodiesterase domain containing 5	YES
Tem cells	LTK	leukocyte tyrosine kinase	YES
Tem cells	MEFV	Mediterranean fever	YES
Tem cells	NFATC4	nuclear factor of activated T-cells, cytoplasmic, calcineurin-dependent 4	YES
Tem cells	PRKY	protein kinase, Y-linked	YES
Tem cells	TBC1D5	TBC1 domain family, member 5	YES
Tem cells	TBCD	tubulin folding cofactor D	YES
Tem cells	TRA	T cell receptor alpha locus	NO
Tem cells	VIL2	villin 2 (ezrin)	NO
Tfh cells	B3GAT1	beta-1,3-glucuronyltransferase 1 (glucuronosyltransferase P)	YES
Tfh cells	BLR1	Burkitt lymphoma receptor 1, GTP binding protein (chemokine (C-X-C motif) receptor 5)	NO
Tfh cells	C18orf1	chromosome 18 open reading frame 1	YES
Tfh cells	CDK5R1	cyclin-dependent kinase 5, regulatory subunit 1 (p35)	YES
Tfh cells	CHGB	chromogranin B (secretogranin 1)	YES
Tfh cells	CHI3L2	chitinase 3-like 2	YES
Tfh cells	CXCL13	chemokine (C-X-C motif) ligand 13 (B-cell chemoattractant)	YES
Tfh cells	HEY1	hairy/enhancer-of-split related with YRPW motif 1	YES
Tfh cells	HIST1H4K	histone cluster 1, H4k	YES
Tfh cells	ICA1	islet cell autoantigen 1, 69kDa	YES
Tfh cells	KCNK5	potassium channel, subfamily K, member 5	YES
Tfh cells	KIAA1324	KIAA1324	YES
Tfh cells	MAF	v-maf musculoaponeurotic fibrosarcoma oncogene homolog (avian)	YES
Tfh cells	MAGEH1	melanoma antigen family H, 1	YES
Tfh cells	MKL2	MKL/myocardin-like 2	YES
Tfh cells	MYO6	myosin VI	YES
Tfh cells	MYO7A	myosin VIIA	YES
Tfh cells	PASK	PAS domain containing serine/threonine kinase	YES
Tfh cells	PDCD1	programmed cell death 1	YES
Tfh cells	POMT1	protein-O-mannosyltransferase 1	YES
Tfh cells	PTPN13	protein tyrosine phosphatase, non-receptor type 13 (APO-1/CD95 (Fas)-associated phosphatase)	YES
Tfh cells	PVALB	parvalbumin	YES
Tfh cells	SH3TC1	SH3 domain and tetratricopeptide repeats 1	YES
Tfh cells	SIRPG	signal-regulatory protein gamma	YES
Tfh cells	SLC7A10	solute carrier family 7, (neutral amino acid transporter, y+ system) member 10	YES
Tfh cells	SMAD1	SMAD family member 1	YES
Tfh cells	ST8SIA1	ST8 alpha-N-acetyl-neuraminide alpha-2,8-sialyltransferase 1	YES
Tfh cells	STK39	serine threonine kinase 39 (STE20/SPS1 homolog, yeast)	YES
Tfh cells	THADA	thyroid adenoma associated	YES
Tfh cells	TOX	thymocyte selection-associated high mobility group box	YES
Tfh cells	TSHR	thyroid stimulating hormone receptor	YES
Tfh cells	ZNF764	zinc finger protein 764	YES
Tgd cells	C1orf61	chromosome 1 open reading frame 61	YES
Tgd cells	CD160	CD160 molecule	YES
Tgd cells	FEZ1	fasciculation and elongation protein zeta 1 (zygin I)	YES
Tgd cells	TARP	TCR gamma alternate reading frame protein	YES
Tgd cells	TRD	T cell receptor delta locus	NO
Tgd cells	TRGV9	T cell receptor gamma variable 9	NO
Th1 cells	APBB2	amyloid beta (A4) precursor protein-binding, family B, member 2 (Fe65-like)	YES
Th1 cells	APOD	apolipoprotein D	YES
Th1 cells	ATP9A	ATPase, Class II, type 9A	YES
Th1 cells	BST2	bone marrow stromal cell antigen 2	YES
Th1 cells	BTG3	BTG family, member 3	YES
Th1 cells	CCL4	chemokine (C-C motif) ligand 4	YES
Th1 cells	CD38	CD38 molecule	YES
Th1 cells	CD70	CD70 molecule	YES
Th1 cells	CMAH	cytidine monophosphate-N-acetylneuraminic acid hydroxylase (CMP-N-acetylneuraminate monooxygenase)	YES
Th1 cells	CSF2	colony stimulating factor 2 (granulocyte-macrophage)	YES
Th1 cells	CTLA4	cytotoxic T-lymphocyte-associated protein 4	YES
Th1 cells	DGKI	diacylglycerol kinase, iota	YES
Th1 cells	DOK5	docking protein 5	YES
Th1 cells	DPP4	dipeptidyl-peptidase 4 (CD26, adenosine deaminase complexing protein 2)	YES
Th1 cells	DUSP5	dual specificity phosphatase 5	YES
Th1 cells	EGFL6	EGF-like-domain, multiple 6	YES
Th1 cells	GGT1	gamma-glutamyltransferase 1	YES
Th1 cells	HBEGF	heparin-binding EGF-like growth factor	YES
Th1 cells	IFNG	interferon, gamma	YES
Th1 cells	IL12RB2	interleukin 12 receptor, beta 2	YES
Th1 cells	IL22	interleukin 22	YES
Th1 cells	LRP8	low density lipoprotein receptor-related protein 8, apolipoprotein e receptor	YES
Th1 cells	LRRN3	leucine rich repeat neuronal 3	YES
Th1 cells	LTA	lymphotoxin alpha (TNF superfamily, member 1)	YES
Th1 cells	SGCB	sarcoglycan, beta (43kDa dystrophin-associated glycoprotein)	YES
Th1 cells	SYNGR3	synaptogyrin 3	YES
Th1 cells	ZBTB32	zinc finger and BTB domain containing 32	YES
Th17 cells	IL17A	interleukin 17A	YES
Th17 cells	IL17RA	interleukin 17 receptor A	YES
Th17 cells	RORC	RAR-related orphan receptor C	YES
Th2 cells	ADCY1	adenylate cyclase 1 (brain)	YES
Th2 cells	AHI1	Abelson helper integration site 1	YES
Th2 cells	ANK1	ankyrin 1, erythrocytic	YES
Th2 cells	BIRC5	baculoviral IAP repeat-containing 5 (survivin)	YES
Th2 cells	CDC25C	cell division cycle 25 homolog C (S. pombe)	YES
Th2 cells	CDC7	cell division cycle 7 homolog (S. cerevisiae)	YES
Th2 cells	CENPF	centromere protein F, 350/400ka (mitosin)	YES
Th2 cells	CXCR6	chemokine (C-X-C motif) receptor 6	YES
Th2 cells	DHFR	dihydrofolate reductase	YES
Th2 cells	EVI5	ecotropic viral integration site 5	YES
Th2 cells	GATA3	GATA binding protein 3	YES
Th2 cells	GSTA4	glutathione S-transferase A4	YES
Th2 cells	HELLS	helicase, lymphoid-specific	YES
Th2 cells	IL26	interleukin 26	YES
Th2 cells	LAIR2	leukocyte-associated immunoglobulin-like receptor 2	YES
Th2 cells	LIMA1	LIM domain and actin binding 1	YES
Th2 cells	MB	myoglobin	YES
Th2 cells	MICAL2	microtubule associated monoxygenase, calponin and LIM dom	YES
Th2 cells	NEIL3	nei endonuclease VIII-like 3 (E. coli)	YES
Th2 cells	PHEX	phosphate regulating endopeptidase homolog, X-linked (hyp	YES
Th2 cells	PMCH	pro-melanin-concentrating hormone	YES
Th2 cells	PTGIS	prostaglandin I2 (prostacyclin) synthase	YES
Th2 cells	SLC39A14	solute carrier family 39 (zinc transporter), member 14	YES
Th2 cells	SMAD2	SMAD family member 2	YES
Th2 cells	SNRPD1	small nuclear ribonucleoprotein D1 polypeptide 16kDa	YES
Th2 cells	WDHD1	WD repeat and HMG-box DNA binding protein 1	YES
Treg cells	FOXP3	forkhead box P3	YES
Angiogenesis	CDH5	cadherin 5, type 2 (vascular endothelium)	YES
Angiogenesis	ELTD1	EGF, latrophilin and seven transmembrane domain containing 1	YES
Angiogenesis	CLEC14A	C-type lectin domain family 14, member A	YES
Angiogenesis	LDB2	LIM domain binding 2	YES
Angiogenesis	ECSCR	endothelial cell surface expressed chemotaxis and apoptosis regulator	YES
Angiogenesis	MYCT1	myc target 1	YES
Angiogenesis	RHOJ	ras homolog family member J	YES
Angiogenesis	VWF	von Willebrand factor	YES
Angiogenesis	TIE1	tyrosine kinase with immunoglobulin-like and EGF-like domains 1	YES
Angiogenesis	KDR	kinase insert domain receptor (a type III receptor tyrosine kinase)	YES
Angiogenesis	ESAM	endothelial cell adhesion molecule	YES
Angiogenesis	PTPRB	protein tyrosine phosphatase, receptor type, B	YES
Angiogenesis	GPR116	G protein-coupled receptor 116	YES
Angiogenesis	SPARCL1	SPARC-like 1 (hevin)	YES
Angiogenesis	EMCN	endomucin	YES
Angiogenesis	ROBO4	roundabout, axon guidance receptor, homolog 4 (Drosophila)	YES
Angiogenesis	ENG	endoglin	YES
Angiogenesis	TEK	TEK tyrosine kinase, endothelial	YES
Angiogenesis	S1PR1	sphingosine-1-phosphate receptor 1	YES
Angiogenesis	A2M	alpha-2-macroglobulin	YES
Angiogenesis	JAM2	junctional adhesion molecule 2	YES
Angiogenesis	COL15A1	collagen, type XV, alpha 1	YES
Angiogenesis	PECAM1	platelet/endothelial cell adhesion molecule 1	YES
Angiogenesis	CALCRL	calcitonin receptor-like	YES
Angiogenesis	CLEC3B	C-type lectin domain family 3, member B	YES
Angiogenesis	PLVAP	plasmalemma vesicle associated protein	YES
Angiogenesis	RGS5	regulator of G-protein signaling 5	YES
Angiogenesis	LRRC32	leucine rich repeat containing 32	YES
Angiogenesis	EBF1	early B-cell factor 1	YES
Angiogenesis	ADCY4	adenylate cyclase 4	YES
Angiogenesis	ACVRL1	activin A receptor type II-like 1	YES
Angiogenesis	GPR124	G protein-coupled receptor 124	YES
Angiogenesis	APLNR	apelin receptor	YES
Angiogenesis	TM4SF18	transmembrane 4 L six family member 18	YES
Angiogenesis	GNG11	guanine nucleotide binding protein (G protein), gamma 11	YES
Angiogenesis	CNRIP1	cannabinoid receptor interacting protein 1	YES
Angiogenesis	ZNF423	zinc finger protein 423	YES
Angiogenesis	GIMAP8	GTPase, IMAP family member 8	YES
Angiogenesis	PDGFD	platelet derived growth factor D	YES
Angiogenesis	ITGA9	integrin, alpha 9	YES
Angiogenesis	EDNRB	endothelin receptor type B	YES
Antigen presenting machinery	HLA-A	Major Histocompatibility Complex, Class I, A	YES
Antigen presenting machinery	HLA-B	Major Histocompatibility Complex, Class I, B	YES
Antigen presenting machinery	HLA-C	Major Histocompatibility Complex, Class I, C	YES
Antigen presenting machinery	B2M	Beta-2-Microglobulin	YES
Antigen presenting machinery	TAP1	Transporter 1, ATP-Binding Cassette, Sub-Family B (MDR/TAP)	YES
Antigen presenting machinery	TAP2	Transporter 2, ATP-Binding Cassette, Sub-Family B (MDR/TAP)	YES
Antigen presenting machinery	TAPBP	TAP Binding Protein (Tapasin)	YES

## Sheet: Table S2
Supplementary Table 2. TCGA pan-cancer immune cell decomposition scores
Legend
	Immune cell types used both in the T cell infiltration score and the overall immune infiltration score
	Immune cell types used only in the overall immune infiltration score
	Immune cell types excluded from infiltration score computations (see Online Methods)
TUMOR SAMPLES	TCGA-OR-A5J1-01	TCGA-OR-A5J2-01	TCGA-OR-A5J3-01	TCGA-OR-A5J5-01	TCGA-OR-A5J6-01	TCGA-OR-A5J7-01	TCGA-OR-A5J8-01	TCGA-OR-A5J9-01	TCGA-OR-A5JA-01	TCGA-OR-A5JB-01	TCGA-OR-A5JC-01	TCGA-OR-A5JD-01	TCGA-OR-A5JE-01	TCGA-OR-A5JF-01	TCGA-OR-A5JG-01	TCGA-OR-A5JI-01	TCGA-OR-A5JJ-01	TCGA-OR-A5JK-01	TCGA-OR-A5JL-01	TCGA-OR-A5JM-01	TCGA-OR-A5JO-01	TCGA-OR-A5JP-01	TCGA-OR-A5JQ-01	TCGA-OR-A5JR-01	TCGA-OR-A5JS-01	TCGA-OR-A5JT-01	TCGA-OR-A5JV-01	TCGA-OR-A5JW-01	TCGA-OR-A5JX-01	TCGA-OR-A5JY-01	TCGA-OR-A5JZ-01	TCGA-OR-A5K0-01	TCGA-OR-A5K1-01	TCGA-OR-A5K2-01	TCGA-OR-A5K3-01	TCGA-OR-A5K4-01	TCGA-OR-A5K5-01	TCGA-OR-A5K6-01	TCGA-OR-A5K8-01	TCGA-OR-A5K9-01	TCGA-OR-A5KO-01	TCGA-OR-A5KT-01	TCGA-OR-A5KU-01	TCGA-OR-A5KV-01	TCGA-OR-A5KW-01	TCGA-OR-A5KX-01	TCGA-OR-A5KY-01	TCGA-OR-A5KZ-01	TCGA-OR-A5L3-01
Cell type/Tumor type	ACC	ACC	ACC	ACC	ACC	ACC	ACC	ACC	ACC	ACC	ACC	ACC	ACC	ACC	ACC	ACC	ACC	ACC	ACC	ACC	ACC	ACC	ACC	ACC	ACC	ACC	ACC	ACC	ACC	ACC	ACC	ACC	ACC	ACC	ACC	ACC	ACC	ACC	ACC	ACC	ACC	ACC	ACC	ACC	ACC	ACC	ACC	ACC	ACC
CD8 T cells	0.230343	0.22388	0.187845	0.233284	0.225258	0.2119	0.248975	0.251563	0.219386	0.243708	0.235052	0.242084	0.208222	0.209882	0.202055	0.243303	0.205122	0.25316	0.221002	0.208404	0.265824	0.216201	0.230347	0.235822	0.201633	0.218682	0.222133	0.222204	0.230887	0.206071	0.231527	0.215732	0.231883	0.230433	0.216496	0.224999	0.223041	0.209456	0.234886	0.185365	0.214027	0.232023	0.213419	0.241626	0.189676	0.244681	0.216413	0.237838	0.215586
T cells	-0.17771	-0.11813	-0.279884	-0.229829	-0.0675261	-0.224312	0.0372805	-0.142529	-0.229999	0.0116724	-0.189736	-0.0963012	-0.170173	-0.206409	-0.216692	-0.0757752	-0.104903	0.0125901	-0.106226	-0.309174	0.0123052	-0.207681	-0.0448894	-0.13568	-0.130936	-0.174052	-0.13607	-0.22508	-0.20187	-0.128881	-0.175062	-0.239893	-0.120986	-0.189629	-0.236602	-0.225139	-0.213637	-0.138676	-0.203988	-0.262574	-0.264077	-0.0792815	-0.207958	-0.22921	-0.197495	-0.224195	-0.162712	-0.153083	-0.170274
T helper cells	0.266443	0.262358	0.235806	0.256308	0.257941	0.281987	0.283702	0.243297	0.276951	0.292119	0.254169	0.244776	0.23972	0.241258	0.223788	0.24959	0.251299	0.275084	0.281266	0.293297	0.255229	0.253069	0.233092	0.252348	0.247856	0.257457	0.261866	0.273653	0.245298	0.287505	0.268549	0.288061	0.236754	0.240504	0.23901	0.261882	0.23773	0.252958	0.2604	0.254697	0.261791	0.241758	0.232754	0.229165	0.237407	0.271686	0.252545	0.271444	0.256908
Tcm cells	0.222237	0.20506	0.176774	0.163607	0.167182	0.138024	0.154884	0.175103	0.159216	0.173709	0.196869	0.164376	0.135255	0.158363	0.161052	0.174362	0.145275	0.212155	0.173415	0.189849	0.177345	0.139461	0.166361	0.182732	0.186552	0.172996	0.200287	0.202011	0.210118	0.162053	0.215507	0.14155	0.164354	0.146856	0.167012	0.181061	0.164749	0.163211	0.161654	0.131886	0.178129	0.139669	0.17129	0.130979	0.171861	0.187692	0.169132	0.17038	0.145354
Tem cells	0.146929	0.155795	0.0899592	0.130333	0.0972463	0.105568	0.180903	0.144599	0.084607	0.0830441	0.127315	0.127491	0.148736	0.108704	0.0760599	0.114842	0.125798	0.151912	0.116762	0.114818	0.200171	0.138914	0.122274	0.0912224	0.120161	0.0824461	0.164554	0.127494	0.151361	0.13343	0.116316	0.138789	0.112391	0.139561	0.059529	0.0781545	0.113631	0.111921	0.10649	0.092315	0.0851718	0.14126	0.11207	0.112198	0.106395	0.102123	0.133468	0.132075	0.121787
Th1 cells	-0.0672424	-0.0373916	0.00737356	-0.0549488	-0.0806443	-0.0413649	0.0882996	-0.00865542	-0.0420838	0.0486749	-0.0492906	0.0119069	-0.0231104	0.00951431	-0.0463115	-0.00675905	0.0190245	-0.00155703	-0.0534468	-0.0467865	-0.012559	-0.0274335	0.00582776	-0.012017	-0.0435293	-0.0391985	-0.0505551	-0.0110671	-0.0117224	-0.09121	-0.00164985	-0.00865466	-0.0408446	-0.0140917	-0.0273692	-0.0727979	-0.040387	-0.0464244	-0.0166543	-0.0421464	-0.0501904	-0.0254035	-0.000908981	-0.025506	-0.0500461	-0.0857246	-0.0235966	-0.0190909	-0.0761937
Th17 cells	-0.188982	-0.123212	-0.00466378	-0.244708	0.0863358	-0.224464	-0.260831	-0.239134	-0.161256	-0.035529	-0.0296183	-0.17339	-0.176798	-0.203097	-0.220403	-0.203192	-0.218792	-0.22881	0.0872527	-0.161473	-0.0193796	-0.123464	-0.185137	-0.156771	-0.19061	-0.170219	-0.172365	-0.163071	-0.286342	-0.26119	-0.151802	-0.0512573	-0.186268	-0.192454	-0.176371	-0.183422	-0.190819	-0.0928312	-0.249271	-0.144629	-0.222582	-0.0788578	-0.201181	-0.189517	-0.206761	-0.150119	-0.218382	-0.161822	-0.148846
Th2 cells	0.0246654	0.0394246	0.017471	0.0369516	-0.0257265	0.111716	0.0908222	0.0116298	0.0631452	0.106567	0.0259298	-0.0315357	0.0688291	0.00391851	0.0554081	-0.010192	0.0633585	0.0279427	0.0204971	0.106483	0.0172219	0.0992188	0.00799773	0.000817839	0.0651074	-0.0147386	-0.000899408	0.0143059	-0.0183568	0.093513	0.0563248	0.070606	0.0525557	0.0478628	0.00221603	0.0503373	0.0273358	0.00291759	0.0306962	0.0958646	0.0721347	0.0429271	0.00675528	-0.00116697	0.0386019	0.0117785	0.102192	0.101747	0.00300241
Treg cells	-0.0303926	-0.200943	-0.238345	-0.221659	-0.22898	-0.227448	-0.129488	-0.238856	-0.208265	-0.101734	-0.237664	-0.267517	-0.204292	-0.268369	-0.198162	-0.133801	-0.200716	-0.164393	-0.267972	-0.199808	-0.244758	-0.231988	-0.194757	-0.26939	-0.206165	-0.253102	-0.219162	-0.263772	-0.196289	-0.247142	-0.195268	-0.244929	-0.241977	-0.220808	-0.223645	-0.229661	-0.274101	-0.145039	-0.259742	-0.202873	-0.210762	-0.283352	-0.260196	0.0463977	-0.235791	-0.249526	-0.253726	-0.274271	-0.218197
aDC	-0.0902355	0.0764582	-0.0736937	-0.102131	-0.169844	-0.022617	0.0696136	-0.136969	-0.120945	0.0785474	-0.0417417	-0.0937279	0.0285252	-0.0821597	-0.0417512	-0.0807622	-0.0370913	-0.00933406	-0.0782948	0.0401092	-0.0439885	-0.0285916	-0.0589201	-0.0704087	-0.0798358	-0.0196987	0.0765043	-0.0361808	-0.127379	0.0632509	-0.0363859	-0.0929822	-0.00343791	-0.0217431	-0.0267763	-0.021281	-0.000904461	-0.108133	-0.124497	-0.0911161	-0.180936	-0.0688163	-0.0367158	-0.166675	-0.0340368	-0.119773	-0.0906891	-0.101135	-0.132917
B cells	-0.122147	-0.106422	-0.162691	-0.14984	-0.109469	-0.157007	-0.09105	-0.137046	-0.179292	-0.136642	-0.113047	-0.105984	-0.149266	-0.130055	-0.129806	-0.112022	-0.132354	-0.0353183	-0.143135	-0.153572	-0.0632014	-0.143468	-0.0764958	-0.113787	-0.165221	-0.148753	-0.126037	-0.11814	-0.0873927	-0.119243	-0.14681	-0.120053	-0.125011	-0.101213	-0.113126	-0.143453	-0.149067	-0.141706	-0.147282	-0.140177	-0.168568	-0.0600276	-0.130218	-0.127851	-0.175336	-0.161106	-0.135623	-0.153727	-0.135816
Cytotoxic cells	-0.0809806	-0.098992	-0.108714	-0.030511	-0.0276473	-0.124578	0.0249649	-0.0519175	-0.129534	0.112043	-0.0511136	-0.041992	-0.0880168	-0.0982097	-0.0595302	-0.0489034	-0.0947014	0.0400613	-0.104792	-0.179935	0.108187	-0.0997171	-0.0453093	-0.043206	-0.101417	-0.102197	-0.0268148	-0.0822723	-0.0414187	-0.136779	-0.0723095	-0.128691	-0.031754	-0.0775972	-0.0738956	-0.105386	-0.111403	-0.124025	-0.0417906	-0.190152	-0.116901	-0.0195911	-0.0965538	-0.0369325	-0.0928929	-0.0893577	-0.110251	-0.111224	-0.119998
DC	-0.173929	-0.0946484	-0.0758232	-0.187678	0.12355	-0.122585	0.0700972	-0.218496	-0.175498	-0.0809921	-0.126977	-0.0379365	-0.0510381	-0.151489	-0.15541	-0.0301391	-0.14921	-0.118274	-0.11172	-0.225496	0.125984	-0.0914279	-0.0488297	-0.156045	-0.146881	-0.158525	-0.146083	-0.16332	-0.186932	-0.0380502	-0.127641	-0.0370061	-0.153374	-0.0821108	-0.20594	-0.220358	-0.0980076	-0.0943018	-0.160986	-0.144677	-0.159499	0.0959829	-0.149326	-0.220256	-0.152263	-0.153285	-0.184313	-0.126521	-0.00218847
Eosinophils	0.131055	0.125406	0.118983	0.12018	0.0969177	0.0993427	0.111495	0.114249	0.111019	0.0794237	0.0730727	0.121854	0.0958975	0.109859	0.122717	0.0841624	0.121987	0.111879	0.135609	0.0892627	0.133614	0.11212	0.0831056	0.103242	0.104658	0.0957371	0.111462	0.144489	0.111725	0.0772714	0.082198	0.0791524	0.0913976	0.0945407	0.092229	0.0837364	0.0832109	0.124422	0.0809844	0.131289	0.114568	0.120479	0.0437575	0.0810544	0.168671	0.123042	0.100742	0.0919896	0.121173
iDC	0.0627393	0.0382934	0.0279793	0.027814	0.161937	0.0205808	0.163354	0.0421406	0.0178772	0.09798	0.0410908	0.126802	0.0841301	-0.012041	0.0582545	0.100023	0.008492	0.037067	0.0805203	0.0110111	0.151084	0.0338002	0.0783521	0.060073	0.0444653	0.0443902	0.0890113	0.0456387	0.0317451	0.0554961	0.0429055	0.0179215	0.053278	0.0900047	0.0690359	0.0346768	0.0679428	0.100139	0.0352616	0.0648696	-0.027661	0.15274	0.0392049	-0.0016953	0.0187513	0.030352	0.0805192	0.0428913	0.0758494
Macrophages	0.0889882	0.120286	0.0521653	0.0516516	0.171065	0.0834318	0.287791	0.0144887	0.0698226	0.145583	0.111796	0.159676	0.12266	0.0811053	0.0810455	0.150515	0.0429285	0.15199	0.0853394	0.0293894	0.1958	0.0727074	0.128017	0.122776	0.0723314	0.0907107	0.181428	0.0806691	0.0764081	0.114841	0.114197	0.0563071	0.0925079	0.11167	0.120552	0.055637	0.0727413	0.104075	0.0603799	0.0542586	0.0420961	0.184185	0.0568508	0.0483383	0.0408726	0.0426834	0.0912407	0.0483106	0.0476794
Mast cells	-0.0913368	-0.111137	-0.0494931	-0.100991	-0.136606	-0.180784	-0.131894	-0.103485	-0.0741015	-0.162731	-0.0798252	-0.0284865	-0.128177	-0.0714484	-0.0628338	-0.0277678	-0.110269	-0.0832458	-0.0610933	-0.13702	0.139867	-0.122734	-0.00078164	-0.021307	-0.154636	-0.0184248	-0.0155202	-0.0891439	-0.082161	-0.15892	-0.0673509	-0.10206	-0.0489263	-0.117796	-0.0314482	-0.0479127	-0.14625	-0.0953313	-0.0612928	-0.133791	-0.119362	-0.0690039	-0.0702037	-0.0896106	-0.0709656	-0.0633182	-0.0985901	-0.111387	-0.123479
Neutrophils	-0.053195	-0.0267628	-0.0435643	-0.0480657	-0.044173	-0.0675848	0.057887	-0.0747577	-0.0671952	0.0650257	-0.0595173	-0.0191165	-0.0746972	-0.0736963	-0.0771341	-0.02776	-0.0984869	-0.0130635	-0.035566	-0.127532	-0.00243462	-0.0573919	-0.0447206	-0.029999	-0.0739373	-0.05606	0.0258982	-0.0682205	-0.0356958	-0.0361629	-0.0743448	-0.155179	-0.0600463	-0.075385	-0.0602738	-0.108158	-0.0888176	-0.0477836	-0.0902526	-0.0725706	-0.0774602	0.0567483	-0.0886158	-0.110268	-0.0406155	-0.0990824	-0.0620179	-0.0511689	-0.0695217
NK CD56bright cells	0.0395855	-0.0185091	-0.0359278	0.0135136	-0.0354843	-0.0242536	-0.0136347	0.0102112	-0.0104485	0.128783	0.0259168	0.115835	0.0286785	-0.0138414	0.0205476	0.0543208	-0.00490211	0.0400447	-0.0117816	-0.0728587	-0.0245583	-0.0553958	0.124404	0.0849543	0.0448634	0.1552	0.0241241	-0.0842	0.0163417	-0.0619733	0.100402	-0.0254534	0.0658429	0.0138557	0.0014527	0.0263519	-0.0501897	-0.0292143	-0.0463841	-0.0460024	-0.0890821	0.13794	0.0099616	-0.00467127	-0.00268872	-0.0495748	-0.00879851	-0.0545345	0.0556741
NK CD56dim cells	-0.13131	-0.129928	-0.101587	-0.149478	-0.141458	-0.173445	-0.0549489	-0.10416	-0.105073	-0.0311163	-0.158054	-0.144785	-0.0828653	-0.122869	-0.142805	-0.129946	-0.106622	-0.0520889	-0.129962	-0.174025	0.0229567	-0.10467	-0.109378	-0.122858	-0.147022	-0.112119	-0.130829	-0.133884	-0.113383	-0.13394	-0.145071	-0.146614	-0.0964727	-0.129166	-0.122104	-0.151439	-0.0778757	-0.103538	-0.076266	-0.146086	-0.138661	0.0180763	-0.0951544	-0.0503959	-0.114302	-0.156096	-0.0882454	-0.113313	-0.125193
NK cells	0.111909	0.128533	0.100404	0.110749	0.144825	0.13084	0.160808	0.104617	0.121121	0.143827	0.133876	0.121712	0.122771	0.117912	0.137006	0.153029	0.104028	0.130011	0.104501	0.0965154	0.172354	0.130953	0.14914	0.109651	0.100712	0.0942626	0.0881417	0.11627	0.114953	0.0962424	0.107394	0.0959705	0.128264	0.113038	0.0966927	0.106657	0.0953098	0.091597	0.137715	0.117623	0.119521	0.152537	0.116016	0.0917819	0.127915	0.118291	0.14443	0.128379	0.0926973
pDC	0.0280656	-0.0524138	0.0691567	-0.0203469	0.0322088	-0.0218793	0.0588839	-0.000312156	0.000709445	-0.044468	-0.0266467	-0.114958	0.131077	-0.0134795	-0.0473058	0.0668297	-0.0556489	0.0344223	-0.0437302	-0.140555	0.0878293	-0.0218225	-0.0143308	-0.0583731	-0.0331169	-0.0511652	-0.031471	-0.0221631	0.16462	-0.0365222	-0.0645027	-0.0453193	0.180852	0.0311304	0.0657513	-0.142655	-0.0567272	0.00314994	0.059792	-0.0700648	-0.085332	0.146912	-0.0488949	-0.0618352	-0.0288602	0.0449788	-0.0439004	0.0448653	-0.0411194
Tfh cells	0.0425839	-0.0112343	0.00622813	0.00740871	0.0337299	0.00794719	0.0918573	0.0145366	0.0210403	0.022094	0.0124851	0.0360238	-0.00428868	0.0473482	0.012319	0.0356237	0.0215504	0.0758343	0.042211	-0.0419723	0.0364276	0.0177546	0.0425487	0.0255866	-0.0148178	0.0250226	0.0470614	0.0331263	0.00635753	0.0154267	0.0324198	-0.00127405	0.0325712	0.0162518	0.0342916	0.0252264	-0.0538185	-0.00500397	-0.00362188	0.0076665	-0.011192	0.0544673	0.0252916	-0.0247057	0.0337193	-0.00351225	-0.0116777	0.0526704	-0.0229669
Tgd cells	-0.198603	-0.147232	-0.166146	-0.105992	-0.226616	-0.222171	-0.204417	-0.184889	-0.188772	-0.08742	-0.0616484	-0.151651	-0.18879	-0.109448	-0.110118	-0.155305	-0.0922271	-0.0691561	-0.186596	-0.151827	-0.103347	-0.21873	-0.140946	-0.158823	-0.139369	-0.127869	-0.200127	-0.207879	-0.0775995	-0.153246	-0.187203	-0.170362	-0.0870873	-0.144455	-0.137841	-0.144899	-0.137765	-0.229319	-0.123138	-0.239461	-0.119536	-0.194474	-0.0731512	-0.179115	-0.187405	-0.214225	-0.131401	-0.206887	-0.239537
APM	0.464174	0.450707	0.504733	0.449876	0.528277	0.51296	0.550788	0.440342	0.52385	0.572999	0.498127	0.471368	0.535035	0.490874	0.44945	0.492544	0.501785	0.544928	0.531026	0.48407	0.544242	0.484148	0.489117	0.493927	0.515596	0.508501	0.528403	0.515882	0.482943	0.554111	0.481234	0.537461	0.511439	0.496548	0.494602	0.481381	0.492715	0.527923	0.488262	0.466105	0.505748	0.517163	0.496341	0.445919	0.482156	0.524079	0.414051	0.51435	0.498039
T cell infiltration score (TIS)	-0.39611	-0.411395	-1.04561	-0.927008	-0.74003	-0.878213	0.293458	-0.64032	-0.882858	0.219302	-0.586338	-0.72323	-0.852674	-1.07919	-1.27261	-0.568195	-0.722676	-0.0335894	-0.501998	-0.686502	0.0644834	-0.735953	-0.645722	-0.802311	-0.809654	-1.08247	-0.62689	-0.690997	-0.757063	-0.845196	-0.388426	-0.583082	-0.827579	-0.797076	-1.23643	-1.01158	-1.06949	-0.835567	-0.907967	-1.1667	-1.01673	-0.664769	-1.05411	-0.809679	-1.20931	-0.875803	-0.707958	-0.457392	-1.06716
Overall immune infiltration score (IIS)	-0.459587	-0.413484	-0.796205	-0.822561	-0.354276	-0.901404	0.484058	-0.748219	-0.860898	0.217922	-0.58258	-0.309197	-0.512797	-0.907686	-0.821928	-0.254277	-0.789752	0.00921714	-0.52124	-1.10664	0.627926	-0.701375	-0.259591	-0.536357	-0.839202	-0.717633	-0.344849	-0.679672	-0.569397	-0.77667	-0.512598	-0.840466	-0.465105	-0.585131	-0.810591	-0.988881	-0.933753	-0.679748	-0.782568	-1.01888	-1.14559	0.228452	-0.927949	-0.927622	-0.828611	-0.860653	-0.650947	-0.658611	-0.793565
NORMAL SAMPLES	TCGA-BL-A13J-11	TCGA-BT-A20N-11	TCGA-BT-A20Q-11	TCGA-BT-A20R-11	TCGA-BT-A20U-11	TCGA-BT-A20W-11	TCGA-BT-A2LA-11	TCGA-BT-A2LB-11	TCGA-CU-A0YN-11	TCGA-CU-A0YR-11	TCGA-GC-A3BM-11	TCGA-GC-A3WC-11	TCGA-GC-A6I3-11	TCGA-GD-A2C5-11	TCGA-GD-A3OP-11	TCGA-GD-A3OQ-11	TCGA-K4-A3WV-11	TCGA-K4-A54R-11	TCGA-K4-A5RI-11	TCGA-A7-A0CE-11	TCGA-A7-A0CH-11	TCGA-A7-A0D9-11	TCGA-A7-A0DB-11	TCGA-A7-A0DC-11	TCGA-A7-A13E-11	TCGA-A7-A13F-11	TCGA-A7-A13G-11	TCGA-AC-A23H-11	TCGA-AC-A2FB-11	TCGA-AC-A2FF-11	TCGA-AC-A2FM-11	TCGA-BH-A0AU-11	TCGA-BH-A0AY-11	TCGA-BH-A0AZ-11	TCGA-BH-A0B2-11	TCGA-BH-A0B3-11	TCGA-BH-A0B5-11	TCGA-BH-A0B7-11	TCGA-BH-A0B8-11	TCGA-BH-A0BA-11	TCGA-BH-A0BC-11	TCGA-BH-A0BJ-11	TCGA-BH-A0BM-11	TCGA-BH-A0BQ-11	TCGA-BH-A0BS-11	TCGA-BH-A0BT-11	TCGA-BH-A0BV-11	TCGA-BH-A0BW-11	TCGA-BH-A0BZ-11
Cell type/Tumor type	BLCA	BLCA	BLCA	BLCA	BLCA	BLCA	BLCA	BLCA	BLCA	BLCA	BLCA	BLCA	BLCA	BLCA	BLCA	BLCA	BLCA	BLCA	BLCA	BRCA	BRCA	BRCA	BRCA	BRCA	BRCA	BRCA	BRCA	BRCA	BRCA	BRCA	BRCA	BRCA	BRCA	BRCA	BRCA	BRCA	BRCA	BRCA	BRCA	BRCA	BRCA	BRCA	BRCA	BRCA	BRCA	BRCA	BRCA	BRCA	BRCA
CD8 T cells	0.232239	0.231653	0.231421	0.228431	0.233915	0.255354	0.255029	0.247011	0.214223	0.244768	0.256961	0.249424	0.27612	0.243523	0.243921	0.244506	0.250117	0.261425	0.279971	0.240902	0.241301	0.247046	0.230918	0.233565	0.240214	0.250459	0.249099	0.23418	0.246344	0.226933	0.243693	0.241892	0.245753	0.241622	0.232583	0.246068	0.247963	0.244342	0.246604	0.252185	0.23413	0.224813	0.235758	0.248905	0.249961	0.224916	0.232897	0.270489	0.234906
T cells	-0.119196	-0.061856	-0.130295	-0.0824647	-0.0227781	0.0901667	0.0321093	0.0410538	-0.0874359	0.0397095	-0.00143384	0.0748995	0.213625	0.0780327	-0.0368047	0.00534193	-0.0265111	0.0171638	0.203436	-0.0128413	0.00183687	-0.0154007	-0.0387447	-0.0682596	-0.0306193	-0.0113268	-0.0504745	-0.0128333	0.0295522	0.0190453	-0.0155137	0.00269779	-0.00637192	-0.0595684	-0.000770418	0.042047	-0.0689065	-0.0166913	-0.047263	0.0232335	-0.012671	-0.0167113	0.0143717	-0.0069521	0.0241977	-0.0428729	-0.078972	0.226695	-0.0354945
T helper cells	0.284342	0.282073	0.282416	0.287897	0.25231	0.285266	0.249019	0.265338	0.294095	0.298077	0.295602	0.292772	0.281331	0.278193	0.284257	0.304617	0.2955	0.287113	0.292429	0.303212	0.274832	0.301579	0.288856	0.291982	0.289629	0.301445	0.303995	0.313498	0.295957	0.316607	0.263007	0.328734	0.305175	0.320734	0.301245	0.32967	0.28451	0.334884	0.286834	0.296073	0.305067	0.320407	0.31065	0.319403	0.30679	0.316154	0.310374	0.348167	0.293427
Tcm cells	0.218856	0.220148	0.209693	0.199977	0.190518	0.217419	0.175001	0.188542	0.194917	0.229826	0.229051	0.229595	0.184359	0.210939	0.202142	0.246533	0.219281	0.210749	0.194415	0.225853	0.187196	0.215119	0.216557	0.225374	0.220433	0.226733	0.226733	0.235083	0.216674	0.238995	0.15007	0.267857	0.235163	0.27401	0.211809	0.271751	0.182215	0.261171	0.203756	0.250859	0.226141	0.246637	0.219304	0.257454	0.239083	0.239416	0.242031	0.292759	0.239877
Tem cells	0.196682	0.197635	0.183319	0.158363	0.0775804	0.172462	0.12335	0.106929	0.197722	0.204327	0.165193	0.169323	0.179111	0.127198	0.117419	0.165516	0.119939	0.147508	0.170586	0.142288	0.188355	0.200658	0.20328	0.172108	0.198723	0.198109	0.199602	0.165479	0.193629	0.163294	0.137101	0.164731	0.181927	0.141466	0.164929	0.180168	0.174987	0.141569	0.187512	0.184519	0.172797	0.154495	0.13244	0.146041	0.138022	0.123547	0.132693	0.196982	0.188248
Th1 cells	0.00460813	0.0407852	-0.024668	0.0451985	-0.0240522	0.0378848	-0.000200441	0.0471981	-0.0203233	0.0353594	0.0510218	0.0375373	0.0605976	-0.0016621	0.0198897	-0.0148487	-0.0584277	0.0179654	0.0612703	-0.000535043	0.0571207	0.0916295	0.040144	0.0434358	0.0693818	0.0318217	0.0385235	0.00663805	0.0166427	-0.00471332	0.013888	-0.0263001	0.029663	0.0148483	0.0154673	0.020184	0.0611186	-0.0273843	0.0557461	0.0135077	0.0398228	-0.00395763	-0.0185836	-0.00193033	-0.00732491	-0.0142224	0.0103908	0.045328	0.0878682
Th17 cells	-0.201551	-0.229878	-0.243542	-0.242985	-0.150984	-0.15027	-0.0138977	-0.125358	-0.208682	-0.156287	-0.0195115	-0.11306	-0.109295	-0.00948904	-0.0273629	-0.0372977	0.0179055	-0.0391154	-0.0621257	-0.0074822	-0.00949516	-0.1011	-0.117559	-0.0116334	-0.0794382	0.01552	-0.0202182	0.0292471	0.0165448	-0.0220878	0.0132905	0.0944357	-0.00518221	0.0597929	0.000468982	0.0321119	-0.0913664	0.0288226	-0.0866965	0.036445	0.0386484	0.0539695	0.0521635	0.0142485	0.035228	0.025736	0.0381468	-0.0183341	-0.0358924
Th2 cells	-0.00287239	0.0260119	0.0222893	0.0472836	0.062512	0.105777	0.0484823	0.0348404	0.120761	0.0273186	0.0194023	0.0375504	0.0662049	0.0557509	0.0332604	0.0482276	-0.00525254	0.0210235	0.0559031	0.0685526	0.0451277	0.0169921	0.0484122	0.0534456	0.0512795	0.0239641	0.0308435	0.07206	0.0623164	0.0795493	0.00602137	0.0438294	0.0685629	0.0540445	0.0835297	0.0540806	0.0157448	0.0668048	0.0230189	0.0579648	0.0623327	0.0564929	0.0336576	0.0627488	0.0279236	0.0562895	0.0587316	0.0917511	0.0494872
Treg cells	-0.314535	-0.230922	-0.304782	-0.301111	-0.107311	0.0161363	-0.176732	-0.134981	-0.235963	-0.200457	-0.284838	-0.180787	-0.105393	-0.157665	-0.220073	-0.215525	-0.225114	-0.211635	0.0435324	-0.22558	-0.212057	-0.256035	-0.282257	-0.245865	-0.267964	-0.288634	-0.281048	-0.262632	-0.267469	-0.19683	-0.209693	-0.222282	-0.28561	-0.220138	-0.213486	-0.223931	-0.279563	-0.221787	-0.277749	-0.275166	-0.296	-0.238939	-0.220578	-0.218929	-0.260323	-0.217609	-0.220853	0.0038206	-0.288359
aDC	-0.215631	-0.138011	-0.216287	-0.156526	-0.0179654	0.0437816	-0.0107436	0.0575075	-0.144595	-0.0719233	-0.032488	-0.0344272	0.11714	0.00822671	0.0761592	0.00897846	-0.0114097	0.00935266	0.145179	-0.00753537	-0.0704116	-0.105531	-0.0764866	-0.0806395	-0.0966795	-0.127536	-0.0517699	-0.0714811	-0.0578528	-0.00977168	-0.143834	-0.107568	-0.114221	-0.102973	-0.0168956	0.0376182	-0.104392	-0.0901761	-0.10846	-0.062215	-0.0721073	-0.101533	-0.102952	-0.0103404	-0.110448	-0.121772	-0.0916609	0.10898	-0.0635761
B cells	-0.112247	-0.017803	-0.114615	-0.102545	-0.000260242	-0.0553157	-0.0988311	0.0335972	-0.0544623	0.039933	-0.092695	0.0606008	0.175666	0.00649982	-0.0737962	-0.0908212	-0.0838734	-0.0998718	0.048939	-0.071558	-0.0153679	-0.0944099	-0.113511	-0.0818029	-0.0955528	-0.0780281	-0.11807	-0.0417588	-0.0430642	-0.0244259	-0.0711957	-0.0657471	-0.0688737	-0.0598119	-0.0393178	-0.0357372	-0.142972	-0.0609009	-0.10559	-0.0418608	-0.0728119	-0.067536	-0.0538338	-0.0436455	-0.0212557	-0.0737197	-0.0853164	0.175316	-0.104308
Cytotoxic cells	-0.0780631	-0.0730778	-0.0935794	-0.0545679	-0.00767832	0.0417852	0.0484113	0.0376255	-0.117814	0.0182603	0.0190934	0.0235856	0.133722	0.00942285	0.014883	-0.0230352	-0.00114318	0.0380805	0.101495	-0.0407056	-0.011151	-0.00169402	-0.0247374	-0.0440055	-0.0446072	0.018255	-0.0360328	-0.00664357	-0.00070278	-0.050679	0.0153054	-0.0410841	-0.02445	-0.0547087	-0.0693924	-0.0118	-0.0531911	-0.0419344	-0.0373071	-0.0147493	-0.0275215	-0.0545903	-0.0265563	-0.0281675	-0.0585588	-0.0380563	-0.0640949	0.0599337	-0.0342613
DC	0.00254537	0.0458585	-0.0314224	-0.00927049	-0.0476625	0.027019	-0.00445093	0.0640341	0.0258874	0.020722	-0.040852	0.0353475	0.180838	0.00585842	0.0204602	-0.00878752	-0.0546982	0.0303482	0.244206	0.0548347	0.169515	0.209799	0.23801	0.118787	0.169735	0.149388	0.142711	0.0950717	0.124205	-0.0359315	0.0114073	-0.0258098	0.063623	-0.0566914	0.0313595	0.038758	0.0903296	-0.0702654	0.131749	0.0856927	0.0909339	-0.0200948	-0.0476158	-0.0287756	0.0110792	-0.0880048	-0.000146017	0.022201	0.135913
Eosinophils	0.106315	0.10566	0.0794872	0.120564	0.0613863	0.0881524	0.0808331	0.0678575	0.0847738	0.117595	0.122001	0.111136	0.0756732	0.0877577	0.107118	0.11297	0.104105	0.123366	0.107293	0.0923232	0.110068	0.100645	0.109303	0.121613	0.11534	0.11282	0.116472	0.107866	0.105542	0.0817411	0.10204	0.118119	0.114604	0.116422	0.0807007	0.121124	0.103611	0.110194	0.124537	0.119463	0.109281	0.0977772	0.100687	0.105456	0.102634	0.0937459	0.107383	0.0943776	0.12447
iDC	0.0617681	0.0831884	0.0401992	0.0635465	0.0713762	0.117236	0.110869	0.0827769	0.0523036	0.0760806	0.102168	0.0956511	0.142823	0.133209	0.120255	0.115382	0.0811172	0.106729	0.157944	0.125354	0.152872	0.141218	0.160937	0.0989519	0.148442	0.116997	0.105768	0.112314	0.133158	0.114681	0.11064	0.0703983	0.10595	0.0743016	0.121597	0.106748	0.0830025	0.0555127	0.119999	0.127475	0.0916849	0.0728646	0.07329	0.0655654	0.0885346	0.0577196	0.0749943	0.115289	0.151821
Macrophages	0.226307	0.242591	0.17331	0.212118	0.108912	0.199871	0.109194	0.145038	0.217256	0.19207	0.115898	0.179576	0.164504	0.122473	0.12566	0.125182	0.0609804	0.122457	0.253052	0.218039	0.284658	0.273168	0.303422	0.21924	0.27727	0.22182	0.222356	0.227713	0.249538	0.236007	0.192142	0.0916478	0.191975	0.181212	0.222554	0.186736	0.203856	0.110853	0.225498	0.223955	0.199874	0.156632	0.105514	0.176031	0.12498	0.134465	0.156511	0.234773	0.238535
Mast cells	0.124718	0.0882097	0.0846148	0.158259	-0.0233442	0.0931211	0.0215915	0.0143229	0.0708611	0.147407	0.0634281	0.0939055	0.035164	0.0468299	0.082921	0.101794	0.0359362	0.0811533	0.156863	0.0446461	0.0698663	0.0469858	0.0498902	0.0480941	0.0561617	0.0271959	0.0265728	0.0873664	0.0989477	0.017766	0.0569828	-0.0420383	0.0171232	-0.0162883	-0.00738598	0.00105291	0.0440489	-0.0669825	-0.0014097	0.0810404	0.0604163	0.0107826	-0.0666369	0.00166026	-0.061514	-0.0353335	-0.0209122	0.00266064	0.0390279
Neutrophils	0.02111	0.0611612	-0.0448351	0.0487367	0.00755837	0.0100395	-0.0182862	0.0451823	-0.0330665	-0.0102868	0.013165	-0.00486571	0.0931158	-0.0146791	-0.0174904	0.00327914	-0.0727688	0.02265	0.106297	0.0365551	0.0529209	0.0883081	0.0812238	0.0503802	0.0808386	0.0468125	0.0310564	0.0514228	0.0505498	-0.000412916	0.0247289	-0.0232719	0.0204356	-0.00345924	0.0468303	0.0124761	0.042778	-0.0322736	0.0328872	0.0321466	0.0692963	0.0171135	-0.00845711	0.0140765	-0.0142484	-0.0243445	0.0188945	0.0312804	0.0522111
NK CD56bright cells	-0.0396046	0.00277697	-0.0153581	0.0370147	0.0402253	0.0578733	0.170049	0.128329	-0.0556199	0.0481047	0.194718	0.0970827	0.156987	0.16609	0.171034	0.149264	0.13586	0.170595	0.0795766	0.0497652	0.0451167	-0.0335288	-0.0277389	-0.0141865	0.0122546	0.0203325	0.0474468	-0.045785	-0.00193605	0.0145125	0.108492	0.0335655	0.0276083	0.0424554	-0.0193051	-0.00456181	-0.0122566	0.0274305	-0.00135805	0.0331906	-0.0350392	0.016432	0.0137699	0.0331854	0.0190796	0.0442817	0.0219753	-0.0024199	0.0550913
NK CD56dim cells	-0.0954226	-0.0727418	-0.0730928	-0.0722793	-0.0636843	-0.0104623	-0.0898987	-0.0306316	-0.0566247	-0.0321635	-0.0638344	-0.0411593	0.078539	-0.0590287	-0.0451333	-0.060166	-0.144532	-0.0451235	0.0420831	-0.0916181	-0.0605583	-0.0853395	-0.0669198	-0.126267	-0.0872542	-0.0805723	-0.108241	-0.107858	-0.0852416	-0.0753125	-0.0862551	-0.126127	-0.0932821	-0.101384	-0.0401963	-0.116285	-0.070197	-0.146313	-0.110933	-0.0782418	-0.113531	-0.110413	-0.177592	-0.113271	-0.147267	-0.172357	-0.101849	-0.0364066	-0.0915147
NK cells	0.204781	0.2142	0.219069	0.206492	0.144483	0.172174	0.138832	0.142996	0.20249	0.198921	0.160407	0.197613	0.130572	0.134959	0.159888	0.168118	0.148089	0.154572	0.169371	0.187265	0.182254	0.165213	0.159782	0.172872	0.170419	0.18	0.166122	0.175927	0.189945	0.176387	0.188935	0.186217	0.177331	0.187463	0.184204	0.189386	0.173407	0.181255	0.184427	0.181165	0.185573	0.186965	0.194579	0.180982	0.183323	0.180972	0.181048	0.177831	0.178767
pDC	-0.000958864	0.059203	0.0291221	0.0602441	-0.0786543	0.108626	0.0176157	-0.00682164	0.0131775	0.075038	0.0228758	-0.0345465	0.372341	-0.0387107	-0.0178897	-0.0820514	-0.102708	0.00978042	0.243524	0.0414219	0.0862246	0.0790782	0.110193	0.0153649	0.139163	0.043236	0.113051	0.0167941	0.0586833	-0.0700626	-0.0106372	-0.0911172	0.10453	-0.0973841	-0.0106922	-0.0575289	0.0749002	-0.0956249	0.0500526	-0.0488982	0.0365293	-0.0841906	-0.0600576	-0.0335058	-0.0442255	-0.0313619	-0.10464	0.023116	0.0712171
Tfh cells	0.0166456	0.016223	-0.00132654	0.012421	0.0485717	0.0629003	0.0546074	0.0598816	0.020489	0.0680864	0.0515486	0.0719215	0.0905358	0.0705376	0.0307516	0.0488021	0.0604934	0.0315023	0.0931628	0.0775562	0.0997333	0.0632772	0.0641532	0.0816973	0.0964295	0.0859141	0.0750705	0.0923767	0.104462	0.123183	0.0752195	0.0768796	0.0912602	0.0760192	0.115623	0.0911482	0.058529	0.100923	0.062038	0.0927607	0.0818847	0.0922672	0.0748271	0.108434	0.0912859	0.0837555	0.0927865	0.160286	0.0822522
Tgd cells	-0.0580989	-0.0700611	-0.0802155	-0.0980922	-0.171927	-0.0991078	-0.0855001	-0.189109	-0.055807	-0.0923295	-0.145422	-0.0825787	-0.0800017	-0.177014	-0.18987	-0.148651	-0.171255	-0.102851	-0.0712346	-0.171625	-0.123437	-0.129908	-0.133946	-0.189003	-0.160937	-0.165605	-0.153657	-0.119707	-0.132381	-0.151589	-0.145474	-0.201531	-0.145968	-0.179154	-0.177233	-0.165506	-0.153882	-0.196187	-0.192839	-0.191838	-0.149041	-0.153754	-0.137861	-0.171205	-0.183145	-0.168343	-0.204343	-0.197812	-0.1879
APM	0.445307	0.458172	0.448926	0.484747	0.530424	0.526121	0.500851	0.517336	0.453058	0.501451	0.492694	0.516057	0.533718	0.525217	0.544192	0.483051	0.487937	0.506807	0.539649	0.503871	0.508335	0.476615	0.496446	0.472539	0.472769	0.479159	0.477241	0.469052	0.508912	0.504382	0.481135	0.485519	0.494653	0.461563	0.498896	0.516483	0.469409	0.475294	0.472446	0.501779	0.491918	0.494249	0.497215	0.498327	0.488224	0.472923	0.475713	0.541945	0.484093
[truncated: 5,000 more columns]

## Sheet: Table S3
Supplementary Table 3: ssGSEA scores for sorted tumor-associated immune cell populations
Sorted immune populations are listed in the columns, ssGSEA scores derived using gene signatures are listed in the rows
	RCC290-2	RCC343-2	RCC344cc-1	RCC344hg-2	RCC351-2	RCC344cc-2	RCC351-4	RCC290-1	RCC344hg-1	RCC351-1	RCC343-4	RCC344cc-3	RCC344hg-4	RCC356-1	RCC290-4
	CD8	CD8	CD8	CD8	CD8	NK CD16p	NK CD16p	CD4	CD4	CD4	Macrophages	Macrophages	Macrophages	Macrophages	CD45–
aDC	0.0460476	0.0583205	-0.0308729	0.143536	0.0188918	-0.13381	-0.0552648	0.100558	0.231118	0.0755971	0.0943654	0.0131129	0.167981	0.228613	0.0381703
Angiogenesis	-0.121896	-0.18154	-0.140713	-0.194444	-0.140599	-0.104963	-0.139023	-0.0812837	-0.195606	-0.176491	-0.123484	-0.115067	-0.135531	0.121722	-0.0117181
APM	0.528491	0.544169	0.522883	0.534709	0.529813	0.515827	0.520514	0.505003	0.511515	0.527991	0.530106	0.513357	0.511834	0.519245	0.458848
B cells	-0.0729474	-0.0670685	-0.0699756	-0.122019	-0.0601766	-0.0760357	-0.0891009	-0.0908019	-0.109423	-0.0451445	0.0540869	-0.0162878	-0.0287114	0.010956	-0.0741406
CD8 T cells	0.340654	0.338271	0.327631	0.307438	0.358217	0.29214	0.309553	0.294134	0.245225	0.318749	0.164472	0.170705	0.169385	0.220548	0.196347
CTLA4	0.471381	0.514268	-0.0430317	0.213422	0.0290254	-0.187435	-0.247107	0.406616	0.526364	0.326977	0.135809	-0.16087	0.00176525	-0.200979	-0.0631151
Cytotoxic cells	0.394706	0.387097	0.455732	0.412963	0.454827	0.480347	0.49652	0.318882	0.318286	0.349217	0.0015792	0.108504	-0.0882102	0.323129	0.105258
DC	-0.173265	-0.263399	-0.179441	-0.170094	-0.188419	-0.160953	-0.197978	-0.006208	0.00022606	-0.0579556	-0.0213105	-0.0790674	0.000813502	0.0487885	-0.00731555
Eosinophils	0.116925	0.0937012	0.0868146	0.033815	0.109918	0.130987	0.137812	0.146695	0.0899388	0.134669	0.134436	0.166152	0.142562	0.130903	0.0740942
iDC	-0.0314073	-0.0346072	-0.0248384	-0.0405194	-0.0277735	-0.00788225	-0.066676	0.0274537	0.0906895	0.0418649	0.151452	0.193862	0.202985	0.145628	0.0367234
Macrophages	0.0195425	-0.0682	-0.0620816	-0.0853015	-0.022952	-0.0497004	-0.0756775	0.0927478	0.0625169	0.067821	0.230355	0.167652	0.172223	0.185446	0.170555
Mast cells	-0.133336	-0.147943	-0.21056	-0.260879	-0.151109	-0.206183	-0.102513	-0.130393	-0.161752	-0.128002	-0.135154	-0.161862	-0.116741	-0.0711696	-0.0417133
Neutrophils	-0.0868581	-0.112103	-0.0500703	-0.145232	-0.0826583	-0.0747721	0.188431	0.0096265	0.0186731	-0.0775912	0.287875	0.298165	0.27615	0.163991	0.0947348
NK CD56bright cells	0.214977	0.124799	0.157047	0.13596	0.155565	0.119117	0.131709	0.132681	0.0649812	0.133913	-0.0122513	-0.143954	-0.0612795	-0.115954	0.0118363
NK CD56dim cells	0.250171	0.138234	0.357467	0.347829	0.228981	0.400659	0.437156	0.0429249	0.141612	0.124791	-0.14194	-0.202054	-0.232723	0.108117	-0.0930366
NK cells	0.0450806	0.0449723	0.0385376	0.022582	0.0433921	0.033998	0.0570941	-0.0151581	-0.0122679	0.0109932	-0.0612446	-0.066734	-0.0840538	0.0225823	-0.00919896
PD1	0.19166	0.237036	0.0894492	0.151262	0.0401378	-0.00871052	-0.434744	0.0650829	0.0787419	0.0314562	-0.428436	-0.394578	-0.409105	-0.187146	-0.0934427
pDC	-0.335601	-0.309614	-0.316096	-0.2871	-0.143275	-0.0238165	-0.332939	-0.0772371	-0.0208068	-0.321768	-0.0600476	0.0470831	-0.00766873	-0.0892177	-0.339537
PDL1	0.0851084	-0.00228615	0.165442	0.254631	0.09379	0.0844718	0.14478	0.256656	0.0274048	0.322636	0.294855	0.141539	0.092343	0.156818	-0.233332
T cells	0.523729	0.524438	0.530941	0.531578	0.533197	0.443132	0.416844	0.519167	0.514462	0.53654	-0.0992192	-0.109958	-0.106198	0.295711	0.138135
T helper cells	0.457984	0.448098	0.45438	0.468515	0.463259	0.423243	0.428146	0.464346	0.477261	0.473556	0.32282	0.301146	0.317497	0.356579	0.326426
Tcm cells	0.380593	0.338746	0.397467	0.352504	0.415764	0.373123	0.382722	0.398344	0.337891	0.423417	0.270944	0.256404	0.23544	0.330344	0.239801
Tem cells	0.219559	0.247534	0.262351	0.221305	0.290218	0.172413	0.22315	0.260436	0.245949	0.290132	0.273358	0.254843	0.242386	0.201925	0.0677312
Tfh cells	0.148393	0.125532	0.152722	0.154601	0.119493	0.0480711	0.0563	0.117301	0.168635	0.113195	-0.0379566	-0.023433	-0.0333658	0.0588767	-0.00332215
Tgd cells	0.0242966	-0.0335917	0.171131	0.1123	-0.0317455	0.235536	0.207481	-0.0803721	-0.149818	-0.14337	-0.218209	-0.0787751	-0.175318	-0.0274988	-0.151273
Th1 cells	0.210339	0.235521	0.115653	0.201024	0.125963	0.048563	0.0468942	0.169648	0.222391	0.12023	0.00540658	-0.0368001	-0.0513565	-0.0182433	0.107751
Th17 cells	0.0227433	0.0277094	0.122086	-0.0164001	-0.0267248	-0.0690021	-0.0364063	0.0775046	0.0616147	0.146358	-0.0448104	-0.0228279	-0.0737632	0.0077225	0.0388728
Th2 cells	0.201252	0.236983	0.182827	0.231465	0.152738	0.138289	0.156228	0.158772	0.228571	0.129897	0.0688523	-0.0118353	0.0128909	0.111165	0.175289
Treg cells	-0.129384	-0.264354	-0.27292	-0.237094	-0.304694	-0.241724	-0.0504978	0.172387	0.439375	0.104729	-0.276971	-0.218805	-0.243055	-0.342257	-0.300354

## Sheet: Table S4A
Supplementary Table 4A. Overexpressed gene sets in the T cell enriched cluster (TCGA ccRCC)
Category	Term	Count	%	PValue	Genes	List Total	Pop Hits	Pop Total	Fold Enrichment	Bonferroni	Benjamini	FDR
GOTERM_BP_FAT	GO:0006955~immune response	168	15.2312	8.96431e-60	MICB, IL16, IL18, TLR2, TNFSF14, APOBEC3G, IL15, TLR6, CXCL11, APOBEC3F, C1QC, TLR8, TLR9, CXCL10, MYD88, S1PR4, SEMA7A, LILRA6, RAB27A, CIITA, HLA-H, GBP7, GTPBP1, CRTAM, GBP6, POU2AF1, GBP5, IL29, HLA-L, NCF1, IL27, NCF4, EOMES, CCL4L2, HLA-E, HLA-DQA2, HLA-G, PDCD1LG2, HLA-F, DCLRE1C, IGSF6, LILRB1, C1QA, CCR8, C1QB, CCR7, LAT2, UNC13D, CCR5, CCR4, CST7, LYST, LILRB3, LILRB4, PI4K2A, CD300LF, …	808	690	13528	4.07645	2.68391e-56	2.68391e-56	1.61382e-56
SP_PIR_KEYWORDS	immune response	64	5.80236	5.55276e-28	MICB, LY86, TLR2, HLA-DMB, TLR6, HLA-DMA, C1QC, TLR8, FCRL4, TLR9, MYD88, LILRA6, TICAM2, HLA-H, LAIR1, CRTAM, SIT1, IL27, EOMES, CNPY3, HLA-E, HLA-DQA2, HLA-G, HLA-F, LILRB1, C1QA, DCLRE1C, C1QB, LAT2, LAX1, LILRB4, CD300LF, FAIM3, HLA-DPA1, TNFSF12-TNFSF13, HLA-DRA, HLA-DQB1, TNFAIP8L2, LST1, HLA-DRB1, CD74, IL23A, FCGR1C, FCGR1A, FCGR1B, CD4, CLEC6A, C2, INPP5D, HLA-DPB1, HLA-DOA, CD7, EXO1, T…	1061	224	19235	5.17975	2.47653e-25	2.47653e-25	7.86763e-25
GOTERM_BP_FAT	GO:0006952~defense response	105	9.51949	4.61468e-23	KLRC4, KLRC2, KLRC3, AIF1, TLR2, APOBEC3G, IL15, CXCL11, TLR6, C1QC, APOBEC3F, TLR8, TLR9, CXCL10, CD48, NLRC4, MYD88, MX1, MX2, RAB27A, CIITA, IL29, NCF1, IL27, CST3, CCL4L2, HLA-G, SP140, C1QA, C1QB, CCR7, UNC13D, CCR5, CCR4, IFNB1, LILRB3, LYST, MST1R, PLA2G2D, KIR2DL4, HLA-DRA, TNFAIP8L2, ITGAL, CCL3, FGR, ADORA2A, ITGB2, PTPRCAP, CCL5, CD74, IL23A, CNR2, TYROBP, ITK, TLR10, MYO1F, CD5L, SLAM…	808	615	13528	2.85849	1.38164e-19	6.90818e-20	8.30769e-20
GOTERM_BP_FAT	GO:0050865~regulation of cell activation	52	4.71442	2.86086e-22	TBX21, IL18, STAT5A, TNFSF14, IL15, HLA-DMA, CD47, CASP3, LAG3, SIT1, SLA2, IL27, NFAM1, PDCD1LG2, CARD11, CD86, UNC13D, CD80, TNFSF13B, LAX1, PRAM1, IL12A, TNFSF12-TNFSF13, IL12B, CD226, TRAF2, LST1, BLM, ADORA2A, CD74, BLOC1S3, ZAP70, CD4, IL2RG, INPP5D, HLA-DOA, CD5, CD27, PTPRC, PLEK, IKZF1, FLT3, TNFRSF13B, TNFRSF13C, IDO1, TIGIT, BTLA, LAT, CORO1A, JAK2, IRF4, SASH3	808	175	13528	4.97494	8.5654e-19	2.85513e-19	5.15032e-19
GOTERM_BP_FAT	GO:0002694~regulation of leukocyte activation	50	4.53309	1.03674e-21	TBX21, IL18, STAT5A, TNFSF14, IL15, HLA-DMA, CD47, CASP3, LAG3, SIT1, SLA2, IL27, NFAM1, PDCD1LG2, CARD11, CD86, UNC13D, TNFSF13B, CD80, LAX1, PRAM1, IL12A, TNFSF12-TNFSF13, IL12B, CD226, TRAF2, LST1, BLM, ADORA2A, CD74, BLOC1S3, ZAP70, CD4, IL2RG, INPP5D, HLA-DOA, CD5, CD27, PTPRC, IKZF1, FLT3, TNFRSF13B, TNFRSF13C, IDO1, TIGIT, BTLA, LAT, CORO1A, IRF4, SASH3	808	166	13528	5.04294	3.10401e-18	7.76003e-19	1.86642e-18
GOTERM_BP_FAT	GO:0002684~positive regulation of immune system process	60	5.43971	1.15535e-21	MICB, STAT5A, TBX21, IL18, TLR2, TNFSF14, PTPN22, IL15, TLR6, HLA-DMA, C1QC, TLR8, CD47, NOD2, MYD88, LAG3, CRTAM, IL29, SLA2, NFAM1, PDCD1LG2, NCR3, C1QA, CARD11, C1QB, CD37, CD86, LAT2, CD80, TNFSF13B, IFNB1, LAX1, IL12A, IL12B, TNFSF12-TNFSF13, CD226, HLA-DRA, TRAF2, BLM, CD247, CD74, BLOC1S3, ZAP70, FCER1G, IL2RG, CD4, INPP5D, C2, CD5, CD27, PTPRC, IKZF1, THEMIS, TNFRSF13C, IDO1, CORO1A, IKBK…	808	238	13528	4.22082	3.45911e-18	6.91822e-19	2.07994e-18
GOTERM_BP_FAT	GO:0051249~regulation of lymphocyte activation	47	4.26111	1.75915e-21	TRAF2, LST1, BLM, ADORA2A, STAT5A, IL18, TBX21, TNFSF14, IL15, HLA-DMA, CD74, CD47, CASP3, BLOC1S3, ZAP70, CD4, IL2RG, INPP5D, HLA-DOA, CD5, LAG3, CD27, PTPRC, SIT1, IKZF1, FLT3, IL27, SLA2, TNFRSF13B, TNFRSF13C, IDO1, NFAM1, PDCD1LG2, BTLA, TIGIT, CARD11, LAT, CORO1A, CD86, TNFSF13B, CD80, LAX1, IL12A, IL12B, IRF4, TNFSF12-TNFSF13, SASH3	808	148	13528	5.3169	5.2669e-18	8.77817e-19	3.16695e-18
GOTERM_BP_FAT	GO:0045321~leukocyte activation	58	5.25839	7.94704e-20	MICB, STAT5A, TLR2, TNFSF14, PTPN22, IL15, TLR6, HLA-DMA, CD48, BAK1, NLRC3, CXCR5, RAB27A, RHOH, CRTAM, SLA2, EOMES, NFAM1, WAS, PRKCD, DCLRE1C, CARD11, LAT2, CD86, UNC13D, CD80, IFNB1, LAX1, PI4K2A, IL12B, LCP1, LCP2, ITGAL, SBNO2, BLM, CD74, HSH2D, DOCK2, IL23A, ZAP70, CD4, CD7, EXO1, PTPRC, TNFSF4, IKZF1, THEMIS, FLT3, MYO1F, SLAMF7, ITGA4, SLAMF1, VAV1, LAT, IRF1, CD79A, IRF4, CLEC7A	808	242	13528	4.01268	2.37934e-16	3.39906e-17	1.43068e-16
GOTERM_BP_FAT	GO:0001775~cell activation	63	5.7117	1.97732e-19	MICB, STAT5A, TLR2, TNFSF14, PTPN22, IL15, TLR6, HLA-DMA, CD48, BAK1, NLRC3, CXCR5, LTB, RAB27A, RHOH, CRTAM, SLA2, EOMES, NFAM1, WAS, PRKCD, DCLRE1C, CARD11, LAT2, CD86, UNC13D, CD80, IFNB1, LAX1, PI4K2A, IL12B, LCP1, LCP2, ITGAL, SBNO2, TNF, BLM, ADORA2A, CD74, HSH2D, DOCK2, IL23A, BLOC1S3, ZAP70, CD4, CD7, EXO1, PTPRC, TNFSF4, PLEK, IKZF1, FLT3, THEMIS, MYO1F, SLAMF7, ITGA4, SLAMF1, VAV1, LAT,…	808	287	13528	3.6752	5.9201e-16	7.40013e-17	3.55972e-16
INTERPRO	IPR007110:Immunoglobulin-like	83	7.52493	2.64677e-19	MICB, MYBPC2, FCRL1, L1CAM, LY9, HLA-DMB, TTN, FCRL6, FCRL5, HLA-DMA, FCRL4, FCRL3, CD48, CCDC141, CD47, SEMA7A, LILRA6, FCGR3A, KIRREL2, LAG3, PILRA, CD200R1, HLA-H, CEACAM21, CRTAM, HLA-L, ICAM3, SIGLEC10, SIGLEC11, HLA-E, SIGLEC14, HLA-DQA2, PDCD1LG2, HLA-G, NCR3, HLA-F, IGSF6, LILRB1, SIGLEC1, CD86, BTN3A1, IL18BP, CD80, SIGLEC8, CD33, LILRB4, CD300LF, FCRLA, HLA-DPA1, IL12B, SEMA4D, NCAN, BT…	921	501	16659	2.99661	3.01731e-16	3.01731e-16	4.25163e-16
GOTERM_BP_FAT	GO:0046649~lymphocyte activation	51	4.62375	8.28649e-19	MICB, STAT5A, PTPN22, TNFSF14, IL15, HLA-DMA, CD48, BAK1, NLRC3, CXCR5, RAB27A, RHOH, CRTAM, SLA2, EOMES, NFAM1, WAS, PRKCD, DCLRE1C, CARD11, CD86, LAT2, UNC13D, CD80, IFNB1, LAX1, IL12B, LCP1, ITGAL, BLM, CD74, HSH2D, DOCK2, IL23A, ZAP70, CD4, CD7, EXO1, PTPRC, TNFSF4, IKZF1, THEMIS, FLT3, SLAMF7, ITGA4, VAV1, SLAMF1, IRF1, IRF4, CLEC7A, CD79A	808	199	13528	4.29081	2.48098e-15	2.75664e-16	1.49179e-15
INTERPRO	IPR003599:Immunoglobulin subtype	62	5.62103	3.3706e-17	MYBPC2, FCRL1, L1CAM, LY9, FCRL6, TTN, FCRL5, FCRL4, FCRL3, CD48, SEMA7A, OSCAR, LILRA6, FCGR3A, KIRREL2, LAG3, PILRA, CD200R1, CEACAM21, LAIR1, CRTAM, C17ORF60, ICAM3, SIGLEC10, SIGLEC11, NFAM1, SIGLEC14, PDCD1LG2, NCR3, IGSF6, LILRB1, SIGLEC1, BTN3A1, CD80, SIGLEC8, CD33, LILRB4, FAIM3, CD300LF, FCRLA, SEMA4D, NCAN, BTN3A3, BTN3A2, KIR2DL4, DCC, CD244, BTN2A2, FCGR1C, FCGR1A, FCGR1B, MYBPH, CD4…	921	330	16659	3.39834	3.84248e-14	1.92124e-14	5.41435e-14
SP_PIR_KEYWORDS	Immunoglobulin domain	76	6.8903	4.36102e-17	MICB, MYBPC2, FCRL1, L1CAM, LY9, TTN, FCRL6, FCRL5, FCRL4, FCRL3, CD48, CCDC141, CD47, SEMA7A, OSCAR, LILRA6, FCGR3A, KIRREL2, LAG3, PILRA, LAIR1, CEACAM21, CRTAM, ICAM4, C17ORF60, ICAM3, SIGLEC10, SIGLEC11, NFAM1, SIGLEC14, PDCD1LG2, NCR3, IGSF6, LILRB1, SIGLEC1, BTN3A1, CD86, IL18BP, CD80, SIGLEC8, CD33, LILRB4, FAIM3, CD300LF, FCRLA, IL12B, SEMA4D, NCAN, BTN3A3, CD200R1L, BTN3A2, CD226, SEMA4A…	1061	470	19235	2.93152	1.94501e-14	9.72507e-15	6.17907e-14
GOTERM_BP_FAT	GO:0050863~regulation of T cell activation	37	3.35449	6.13598e-17	TRAF2, BLM, ADORA2A, STAT5A, IL18, TNFSF14, IL15, HLA-DMA, CD74, CD47, CASP3, ZAP70, IL2RG, CD4, HLA-DOA, CD5, LAG3, PTPRC, SIT1, IKZF1, IL27, TNFRSF13C, IDO1, PDCD1LG2, BTLA, TIGIT, CARD11, LAT, CORO1A, CD86, TNFSF13B, CD80, LAX1, IL12A, IL12B, IRF4, SASH3	808	117	13528	5.29466	3.32401e-13	3.31957e-14	1.9984e-13
GOTERM_BP_FAT	GO:0050778~positive regulation of immune response	40	3.62647	6.07417e-16	TRAF2, MICB, STAT5A, CD247, TLR2, PTPN22, IL15, TLR6, C1QC, HLA-DMA, TLR8, NOD2, MYD88, ZAP70, FCER1G, C2, LAG3, PTPRC, CRTAM, IL29, THEMIS, SLA2, TNFRSF13C, IDO1, NFAM1, NCR3, C1QA, C1QB, LAT2, TNFSF13B, IFNB1, LAX1, IKBKG, IL12A, IL12B, CD79A, CLEC7A, CD226, SASH3, HLA-DRA	808	145	13528	4.61864	1.662e-12	1.51101e-13	9.99201e-13
GOTERM_BP_FAT	GO:0042110~T cell activation	37	3.35449	9.50532e-16	ITGAL, MICB, BLM, STAT5A, PTPN22, TNFSF14, IL15, HLA-DMA, CD74, HSH2D, CD48, DOCK2, NLRC3, IL23A, ZAP70, CD4, CD7, RAB27A, RHOH, PTPRC, CRTAM, TNFSF4, IKZF1, THEMIS, FLT3, SLA2, EOMES, VAV1, WAS, CARD11, CD86, CD80, IRF1, IL12B, IRF4, CLEC7A, LCP1	808	126	13528	4.91647	2.99161e-12	2.49245e-13	1.79856e-12
GOTERM_BP_FAT	GO:0050867~positive regulation of cell activation	33	2.99184	2.97565e-14	TRAF2, BLM, STAT5A, IL18, TBX21, TNFSF14, IL15, HLA-DMA, CD74, CD47, BLOC1S3, ZAP70, IL2RG, CD4, INPP5D, CD5, CD27, PTPRC, IKZF1, PLEK, TNFRSF13C, PDCD1LG2, CARD11, CORO1A, CD86, TNFSF13B, CD80, IL12A, JAK2, IL12B, TNFSF12-TNFSF13, CD226, SASH3	808	111	13528	4.97752	8.90834e-11	6.85252e-12	5.35683e-11
GOTERM_BP_FAT	GO:0048584~positive regulation of response to stimulus	49	4.44243	3.71698e-14	MICB, IL16, STAT5A, TLR2, PTPN22, IL15, TLR6, HLA-DMA, C1QC, TLR8, NOD2, MYD88, H2AFX, LAG3, CRTAM, IL29, SLA2, NFAM1, NCR3, C1QA, C1QB, LAT2, TNFSF13B, LAX1, CCR4, IFNB1, IL12A, GHRL, IL12B, CD226, HLA-DRA, TRAF2, TNF, CD247, CCL5, ZAP70, FCER1G, C2, CD27, PTPRC, THEMIS, TNFRSF13C, IDO1, IRF7, IKBKG, JAK2, CLEC7A, CD79A, SASH3	808	236	13528	3.47621	1.11354e-10	7.95386e-12	6.69576e-11
INTERPRO	IPR013783:Immunoglobulin-like fold	78	7.07162	4.37057e-14	MICB, MYBPC2, FCRL1, L1CAM, HLA-DMB, TTN, FCRL6, FCRL5, HLA-DMA, FCRL4, FCRL3, CD48, CCDC141, OSCAR, LILRA6, FCGR3A, KIRREL2, LAG3, PILRA, CD200R1, HLA-H, LAIR1, CEACAM21, CRTAM, ICAM4, HLA-L, C17ORF60, ICAM3, SIGLEC11, SIGLEC14, HLA-E, HLA-DQA2, PDCD1LG2, HLA-G, NCR3, HLA-F, IGSF6, LILRB1, SIGLEC1, BTN3A1, CD86, CD80, SIGLEC8, CD33, LILRB4, CD300LF, FAIM3, FCRLA, HLA-DPA1, IL12B, SEMA4D, NCAN, B…	921	553	16659	2.55128	4.98668e-11	1.66223e-11	7.0266e-11
GOTERM_BP_FAT	GO:0051251~positive regulation of lymphocyte activation	30	2.71985	1.71695e-13	TRAF2, BLM, IL18, TBX21, STAT5A, TNFSF14, IL15, HLA-DMA, CD74, CD47, BLOC1S3, ZAP70, IL2RG, CD4, INPP5D, CD5, CD27, PTPRC, IKZF1, TNFRSF13C, PDCD1LG2, CARD11, CORO1A, CD86, TNFSF13B, CD80, IL12A, TNFSF12-TNFSF13, IL12B, SASH3	808	97	13528	5.17812	5.13892e-10	3.42595e-11	3.08997e-10
GOTERM_BP_FAT	GO:0022402~cell cycle process	81	7.34361	2.58245e-13	KIF23, KIFC1, AIF1, DBF4, PKMYT1, AURKB, PTTG1, TTN, GTSE1, KIF2C, MEI1, CCNE1, NDE1, CDCA8, STAG3, H2AFX, C11ORF82, FANCA, CDCA5, CCNA2, ASPM, CDK1, KIF11, SGOL1, CCNF, KIF15, TPX2, GPR132, PIM2, TACC3, UBE2C, NCAPD2, RAD51, REC8, PSME1, RCC2, CCND2, PSME2, PSMA5, FANCD2, PSMA4, IL12A, BUB1B, HORMAD1, IL12B, HAUS8, CHFR, KPNA2, PSMB10, BLM, PML, CEP55, NCAPH, CENPA, NCAPG, PSMB2, BUB1, FBXO5, GF…	808	565	13528	2.40026	7.73164e-10	4.83228e-11	4.64895e-10
GOTERM_BP_FAT	GO:0000278~mitotic cell cycle	62	5.62103	2.83281e-13	KIF23, KIFC1, DBF4, PKMYT1, PTTG1, AURKB, TTN, GTSE1, CCNE1, KIF2C, NDE1, CDCA8, CDCA5, CCNA2, ASPM, CDK1, KIF11, SGOL1, CCNF, KIF15, TPX2, GPR132, UBE2C, NCAPD2, PSME1, RCC2, CCND2, PSMA5, PSME2, PSMA4, BUB1B, HORMAD1, HAUS8, CHFR, KPNA2, PSMB10, BLM, CEP55, NCAPH, NCAPG, CENPA, PSMB2, BUB1, FBXO5, GFI1, SKA1, BUB3, ERCC6L, DLGAP5, NUF2, KIF18A, CDC20, NDC80, CENPE, CDC25A, PSMB8, PSMB9, SMC4, C…	808	370	13528	2.80551	8.48287e-10	4.98992e-11	5.1007e-10
GOTERM_BP_FAT	GO:0002696~positive regulation of leukocyte activation	31	2.81052	3.26751e-13	TRAF2, BLM, STAT5A, IL18, TBX21, TNFSF14, IL15, HLA-DMA, CD74, CD47, BLOC1S3, ZAP70, IL2RG, CD4, INPP5D, CD5, CD27, PTPRC, IKZF1, TNFRSF13C, PDCD1LG2, CARD11, CORO1A, CD86, TNFSF13B, CD80, IL12A, TNFSF12-TNFSF13, IL12B, CD226, SASH3	808	106	13528	4.89641	9.78255e-10	5.43475e-11	5.88218e-10
KEGG_PATHWAY	hsa04062:Chemokine signaling pathway	44	3.98912	4.81714e-13	CCL3, FGR, ADCY7, GRB2, NCF1C, CXCL9, ADRBK2, ADRBK1, CXCR3, CCL5, CXCL11, CXCL10, CCL25, DOCK2, RAC2, TIAM2, CXCR5, PTK2B, CCL3L3, PIK3R5, XCR1, CSK, PLCB2, ITK, NCF1, HCK, PIK3CD, CCL19, CCL4L2, STAT1, VAV1, WAS, PRKCD, PRKCB, STAT2, CCR8, GNGT2, CCR7, CCR5, ARRB2, CCR4, IKBKG, GRK6, JAK2, JAK3	351	187	5085	3.40875	6.69599e-11	6.69599e-11	5.67679e-10
SMART	SM00409:IG	62	5.62103	6.53052e-13	MYBPC2, FCRL1, L1CAM, LY9, FCRL6, TTN, FCRL5, FCRL4, FCRL3, CD48, SEMA7A, OSCAR, LILRA6, FCGR3A, KIRREL2, LAG3, PILRA, CD200R1, CEACAM21, LAIR1, CRTAM, C17ORF60, ICAM3, SIGLEC10, SIGLEC11, NFAM1, SIGLEC14, PDCD1LG2, NCR3, IGSF6, LILRB1, SIGLEC1, BTN3A1, CD80, SIGLEC8, CD33, LILRB4, FAIM3, CD300LF, FCRLA, SEMA4D, NCAN, BTN3A3, BTN3A2, KIR2DL4, DCC, CD244, BTN2A2, FCGR1C, FCGR1A, FCGR1B, MYBPH, CD4…	629	330	9079	2.71185	1.58687e-10	1.58687e-10	8.44558e-10
GOTERM_BP_FAT	GO:0000279~M phase	57	5.16772	7.31396e-13	KIF23, KIFC1, PKMYT1, PTTG1, AURKB, TTN, MEI1, KIF2C, NDE1, CDCA8, STAG3, H2AFX, CDCA5, CCNA2, FANCA, ASPM, CDK1, KIF11, CCNF, KIF15, SGOL1, TPX2, PIM2, TACC3, UBE2C, NCAPD2, RAD51, REC8, RCC2, FANCD2, BUB1B, HORMAD1, HAUS8, CHFR, KPNA2, CEP55, NCAPH, NCAPG, BUB1, FBXO5, SKA1, BUB3, ERCC6L, EXO1, MKI67, DLGAP5, NUF2, KIF18A, NDC80, CENPE, CDC20, CDC25A, SMC4, CDC25B, FSD1, CCNB2, PLK1	808	329	13528	2.90069	2.18986e-09	1.15256e-10	1.31675e-09
GOTERM_BP_FAT	GO:0000280~nuclear division	45	4.07978	8.16789e-13	KIF23, KIFC1, PKMYT1, PTTG1, CEP55, AURKB, TTN, KIF2C, NCAPH, NDE1, CDCA8, NCAPG, BUB1, FBXO5, SKA1, CDCA5, CCNA2, BUB3, ASPM, ERCC6L, CDK1, KIF11, DLGAP5, SGOL1, KIF15, CCNF, TPX2, NUF2, KIF18A, CDC20, CENPE, NDC80, UBE2C, CDC25A, SMC4, NCAPD2, CDC25B, FSD1, CCNB2, RCC2, PLK1, BUB1B, HORMAD1, HAUS8, CHFR	808	220	13528	3.42462	2.44547e-09	1.22274e-10	1.47045e-09
GOTERM_BP_FAT	GO:0007067~mitosis	45	4.07978	8.16789e-13	KIF23, KIFC1, PKMYT1, PTTG1, CEP55, AURKB, TTN, KIF2C, NCAPH, NDE1, CDCA8, NCAPG, BUB1, FBXO5, SKA1, CDCA5, CCNA2, BUB3, ASPM, ERCC6L, CDK1, KIF11, DLGAP5, SGOL1, KIF15, CCNF, TPX2, NUF2, KIF18A, CDC20, CENPE, NDC80, UBE2C, CDC25A, SMC4, NCAPD2, CDC25B, FSD1, CCNB2, RCC2, PLK1, BUB1B, HORMAD1, HAUS8, CHFR	808	220	13528	3.42462	2.44547e-09	1.22274e-10	1.47045e-09
SP_PIR_KEYWORDS	mitosis	39	3.53581	9.83808e-13	KIF23, KIFC1, PTTG1, CEP55, AURKB, KIF2C, CDCA8, NDE1, NCAPH, NCAPG, BUB1, FBXO5, SKA1, CCNA2, CDCA5, BUB3, ASPM, ERCC6L, CDK1, KIF11, SGOL1, CCNF, NUF2, CASC5, CDC20, CENPE, NDC80, UBE2C, CDC25A, SMC4, NCAPD2, CDC25B, FSD1, CCNB2, RCC2, PLK1, BUB1B, HAUS8, CHFR	1061	183	19235	3.86358	4.38761e-10	1.46254e-10	1.39389e-09
GOTERM_BP_FAT	GO:0006954~inflammatory response	56	5.07706	1.50283e-12	AIF1, LY86, TLR2, IL15, TLR6, CXCL11, C1QC, TLR8, MMP25, CXCL10, TLR9, CD97, NLRC4, MYD88, AOAH, CCL3L3, TICAM2, XCR1, CIITA, IL27, CCL4L2, NFAM1, NCR3, C1QA, SIGLEC1, C1QB, CCR7, UNC13D, KLRG1, CCR5, CCR4, PLA2G2D, ITGAL, CCL3, TNF, NMI, ADORA2A, CXCL9, ITGB2, GPR68, CCL5, CCL25, TNFRSF1B, IL23A, CNR2, C2, TLR10, TNFSF4, CCL19, IDO1, TP73, CD180, APOL2, CYBA, IRF7, CLEC7A	808	325	13528	2.88487	4.49938e-09	2.14256e-10	2.70545e-09
GOTERM_BP_FAT	GO:0000087~M phase of mitotic cell cycle	45	4.07978	1.56812e-12	KIF23, KIFC1, PKMYT1, PTTG1, CEP55, AURKB, TTN, KIF2C, NCAPH, NDE1, CDCA8, NCAPG, BUB1, FBXO5, SKA1, CDCA5, CCNA2, BUB3, ASPM, ERCC6L, CDK1, KIF11, DLGAP5, SGOL1, KIF15, CCNF, TPX2, NUF2, KIF18A, CDC20, CENPE, NDC80, UBE2C, CDC25A, SMC4, NCAPD2, CDC25B, FSD1, CCNB2, RCC2, PLK1, BUB1B, HORMAD1, HAUS8, CHFR	808	224	13528	3.36346	4.69483e-09	2.13401e-10	2.82296e-09
SP_PIR_KEYWORDS	cell cycle	66	5.98368	2.70611e-12	KIF23, E2F2, KIFC1, E2F3, SEPT1, E2F7, DBF4, PKMYT1, AURKB, PTTG1, KIF2C, CCNE1, NDE1, CDCA8, CDC45, FANCI, CABLES2, STAG3, H2AFX, C11ORF82, CDCA5, CCNA2, ASPM, CDK1, KIF11, CEP110, SGOL1, CCNF, UBE2C, ESCO2, NCAPD2, UHRF1, RCC2, CCND2, FANCD2, BUB1B, RBM38, HAUS8, SEPT6, CHFR, CEP55, NCAPH, NCAPG, HJURP, BUB1, FBXO5, SKA1, BUB3, ERCC6L, MKI67, IKZF1, DLGAP5, NUF2, CASC5, CDC20, NDC80, CENPE, TP7…	1061	461	19235	2.59549	1.2069e-09	3.01725e-10	3.83418e-09
GOTERM_BP_FAT	GO:0048285~organelle fission	45	4.07978	3.45833e-12	KIF23, KIFC1, PKMYT1, PTTG1, CEP55, AURKB, TTN, KIF2C, NCAPH, NDE1, CDCA8, NCAPG, BUB1, FBXO5, SKA1, CDCA5, CCNA2, BUB3, ASPM, ERCC6L, CDK1, KIF11, DLGAP5, SGOL1, KIF15, CCNF, TPX2, NUF2, KIF18A, CDC20, CENPE, NDC80, UBE2C, CDC25A, SMC4, NCAPD2, CDC25B, FSD1, CCNB2, RCC2, PLK1, BUB1B, HORMAD1, HAUS8, CHFR	808	229	13528	3.29003	1.03543e-08	4.50186e-10	6.22596e-09
GOTERM_BP_FAT	GO:0022403~cell cycle phase	64	5.80236	4.48192e-12	KIF23, KIFC1, DBF4, PKMYT1, PTTG1, AURKB, TTN, GTSE1, CCNE1, MEI1, KIF2C, NDE1, CDCA8, STAG3, H2AFX, CDCA5, CCNA2, FANCA, ASPM, CDK1, KIF11, SGOL1, CCNF, KIF15, TPX2, GPR132, PIM2, TACC3, UBE2C, NCAPD2, RAD51, REC8, RCC2, CCND2, FANCD2, BUB1B, HORMAD1, HAUS8, CHFR, KPNA2, BLM, CEP55, NCAPH, NCAPG, BUB1, FBXO5, GFI1, SKA1, BUB3, ERCC6L, EXO1, MKI67, DLGAP5, NUF2, KIF18A, CDC20, NDC80, CENPE, CDC25…	808	414	13528	2.58822	1.3419e-08	5.59126e-10	8.06877e-09
GOTERM_BP_FAT	GO:0050870~positive regulation of T cell activation	25	2.26655	5.72729e-12	TRAF2, BLM, IL18, STAT5A, TNFSF14, IL15, HLA-DMA, CD74, CD47, ZAP70, IL2RG, CD4, CD5, PTPRC, IKZF1, TNFRSF13C, PDCD1LG2, CARD11, CD86, CORO1A, CD80, TNFSF13B, IL12A, IL12B, SASH3	808	76	13528	5.50743	1.71476e-08	6.85902e-10	1.03107e-08
GOTERM_BP_FAT	GO:0001817~regulation of cytokine production	39	3.53581	6.49763e-12	TRAF2, TNF, STAT5A, IL18, TLR2, TNFRSF8, TLR6, TLR8, TLR9, NOD2, MYD88, TICAM2, PYCARD, FCER1G, CD4, UBASH3A, INPP5D, CASP1, LTB, LAG3, CRTAM, TNFSF4, IL27, TNFRSF13C, IDO1, NFAM1, NLRP2, TIGIT, CARD11, CD86, CD80, IL12A, IRF1, GHRL, JAK2, IL12B, IRF4, CLEC7A, SASH3	808	181	13528	3.60752	1.94538e-08	7.48221e-10	1.16974e-08
GOTERM_BP_FAT	GO:0007049~cell cycle	96	8.70354	8.664e-12	KIF23, E2F2, KIFC1, E2F3, SEPT1, AIF1, E2F7, DBF4, PKMYT1, AURKB, PTTG1, TTN, GTSE1, KIF2C, MEI1, CCNE1, NDE1, CDC45, CDCA8, FANCI, CABLES2, STAG3, H2AFX, C11ORF82, FANCA, CCNA2, CDCA5, ASPM, CDK1, KIF11, CEP110, SGOL1, CCNF, KIF15, TPX2, GPR132, PIM2, TACC3, UBE2C, ESCO2, NCAPD2, RAD51, REC8, UHRF1, PSME1, RCC2, CCND2, PSME2, FANCD2, PSMA5, PSMA4, IL12A, BUB1B, HORMAD1, RBM38, IL12B, HAUS8, SEPT…	808	776	13528	2.07125	2.59399e-08	9.60737e-10	1.55975e-08
SP_PIR_KEYWORDS	cell division	46	4.17044	1.16853e-11	KIF23, KIFC1, SEPT1, PTTG1, CEP55, AURKB, CCNE1, KIF2C, NCAPH, NDE1, CDCA8, NCAPG, BUB1, FBXO5, CABLES2, SKA1, CDCA5, CCNA2, BUB3, ASPM, ERCC6L, CDK1, KIF11, CEP110, SGOL1, CCNF, NUF2, CASC5, CDC20, CENPE, NDC80, UBE2C, MCM5, CDC25A, SMC4, NCAPD2, CDC25B, FSD1, CCNB2, RCC2, CCND2, PLK1, BUB1B, HAUS8, CHFR, SEPT6	1061	264	19235	3.15886	5.21165e-09	1.04233e-09	1.65568e-08
GOTERM_BP_FAT	GO:0002443~leukocyte mediated immunity	26	2.35721	1.61784e-11	LY9, C1QC, HLA-DMA, TLR8, CD74, NOD2, MYD88, FCER1G, C2, INPP5D, CD27, RAB27A, EXO1, CRTAM, SLA2, MYO1F, SLAMF7, PRKCD, C1QA, LAT, C1QB, LAT2, UNC13D, LYST, PI4K2A, HLA-DRA	808	86	13528	5.06171	4.84381e-08	1.72993e-09	2.91255e-08
GOTERM_BP_FAT	GO:0007242~intracellular signaling cascade	134	12.1487	1.72994e-11	GNA15, ADCY7, STAT5A, TLR2, TNFSF14, RGL4, RASGEF1A, TLR6, TLR8, BTK, TLR9, S1PR2, HMHA1, ARL11, NLRC3, TIAM2, S1PR4, H2AFX, CCNA2, RAB27A, PIK3CD, SOCS1, STK4, LAT2, SSTR3, RASGRF1, ACAP1, RIPK3, ASB2, GRAP2, TRAF2, HMGB2, BLM, ADORA2A, GRB2, SIPA1, STK17B, DUSP10, MAP4K1, MYO9B, STK17A, CD74, P2RY6, RAC2, GMIP, CNR2, ZAP70, FBXO6, RHEBL1, TYROBP, ITK, RAB8A, TLR10, CCM2, NDC80, VAV1, PDE6G, RAB…	808	1256	13528	1.78623	5.17944e-08	1.78601e-09	3.11436e-08
GOTERM_BP_FAT	GO:0045087~innate immune response	33	2.99184	1.93841e-11	TNFAIP8L2, KYNU, NCF1C, TLR2, APOBEC3G, TLR6, C1QC, APOBEC3F, TLR8, GCH1, TLR9, NOD2, MYD88, IL23A, FCGR1C, FCGR1A, TICAM2, C2, RAB27A, CIITA, TLR10, SP100, NCF1, IL27, CNPY3, SLAMF7, CD180, C1QA, C1QB, CYBA, CORO1A, APOL1, UNC13D, LYST, CLEC7A	808	138	13528	4.00366	5.80358e-08	1.93453e-09	3.48966e-08
KEGG_PATHWAY	hsa05330:Allograft rejection	18	1.63191	3.07775e-11	HLA-DQB1, TNF, HLA-DRB1, FASLG, HLA-DMB, HLA-E, HLA-DMA, HLA-DQA2, HLA-G, HLA-F, CD86, CD80, IL12A, HLA-DPA1, HLA-DPB1, IL12B, HLA-DOA, HLA-DRA	351	36	5085	7.24359	4.27807e-09	2.13904e-09	3.62687e-08
SP_PIR_KEYWORDS	SH2 domain	28	2.53853	4.20886e-11	FGR, GRB2, STAT5A, CLNK, SLA, HSH2D, BTK, STAT4, DAPP1, ZAP70, INPP5D, CSK, MATK, ITK, PTPN6, STAP1, HCK, SLA2, SOCS1, STAT1, VAV1, STAT2, TNS4, SH2D2A, JAK2, JAK3, GRAP2, LCP2	1061	111	19235	4.57311	1.87715e-08	3.12858e-09	5.96347e-08
INTERPRO	IPR000980:SH2 motif	28	2.53853	4.27266e-11	FGR, GRB2, STAT5A, CLNK, SLA, HSH2D, BTK, STAT4, DAPP1, ZAP70, INPP5D, CSK, MATK, ITK, PTPN6, STAP1, HCK, SLA2, SOCS1, STAT1, VAV1, STAT2, TNS4, SH2D2A, JAK2, JAK3, GRAP2, LCP2	921	111	16659	4.56273	4.87083e-08	1.21771e-08	6.86338e-08
GOTERM_BP_FAT	GO:0002460~adaptive immune response based on somatic recombination of immune receptors built from immunoglobulin superfamily domains	24	2.17588	5.69614e-11	EXO1, CRTAM, SLA2, IL18, LY9, TLR6, PRKCD, C1QC, HLA-DMA, TLR8, CD74, C1QA, C1QB, NOD2, UNC13D, IL18BP, MYD88, FCER1G, IL12B, INPP5D, C2, CD27, RAB27A, HLA-DRA	808	77	13528	5.21846	1.70543e-07	5.50137e-09	1.02546e-07
GOTERM_BP_FAT	GO:0002250~adaptive immune response	24	2.17588	5.69614e-11	EXO1, CRTAM, SLA2, IL18, LY9, TLR6, PRKCD, C1QC, HLA-DMA, TLR8, CD74, C1QA, C1QB, NOD2, UNC13D, IL18BP, MYD88, FCER1G, IL12B, INPP5D, C2, CD27, RAB27A, HLA-DRA	808	77	13528	5.21846	1.70543e-07	5.50137e-09	1.02546e-07
KEGG_PATHWAY	hsa04612:Antigen processing and presentation	26	2.35721	1.0315e-10	KLRC4, HLA-DQB1, KLRC2, KLRC3, HLA-DRB1, IFI30, HLA-DMB, HLA-DMA, CD74, HSPA6, HSPA7, CD4, HLA-DPB1, HLA-DOA, CIITA, RFX5, CTSS, HLA-E, HLA-DQA2, HLA-G, HLA-F, PSME1, PSME2, HLA-DPA1, KLRC1, KIR2DL4, HLA-DRA	351	83	5085	4.53815	1.43379e-08	4.7793e-09	1.21554e-07
KEGG_PATHWAY	hsa04672:Intestinal immune network for IgA production	20	1.81324	1.43443e-10	HLA-DQB1, HLA-DRB1, TNFRSF13B, TNFRSF13C, ITGA4, IL15, HLA-DMB, HLA-DMA, HLA-DQA2, CCL25, CD86, TNFSF13B, CD80, ITGB7, IL15RA, HLA-DPA1, HLA-DPB1, TNFSF12-TNFSF13, HLA-DOA, HLA-DRA	351	49	5085	5.91313	1.99386e-08	4.98464e-09	1.69035e-07
GOTERM_BP_FAT	GO:0009615~response to virus	28	2.53853	1.47174e-10	TNF, FGR, RSAD2, APOBEC3G, CCL5, APOBEC3F, TLR8, IFI35, ISG20, TLR9, IL23A, ISG15, MX1, MX2, PTPRC, IL29, CCL19, CCL4L2, IFI44, STAT1, TRIM22, STAT2, LILRB1, IRF9, UNC13D, IFNB1, IRF7, LYST	808	109	13528	4.30084	4.4064e-07	1.377e-08	2.64954e-07
UP_SEQ_FEATURE	topological domain:Extracellular	225	20.3989	1.48285e-10	KLRC4, KLRC2, IL9R, KLRC3, L1CAM, GRIN3A, CD53, SIDT1, S1PR2, CD47, PRRT3, S1PR4, OSCAR, TMEM149, LILRA6, CHRNA6, ADAM8, PTPRJ, CRTAM, GJD3, GPR132, HLA-DQA2, TMEM150B, PDCD1LG2, LILRB1, CCR8, CCR7, BTN3A1, CD37, SSTR3, LPAR5, CCR5, GPBAR1, CCR4, CD33, LILRB4, HLA-DPA1, MST1R, BTN3A3, CD226, BTN3A2, KLRC1, HLA-DRA, CALY, HLA-DRB1, KEL, PPYR1, TMEM229B, GPR141, CD74, EPHB2, SLC29A3, OR52N4, CD69, …	1057	2719	19113	1.49633	4.08971e-07	4.08971e-07	2.64512e-07
GOTERM_BP_FAT	GO:0002252~immune effector process	31	2.81052	2.08994e-10	RSAD2, LY9, C1QC, HLA-DMA, CD74, TLR8, NOD2, MYD88, FCER1G, INPP5D, C2, CD27, RAB27A, EXO1, PTPRC, CRTAM, IL29, SLA2, MYO1F, SLAMF7, PRKCD, C1QA, LAT, C1QB, LAT2, UNC13D, TNFSF13B, LAX1, LYST, PI4K2A, HLA-DRA	808	134	13528	3.87328	6.25728e-07	1.89615e-08	3.76246e-07
GOTERM_BP_FAT	GO:0002449~lymphocyte mediated immunity	22	1.99456	3.57142e-10	EXO1, CRTAM, SLA2, SLAMF7, LY9, PRKCD, C1QC, HLA-DMA, TLR8, CD74, C1QA, C1QB, NOD2, UNC13D, MYD88, LYST, FCER1G, INPP5D, C2, CD27, RAB27A, HLA-DRA	808	70	13528	5.26195	1.06928e-06	3.14496e-08	6.42954e-07
SP_PIR_KEYWORDS	phosphoprotein	497	45.0589	4.16862e-10	KIFC1, AIF1, C16ORF75, RANGAP1, L1CAM, BTK, SHKBP1, HMHA1, CDCA8, CDCA5, CCNA2, ZNF101, RAB27A, C17ORF96, PTPRJ, WNT10B, BCL2L14, NCF1, NCF4, PIK3CD, NCAPD2, UNC13D, SSTR3, RCC2, SAPS1, IFNB1, RYR1, MST1R, GRAP2, CD226, PPYR1, DUSP10, MYBL2, NAGK, MST4, PFN1, SLC29A3, VWA5B1, ZAP70, MKI67, NUF2, NDC80, GAS7, APOL2, FNBP1, APOL1, RGS1, CD300A, PARP8, TRAFD1, C15ORF42, SYTL1, PLCXD2, GPR84, KCNAB2,…	1061	7263	19235	1.24056	1.8592e-07	2.656e-08	5.90646e-07
GOTERM_CC_FAT	GO:0005886~plasma membrane	296	26.8359	5.13329e-10	KLRC2, IL9R, ADCY7, AIF1, RANGAP1, CD52, L1CAM, SYT6, GRIN3A, CD53, S1PR2, SHKBP1, CD48, CD47, KCNK6, S1PR4, SEMA7A, OSCAR, CHRNA6, ADAM8, VNN2, RAB27A, PTPRJ, CRTAM, GJD3, GBP5, NCF1, NCF4, ABCC10, GPR132, HLA-DQA2, PDCD1LG2, LILRB1, CCR8, CCR7, CD37, SSTR3, LPAR5, CCR5, GPBAR1, CCR4, PARP14, CD33, LILRB3, LILRB4, RYR1, HLA-DPA1, MST1R, CD226, KLRC1, HLA-DRA, CALY, HLA-DRB1, KEL, PPYR1, ADRBK1, …	742	3777	12782	1.35002	1.99172e-07	1.99172e-07	7.1282e-07
SP_PIR_KEYWORDS	polymorphism	731	66.2738	5.80754e-10	KLRC4, KIFC1, KLRC2, IL9R, KLRC3, AIF1, L1CAM, PVRIG, RANGAP1, GRIN3A, BTK, CCDC141, SHKBP1, HMHA1, CDCA8, ISG15, KCNK6, TMEM149, OSCAR, C15ORF53, ADAM8, CDCA5, CCNA2, VNN2, ZNF101, RAB27A, PTPRJ, C20ORF118, WNT10A, GBP7, GBP6, WNT10B, CRTAM, GBP5, NCF1, NCF4, EOMES, CCDC136, HLA-DQA2, TOX2, PDCD1LG2, NCAPD2, SSTR3, UNC13D, IFNB1, RYR1, HLA-DPA1, MST1R, GRAP2, CD226, KLRC1, HLA-DRA, ZNF79, RTP4, …	1061	11550	19235	1.14739	2.59016e-07	3.23771e-08	8.22863e-07
KEGG_PATHWAY	hsa04940:Type I diabetes mellitus	18	1.63191	6.20889e-10	HLA-DQB1, TNF, HLA-DRB1, FASLG, HLA-DMB, HLA-E, HLA-DMA, HLA-DQA2, HLA-G, HLA-F, CD86, CD80, IL12A, HLA-DPA1, HLA-DPB1, IL12B, HLA-DOA, HLA-DRA	351	42	5085	6.20879	8.63036e-08	1.72607e-08	7.31666e-07
SP_PIR_KEYWORDS	cytoplasm	261	23.6627	6.37662e-10	KIFC1, AIF1, STAT5A, PTPN22, RANGAP1, AURKB, PTTG1, BTK, CDCA8, MYD88, ISG15, CCNA2, BCL2L14, KIF5A, NCF1, NCF4, SPATC1, IFI44, NCAPD2, TXNDC3, UNC13D, RCC2, SAPS1, PARP14, PDE4DIP, BIN2, DUSP10, MYO9B, MST4, PFN1, MOV10, RAC2, FBXO6, ZAP70, FBXO5, UBASH3A, SKA1, PPP2R2B, IKZF1, GAS7, LGALS9, APOL2, FNBP1, ADAP2, NUP62, CLEC7A, APOL6, ZNF385A, PLCXD2, KCNAB2, TRPV2, GTSE1, SMAP2, NOD2, TICAM2, SN…	1061	3332	19235	1.42008	2.84397e-07	3.15997e-08	9.03495e-07
KEGG_PATHWAY	hsa04650:Natural killer cell mediated cytotoxicity	32	2.90118	7.56108e-10	ITGAL, CD244, KLRC2, MICB, TNF, KLRC3, GRB2, CD247, FASLG, ITGB2, CD48, CASP3, RAC2, PTK2B, ZAP70, FCER1G, PIK3R5, FCGR3A, TYROBP, PTPN6, PIK3CD, HLA-E, VAV1, HLA-G, HCST, NCR3, PRKCB, LAT, IFNB1, KLRC1, KIR2DL4, LCP2	351	133	5085	3.48564	1.05099e-07	1.75165e-08	8.91011e-07
UP_SEQ_FEATURE	mutagenesis site	177	16.0471	8.92975e-10	SEPT1, IL16, TLR2, PKMYT1, RANGAP1, APOBEC3G, C16ORF75, AURKB, PMAIP1, PTTG1, TTN, APOBEC3F, BTK, BAK1, CDCA8, KCNK6, EED, IL15RA, H2AFX, MX1, RNF34, RAB27A, KIF5A, NCF4, SGOL1, PIK3CD, CST3, STK4, HLA-G, NCAPD2, HCST, DCLRE1C, LILRB1, TNS4, UHRF1, LAT2, UNC13D, CCR5, KDM2A, ARRB2, CLEC12A, ACAP1, CD33, CLEC12B, AKAP5, RIPK3, CD300LF, ASB2, TNFAIP3, CCL3, GRB2, KEL, STK17B, CDC42SE1, STK17A, OAS2…	1057	2045	19113	1.56507	2.46282e-06	1.23141e-06	1.59289e-06
GOTERM_CC_FAT	GO:0000793~condensed chromosome	29	2.62919	9.19006e-10	HMGB2, BLM, RANGAP1, AURKB, TTN, KIF2C, NCAPH, NDE1, CENPA, NCAPG, HJURP, BUB1, H2AFY, STAG3, SKA1, ERCC6L, CENPM, MKI67, SGOL1, NUF2, CASC5, CENPE, NDC80, SMC4, RAD51, NCAPD2, REC8, FANCD2, BUB1B	742	129	12782	3.8726	3.56574e-07	1.78287e-07	1.27615e-06
GOTERM_CC_FAT	GO:0044459~plasma membrane part	192	17.4071	1.06889e-09	KLRC2, IL9R, ADCY7, AIF1, L1CAM, CD52, SYT6, RANGAP1, GRIN3A, CD48, SHKBP1, CD47, KCNK6, S1PR4, CHRNA6, ADAM8, RAB27A, PTPRJ, GJD3, GBP5, NCF1, NCF4, HLA-DQA2, CCR8, CD37, CCR7, SSTR3, CCR5, CCR4, LILRB3, CD33, RYR1, HLA-DPA1, MST1R, CD226, KLRC1, HLA-DRA, CALY, HLA-DRB1, KEL, PPYR1, ADRBK1, CD74, EPHB2, RIMS3, CD69, ZAP70, FCER1G, HLA-DPB1, HLA-DOA, SLC31A2, TYROBP, NCKAP1L, EPHA1, SLAMF1, BTLA,…	742	2203	12782	1.50135	4.14729e-07	1.38243e-07	1.48428e-06
KEGG_PATHWAY	hsa04060:Cytokine-cytokine receptor interaction	47	4.26111	1.40013e-09	CCL3, IL9R, TNF, IL18, CXCL9, TNFSF14, FASLG, TNFRSF8, CXCR3, IL15, CCL5, CXCL11, CXCL10, CCL25, TNFRSF1B, IL23A, IL12RB1, CXCR5, IL10RA, CCL3L3, TNFRSF18, IL15RA, IL2RG, XCR1, LTB, CD27, IL2RB, TNFSF4, IL29, FLT3, TNFRSF13B, TNFRSF13C, CCL19, CCL4L2, IL24, TNFSF8, CCR8, TNFRSF9, CCR7, TNFSF13B, CCR5, RELT, IFNB1, CCR4, IL12A, IL12B, TNFSF12-TNFSF13	351	262	5085	2.59885	1.94619e-07	2.78026e-08	1.64994e-06
KEGG_PATHWAY	hsa05332:Graft-versus-host disease	17	1.54125	1.5883e-09	HLA-DQB1, TNF, HLA-DRB1, FASLG, HLA-DMB, HLA-E, HLA-DMA, HLA-DQA2, HLA-G, HLA-F, CD86, CD80, HLA-DPA1, HLA-DPB1, HLA-DOA, KLRC1, HLA-DRA	351	39	5085	6.31492	2.20773e-07	2.75966e-08	1.87168e-06
UP_SEQ_FEATURE	domain:SH2	24	2.17588	1.67288e-09	ITK, FGR, STAP1, GRB2, STAT5A, SLA2, HCK, SOCS1, CLNK, STAT1, VAV1, BTK, HSH2D, SLA, STAT2, TNS4, SH2D2A, STAT4, DAPP1, INPP5D, CSK, GRAP2, LCP2, MATK	1057	96	19113	4.52058	4.6138e-06	1.53793e-06	2.98409e-06
GOTERM_BP_FAT	GO:0050670~regulation of lymphocyte proliferation	23	2.08522	1.87498e-09	PTPRC, LST1, BLM, STAT5A, IL27, IL18, TNFRSF13B, TNFRSF13C, IDO1, IL15, PDCD1LG2, BTLA, CARD11, CORO1A, CASP3, TNFSF13B, CD80, IL12A, ZAP70, INPP5D, IL12B, CD5, SASH3	808	83	13528	4.63951	5.61366e-06	1.60391e-07	3.37547e-06
GOTERM_BP_FAT	GO:0070663~regulation of leukocyte proliferation	23	2.08522	2.39957e-09	PTPRC, LST1, BLM, STAT5A, IL27, IL18, TNFRSF13B, TNFRSF13C, IDO1, IL15, PDCD1LG2, BTLA, CARD11, CORO1A, CASP3, TNFSF13B, CD80, IL12A, ZAP70, INPP5D, IL12B, CD5, SASH3	808	84	13528	4.58428	7.18429e-06	1.99564e-07	4.31988e-06
GOTERM_BP_FAT	GO:0032944~regulation of mononuclear cell proliferation	23	2.08522	2.39957e-09	PTPRC, LST1, BLM, STAT5A, IL27, IL18, TNFRSF13B, TNFRSF13C, IDO1, IL15, PDCD1LG2, BTLA, CARD11, CORO1A, CASP3, TNFSF13B, CD80, IL12A, ZAP70, INPP5D, IL12B, CD5, SASH3	808	84	13528	4.58428	7.18429e-06	1.99564e-07	4.31988e-06
GOTERM_BP_FAT	GO:0002697~regulation of immune effector process	25	2.26655	3.81368e-09	TRAF2, MICB, TNF, TBX21, STAT5A, PML, APOBEC3G, IL15, APOBEC3F, NOD2, FCER1G, LAG3, PTPRC, CRTAM, TNFSF4, IL27, NCR3, CD37, UNC13D, PRAM1, IL12A, TNFSF12-TNFSF13, IL12B, CD226, SASH3	808	101	13528	4.1442	1.14181e-05	3.08599e-07	6.86566e-06
SP_PIR_KEYWORDS	inflammatory response	21	1.9039	4.08708e-09	CCL3, TLR10, IL27, LY86, CXCL9, TLR2, CCL19, CCL4L2, TLR6, CXCL11, CCL5, TLR8, CD180, TLR9, CXCL10, CCL25, IL23A, MYD88, CNR2, TICAM2, CLEC7A	1061	77	19235	4.94431	1.82284e-06	1.82284e-07	5.79093e-06
SMART	SM00252:SH2	28	2.53853	5.28458e-09	FGR, GRB2, STAT5A, CLNK, SLA, HSH2D, BTK, STAT4, DAPP1, ZAP70, INPP5D, CSK, MATK, ITK, PTPN6, STAP1, HCK, SLA2, SOCS1, STAT1, VAV1, STAT2, TNS4, SH2D2A, JAK2, JAK3, GRAP2, LCP2	629	111	9079	3.64101	1.28415e-06	6.42076e-07	6.83449e-06
GOTERM_CC_FAT	GO:0005887~integral to plasma membrane	117	10.6074	8.47747e-09	KLRC2, MICB, IL9R, ADCY7, TLR2, CD52, GRIN3A, IL15, TLR6, CD48, SHKBP1, CD47, ST3GAL5, KCNK6, S1PR4, CHRNA6, ADAM8, PTPRJ, HLA-H, GJD3, IL29, NCF1, NCF4, HLA-DQA2, IGSF6, CCR8, CD37, CCR7, SSTR3, CCR5, GPR55, CCR4, LILRB3, CD33, PI4K2A, VAMP5, RYR1, HLA-DPA1, MST1R, VAMP1, CD226, KLRC1, KIR2DL4, HLA-DRA, ITGAL, CALY, HLA-DRB1, ADORA2A, KEL, PPYR1, NINJ2, KCNA3, ITGB2, EPHB2, P2RY6, LAPTM5, IL12RB…	742	1188	12782	1.69654	3.28925e-06	8.22314e-07	1.1772e-05
SP_PIR_KEYWORDS	Apoptosis	51	4.62375	1.08227e-08	TP63, FASLG, PMAIP1, CASP5, BAK1, CASP3, NLRC4, CASP4, C11ORF82, CASP1, RNF34, BCL2L14, BCL2A1, IL24, PIM2, STK4, NLRP2, ELMO2, TNS4, SH3KBP1, RIPK3, BUB1B, TNFSF12-TNFSF13, TNFAIP3, DCC, TRAF1, TRAF2, GPR65, STK17B, STK17A, MST4, TNFRSF1B, TRIM69, PYCARD, TNFRSF18, BUB1, XAF1, INPP5D, MGC29506, PPP2R2B, TRAF5, BMF, CD27, TRAF3, CD5L, BIRC3, TP73, C17ORF88, PLEKHF1, RASSF5, TP53INP1	1061	381	19235	2.42673	4.82691e-06	4.38811e-07	1.53345e-05
GOTERM_BP_FAT	GO:0002764~immune response-regulating signal transduction	18	1.63191	1.40596e-08	PTPRC, MICB, THEMIS, SLA2, CD247, TLR2, PTPN22, NFAM1, TLR6, BTLA, NOD2, LAT2, MYD88, LAX1, IKBKG, ZAP70, CLEC7A, CD79A	808	56	13528	5.38154	4.20935e-05	1.10775e-06	2.53111e-05
UP_SEQ_FEATURE	domain:Ig-like V-type	26	2.35721	1.47897e-08	BTN2A2, CD47, CD4, LAG3, CD200R1, PILRA, CRTAM, HAPLN3, SIGLEC10, SIGLEC11, NFAM1, SIGLEC14, SLAMF1, PDCD1LG2, TIGIT, BTLA, SIGLEC1, CD86, CD80, CD300A, SIGLEC8, CD33, CD300LF, NCAN, CD200R1L, BTN3A2	1057	124	19113	3.79145	4.07891e-05	1.01974e-05	2.63819e-05
GOTERM_BP_FAT	GO:0045619~regulation of lymphocyte differentiation	19	1.72257	1.53788e-08	PTPRC, IKZF1, FLT3, STAT5A, IL27, NFAM1, IL15, HLA-DMA, CD74, CARD11, CD86, CD80, ZAP70, IL2RG, INPP5D, IRF4, HLA-DOA, SASH3, CD27	808	63	13528	5.04935	4.60431e-05	1.18062e-06	2.76861e-05
GOTERM_CC_FAT	GO:0031226~intrinsic to plasma membrane	118	10.6981	1.5951e-08	KLRC2, MICB, IL9R, ADCY7, TLR2, CD52, GRIN3A, IL15, TLR6, CD48, SHKBP1, CD47, ST3GAL5, KCNK6, S1PR4, CHRNA6, ADAM8, PTPRJ, HLA-H, GJD3, IL29, NCF1, NCF4, HLA-DQA2, IGSF6, CCR8, CD37, CCR7, SSTR3, CCR5, GPR55, CCR4, LILRB3, CD33, PI4K2A, VAMP5, RYR1, HLA-DPA1, MST1R, VAMP1, CD226, KLRC1, KIR2DL4, HLA-DRA, ITGAL, CALY, HLA-DRB1, ADORA2A, KEL, PPYR1, NINJ2, KCNA3, ITGB2, EPHB2, P2RY6, LAPTM5, IL12RB…	742	1215	12782	1.67302	6.18896e-06	1.23779e-06	2.21499e-05
SP_PIR_KEYWORDS	transmembrane protein	72	6.52765	1.59627e-08	KLRC2, IL9R, FASLG, L1CAM, CD53, HLA-DMA, INSRR, WNT1, CXCR5, CHST11, FCGR3A, LTB, LAG3, PTPRJ, HLA-H, PTGER4, GPR19, HLA-E, HLA-DQA2, HLA-G, HLA-F, CCR8, TNFRSF9, CD37, CCR7, SSTR3, CCR5, CD80, CCR4, CD82, CD33, RYR1, MST1R, KLRC1, HLA-DRA, HLA-DQB1, DCC, ITGAL, HLA-DRB1, KEL, CD247, KCNA3, TNFRSF8, ITGB2, CD74, TNFRSF1B, P2RY6, ITGAX, FCGR1C, CD69, ITGB7, FCGR1A, FCGR1B, FCER1G, IL2RG, CD4, HLA…	1061	642	19235	2.03317	7.11934e-06	5.9328e-07	2.26173e-05
UP_SEQ_FEATURE	short sequence motif:ITIM motif 1	10	0.906618	1.71691e-08	LILRB1, LAIR1, CD33, LILRB4, SIGLEC10, FCRL1, FCRL5, FCRL4, FCRL3, PILRA	1057	15	19113	12.0549	4.73514e-05	9.47045e-06	3.06264e-05
UP_SEQ_FEATURE	short sequence motif:ITIM motif 2	10	0.906618	1.71691e-08	LILRB1, LAIR1, CD33, LILRB4, SIGLEC10, FCRL1, FCRL5, FCRL4, FCRL3, PILRA	1057	15	19113	12.0549	4.73514e-05	9.47045e-06	3.06264e-05
UP_SEQ_FEATURE	sequence variant	747	67.7244	1.73134e-08	KLRC4, KIFC1, KLRC2, IL9R, KLRC3, AIF1, L1CAM, PVRIG, RANGAP1, GRIN3A, BTK, CCDC141, SHKBP1, HMHA1, CDCA8, ISG15, KCNK6, TMEM149, OSCAR, C15ORF53, ADAM8, CDCA5, CCNA2, VNN2, ZNF101, RAB27A, PTPRJ, C20ORF118, WNT10A, GBP7, GBP6, CRTAM, WNT10B, GBP5, NCF1, KIF5A, NCF4, EOMES, CCDC136, HLA-DQA2, TOX2, PDCD1LG2, NCAPD2, SSTR3, UNC13D, IFNB1, RYR1, HLA-DPA1, MST1R, GRAP2, CD226, KLRC1, HLA-DRA, ZNF79,…	1057	11992	19113	1.12637	4.77492e-05	7.95836e-06	3.08837e-05
GOTERM_BP_FAT	GO:0050864~regulation of B cell activation	17	1.54125	2.21647e-08	PTPRC, FLT3, SLA2, TBX21, STAT5A, TNFRSF13B, TNFRSF13C, NFAM1, BTLA, CARD11, CASP3, TNFSF13B, IL2RG, TNFSF12-TNFSF13, INPP5D, CD27, SASH3	808	51	13528	5.58086	6.63588e-05	1.65902e-06	3.99024e-05
INTERPRO	IPR001849:Pleckstrin homology	41	3.71714	2.30736e-08	FGD2, CYTH1, FERMT3, CYTH4, ADRBK2, ADRBK1, ARHGAP15, BTK, MCF2L2, TIAM2, DAPP1, PLEKHG7, GAB3, RASAL3, PLEKHO1, RTKN2, IPCEF1, DOCK10, AGAP2, FGD3, ARHGAP9, ITK, ARHGEF3, ARHGEF1, PLEK, STAP1, PSD4, VAV1, ELMO2, ARHGAP25, PLEKHF1, DOK1, DOK2, ADAP2, DOK3, DEF6, RASGRF1, ACAP1, C10ORF81, ARAP2, PLCXD2	921	277	16659	2.67728	2.63036e-05	5.26077e-06	3.70642e-05
GOTERM_BP_FAT	GO:0006917~induction of apoptosis	47	4.26111	2.31127e-08	DCC, FGD2, TNF, ADORA2A, STK17B, TLR2, PML, TNFSF14, TP63, FASLG, PMAIP1, STK17A, GCH1, BTK, ARHGAP4, BAK1, CASP3, CASP4, TIAM2, PYCARD, MX1, CASP1, LTB, CD5, FGD3, CD27, TRAF3, RAB27A, ARHGEF3, CRTAM, SLAMF7, STAT1, VAV1, TP73, TNFSF8, PLEKHF1, TNFRSF9, SSTR3, UNC13D, IFNB1, RASGRF1, LYST, IKBKG, RIPK3, JAK2, TNFSF12-TNFSF13, TP53INP1	808	320	13528	2.45907	6.9197e-05	1.68779e-06	4.16091e-05
GOTERM_BP_FAT	GO:0012502~induction of programmed cell death	47	4.26111	2.55837e-08	DCC, FGD2, TNF, ADORA2A, STK17B, TLR2, PML, TNFSF14, TP63, FASLG, PMAIP1, STK17A, GCH1, BTK, ARHGAP4, BAK1, CASP3, CASP4, TIAM2, PYCARD, MX1, CASP1, LTB, CD5, FGD3, CD27, TRAF3, RAB27A, ARHGEF3, CRTAM, SLAMF7, STAT1, VAV1, TP73, TNFSF8, PLEKHF1, TNFRSF9, SSTR3, UNC13D, IFNB1, RASGRF1, LYST, IKBKG, RIPK3, JAK2, TNFSF12-TNFSF13, TP53INP1	808	321	13528	2.4514	7.65947e-05	1.82375e-06	4.60576e-05
GOTERM_BP_FAT	GO:0002757~immune response-activating signal transduction	17	1.54125	3.02613e-08	PTPRC, MICB, THEMIS, SLA2, CD247, TLR2, PTPN22, NFAM1, TLR6, NOD2, LAT2, MYD88, LAX1, IKBKG, ZAP70, CLEC7A, CD79A	808	52	13528	5.47353	9.05982e-05	2.10703e-06	5.44785e-05
GOTERM_BP_FAT	GO:0019882~antigen processing and presentation	21	1.9039	5.89619e-08	HLA-DQB1, HLA-H, MICB, HLA-DRB1, HLA-L, IFI30, HLA-DMB, HLA-E, HLA-DQA2, HLA-DMA, PSMB8, HLA-G, CD74, HLA-F, PSMB9, PSME1, FCER1G, HLA-DPA1, HLA-DPB1, HLA-DOA, HLA-DRA	808	83	13528	4.23607	0.000176516	4.01208e-06	0.000106147
GOTERM_BP_FAT	GO:0043065~positive regulation of apoptosis	56	5.07706	6.20898e-08	TLR2, TP63, FASLG, TNFSF14, PMAIP1, BTK, ARHGAP4, BAK1, NLRC4, CASP3, CASP4, TIAM2, CASP1, MX1, TOP2A, LTB, RAB27A, ARHGEF3, CRTAM, STK4, TNFRSF9, UNC13D, SSTR3, IFNB1, RASGRF1, LYST, IL12A, RIPK3, IL12B, TNFSF12-TNFSF13, DCC, FGD2, TRAF2, TNF, ADORA2A, PML, STK17B, TNFRSF8, STK17A, GCH1, PYCARD, INPP5D, CD5, CD27, FGD3, TRAF3, PTPRC, SLAMF7, STAT1, VAV1, TP73, TNFSF8, PLEKHF1, IKBKG, JAK2, TP53I…	808	430	13528	2.18043	0.000185879	4.13103e-06	0.000111778
GOTERM_BP_FAT	GO:0042108~positive regulation of cytokine biosynthetic process	16	1.45059	6.48972e-08	TNF, STAT5A, IL27, TNFRSF13C, TNFRSF8, TLR6, TLR8, TLR9, CARD11, CD86, CD80, IRF1, CD4, IRF4, IL12B, LTB	808	48	13528	5.58086	0.000194283	4.22395e-06	0.000116833
GOTERM_BP_FAT	GO:0042981~regulation of apoptosis	87	7.88758	6.49077e-08	STAT5A, TLR2, TNFSF14, TP63, FASLG, PMAIP1, BTK, CASP5, ARHGAP4, BAK1, NLRC4, CASP3, NOD2, CASP4, MYD88, TIAM2, CHST11, MX1, CASP1, LTB, TOP2A, RAB27A, CDK1, ARHGEF3, CRTAM, BCL2L14, BCL2A1, PIM2, STK4, NLRP2, CARD11, GRM4, TNFRSF9, SERPINB9, SSTR3, UNC13D, CARD16, TNFSF13B, IFNB1, RASGRF1, LYST, CARD17, RIPK3, IL12A, GHRL, FAIM3, IL12B, TNFSF12-TNFSF13, SEMA4D, TNFAIP3, TRAF1, FGD2, DCC, TRAF2, …	808	804	13528	1.8117	0.000194315	4.13475e-06	0.000116852
GOTERM_BP_FAT	GO:0002768~immune response-regulating cell surface receptor signaling pathway	15	1.35993	7.12513e-08	PTPRC, MICB, THEMIS, SLA2, CD247, TLR2, PTPN22, NFAM1, BTLA, LAT2, LAX1, IKBKG, ZAP70, CD79A, CLEC7A	808	42	13528	5.97949	0.000213304	4.44429e-06	0.000128272
GOTERM_BP_FAT	GO:0042129~regulation of T cell proliferation	18	1.63191	7.56141e-08	PTPRC, BLM, IL18, STAT5A, IL27, TNFRSF13C, IDO1, IL15, PDCD1LG2, BTLA, CARD11, CORO1A, CASP3, TNFSF13B, CD80, IL12A, ZAP70, IL12B	808	62	13528	4.86075	0.000226363	4.62017e-06	0.000136126
GOTERM_BP_FAT	GO:0043068~positive regulation of programmed cell death	56	5.07706	7.8679e-08	TLR2, TP63, FASLG, TNFSF14, PMAIP1, BTK, ARHGAP4, BAK1, NLRC4, CASP3, CASP4, TIAM2, CASP1, MX1, TOP2A, LTB, RAB27A, ARHGEF3, CRTAM, STK4, TNFRSF9, UNC13D, SSTR3, IFNB1, RASGRF1, LYST, IL12A, RIPK3, IL12B, TNFSF12-TNFSF13, DCC, FGD2, TRAF2, TNF, ADORA2A, PML, STK17B, TNFRSF8, STK17A, GCH1, PYCARD, INPP5D, CD5, CD27, FGD3, TRAF3, PTPRC, SLAMF7, STAT1, VAV1, TP73, TNFSF8, PLEKHF1, IKBKG, JAK2, TP53I…	808	433	13528	2.16532	0.000235537	4.71129e-06	0.000141643
GOTERM_BP_FAT	GO:0010942~positive regulation of cell death	56	5.07706	9.26238e-08	TLR2, TP63, FASLG, TNFSF14, PMAIP1, BTK, ARHGAP4, BAK1, NLRC4, CASP3, CASP4, TIAM2, CASP1, MX1, TOP2A, LTB, RAB27A, ARHGEF3, CRTAM, STK4, TNFRSF9, UNC13D, SSTR3, IFNB1, RASGRF1, LYST, IL12A, RIPK3, IL12B, TNFSF12-TNFSF13, DCC, FGD2, TRAF2, TNF, ADORA2A, PML, STK17B, TNFRSF8, STK17A, GCH1, PYCARD, INPP5D, CD5, CD27, FGD3, TRAF3, PTPRC, SLAMF7, STAT1, VAV1, TP73, TNFSF8, PLEKHF1, IKBKG, JAK2, TP53I…	808	435	13528	2.15537	0.000277277	5.43755e-06	0.000166748
GOTERM_BP_FAT	GO:0019724~B cell mediated immunity	17	1.54125	9.70835e-08	EXO1, SLA2, LY9, PRKCD, HLA-DMA, C1QC, TLR8, CD74, C1QA, C1QB, NOD2, MYD88, FCER1G, INPP5D, C2, CD27, HLA-DRA	808	56	13528	5.08257	0.000290626	5.58975e-06	0.000174776
UP_SEQ_FEATURE	disulfide bond	218	19.7643	1.00296e-07	UTS2, KLRC2, KLRC3, NELL2, L1CAM, C1QC, CD48, CD47, SEMA7A, OSCAR, LILRA6, CHRNA6, ADAM8, RAB27A, CRTAM, GPR132, HLA-DQA2, PDCD1LG2, TXNDC3, LILRB1, C1QA, CCR8, C1QB, CCR7, BTN3A1, SSTR3, LPAR5, CCR5, GPBAR1, IFNB1, CCR4, CD33, LILRB4, HLA-DPA1, BTN3A3, CD226, PLA2G2D, BTN3A2, KLRC1, HLA-DRA, HLA-DRB1, KEL, PPYR1, IFI30, CD74, OR52N4, CD69, FCER1G, CLEC6A, FGL2, EMB, HLA-DPB1, HLA-DOA, GCNT1, PTC…	1057	2819	19113	1.39835	0.000276578	3.95158e-05	0.000178908
GOTERM_BP_FAT	GO:0043067~regulation of programmed cell death	87	7.88758	1.0151e-07	STAT5A, TLR2, TNFSF14, TP63, FASLG, PMAIP1, BTK, CASP5, ARHGAP4, BAK1, NLRC4, CASP3, NOD2, CASP4, MYD88, TIAM2, CHST11, MX1, CASP1, LTB, TOP2A, RAB27A, CDK1, ARHGEF3, CRTAM, BCL2L14, BCL2A1, PIM2, STK4, NLRP2, CARD11, GRM4, TNFRSF9, SERPINB9, SSTR3, UNC13D, CARD16, TNFSF13B, IFNB1, RASGRF1, LYST, CARD17, RIPK3, IL12A, GHRL, FAIM3, IL12B, TNFSF12-TNFSF13, SEMA4D, TNFAIP3, TRAF1, FGD2, DCC, TRAF2, …	808	812	13528	1.79385	0.000303875	5.73434e-06	0.000182745
GOTERM_BP_FAT	GO:0009611~response to wounding	64	5.80236	1.04176e-07	AIF1, LY86, TLR2, IL15, CXCL11, TLR6, C1QC, MMP25, TLR8, CXCL10, TLR9, CD97, NLRC4, CASP3, MYD88, AOAH, CCL3L3, TICAM2, XCR1, RAB27A, CIITA, IL27, CCL4L2, NFAM1, WAS, NCR3, C1QA, C1QB, SIGLEC1, CCR7, UNC13D, KLRG1, CCR5, CCR4, PLA2G2D, ITGAL, CCL3, TNF, NMI, ADORA2A, NINJ2, CXCL9, ITGB2, GPR68, CCL5, CCL25, TNFRSF1B, IL23A, BLOC1S3, CNR2, C2, PTPN6, TLR10, TNFSF4, PLEK, CCL19, IDO1, TP73, CD180, …	808	530	13528	2.02174	0.000311854	5.77596e-06	0.000187545
SP_PIR_KEYWORDS	disulfide bond	224	20.3083	1.08221e-07	KLRC4, KLRC2, UTS2, KLRC3, NELL2, L1CAM, C1QC, CD48, CD47, SEMA7A, OSCAR, LILRA6, CHRNA6, ADAM8, RAB27A, CRTAM, GPR132, HLA-DQA2, PDCD1LG2, TXNDC3, LILRB1, C1QA, CCR8, C1QB, CCR7, BTN3A1, SSTR3, LPAR5, CCR5, GPBAR1, IFNB1, CCR4, CD33, LILRB4, HLA-DPA1, MST1R, BTN3A3, CD226, PLA2G2D, BTN3A2, KLRC1, HLA-DRA, HLA-DRB1, KEL, PPYR1, IFI30, CD74, OR52N4, IL23A, CD69, FCER1G, CLEC6A, FGL2, EMB, HLA-DPB1…	1061	2924	19235	1.38882	4.82654e-05	3.7128e-06	0.000153337
GOTERM_BP_FAT	GO:0010941~regulation of cell death	87	7.88758	1.18356e-07	STAT5A, TLR2, TNFSF14, TP63, FASLG, PMAIP1, BTK, CASP5, ARHGAP4, BAK1, NLRC4, CASP3, NOD2, CASP4, MYD88, TIAM2, CHST11, MX1, CASP1, LTB, TOP2A, RAB27A, CDK1, ARHGEF3, CRTAM, BCL2L14, BCL2A1, PIM2, STK4, NLRP2, CARD11, GRM4, TNFRSF9, SERPINB9, SSTR3, UNC13D, CARD16, TNFSF13B, IFNB1, RASGRF1, LYST, CARD17, RIPK3, IL12A, GHRL, FAIM3, IL12B, TNFSF12-TNFSF13, SEMA4D, TNFAIP3, TRAF1, FGD2, DCC, TRAF2, …	808	815	13528	1.78724	0.000354294	6.44283e-06	0.000213072
UP_SEQ_FEATURE	domain:Ig-like C1-type	14	1.26927	1.23616e-07	HLA-DQB1, HLA-H, MICB, HLA-DRB1, HLA-DMB, HLA-E, HLA-DMA, HLA-DQA2, HLA-G, HLA-F, HLA-DPA1, HLA-DPB1, HLA-DOA, HLA-DRA	1057	40	19113	6.32881	0.000340874	4.26156e-05	0.000220506
GOTERM_BP_FAT	GO:0051301~cell division	43	3.89846	1.25256e-07	KIF23, KIFC1, SEPT1, PTTG1, CEP55, AURKB, CCNE1, NCAPH, CDCA8, NDE1, NCAPG, BUB1, FBXO5, CABLES2, SKA1, CDCA5, CCNA2, ASPM, ERCC6L, CDK1, KIF11, CEP110, SGOL1, CCNF, NUF2, CDC20, CENPE, NDC80, UBE2C, MCM5, CDC25A, SMC4, NCAPD2, CDC25B, FSD1, CCNB2, RCC2, CCND2, PLK1, BUB1B, HAUS8, CHFR, SEPT6	808	295	13528	2.44044	0.000374946	6.69669e-06	0.000225494
GOTERM_BP_FAT	GO:0030098~lymphocyte differentiation	23	2.08522	1.31938e-07	PTPRC, IKZF1, BLM, THEMIS, FLT3, STAT5A, EOMES, PTPN22, NFAM1, ITGA4, IL15, HLA-DMA, CD74, DCLRE1C, BAK1, CARD11, DOCK2, IRF1, ZAP70, CD4, IL12B, CD79A, RHOH	808	103	13528	3.73863	0.000394945	6.9302e-06	0.000237524
GOTERM_CC_FAT	GO:0009897~external side of plasma membrane	30	2.71985	1.39613e-07	CD244, TNF, TLR2, FASLG, L1CAM, MMP25, CD74, CD48, IL12RB1, ITGAX, CD69, FCER1G, CD4, IL2RG, CD5, LAG3, PTPRC, IL2RB, SELL, TNFRSF13B, TNFRSF13C, ITGA4, SLAMF1, BTLA, CD86, CD80, CCR5, CLEC7A, CD79A, HLA-DRA	742	170	12782	3.03996	5.41686e-05	9.0283e-06	0.00019387
UP_SEQ_FEATURE	topological domain:Cytoplasmic	252	22.8468	1.4201e-07	KLRC4, KLRC2, IL9R, KLRC3, ADCY7, L1CAM, SYT6, GRIN3A, CD53, SIDT1, S1PR2, CD47, PRRT3, S1PR4, KCNK6, OSCAR, TMEM149, LILRA6, CHRNA6, ADAM8, PTPRJ, CRTAM, GJD3, GPR132, HLA-DQA2, TMEM150B, PDCD1LG2, LILRB1, CCR8, CCR7, CD37, BTN3A1, SSTR3, LPAR5, CCR5, GPBAR1, CCR4, ASPHD2, CD33, LILRB4, RYR1, HLA-DPA1, MST1R, BTN3A3, CD226, BTN3A2, KLRC1, HLA-DRA, CALY, RTP4, HLA-DRB1, KEL, PPYR1, TMEM229B, CD74…	1057	3374	19113	1.35055	0.000391586	4.35171e-05	0.000253317
GOTERM_BP_FAT	GO:0030217~T cell differentiation	18	1.63191	1.61217e-07	PTPRC, IKZF1, BLM, THEMIS, FLT3, STAT5A, EOMES, PTPN22, IL15, HLA-DMA, CD74, CARD11, DOCK2, ZAP70, IRF1, CD4, IL12B, RHOH	808	65	13528	4.63641	0.000482568	8.3221e-06	0.000290234
GOTERM_BP_FAT	GO:0031349~positive regulation of defense response	19	1.72257	1.85537e-07	CRTAM, STAT5A, TLR2, IDO1, TLR6, CCL5, TLR8, NCR3, NOD2, MYD88, IFNB1, IRF7, IL12A, FCER1G, JAK2, IL12B, CLEC7A, CD226, LAG3	808	73	13528	4.35766	0.000555343	9.41516e-06	0.000334016
UP_SEQ_FEATURE	domain:Ig-like C2-type 1	31	2.81052	1.90992e-07	DCC, MYBPC2, FCRL1, L1CAM, LY9, FCRL6, FCRL5, FCRL4, FCRL3, CD48, FCGR1C, FCGR1A, MYBPH, FCGR1B, LILRA6, CD4, FCGR3A, KIRREL2, LAG3, ICAM4, C17ORF60, ICAM3, SIGLEC10, SIGLEC11, SIGLEC14, LILRB1, SIGLEC1, SIGLEC8, LILRB4, FCRLA, CD226, KIR2DL4	1057	190	19113	2.95027	0.000526618	5.26743e-05	0.000340693
GOTERM_BP_FAT	GO:0002521~leukocyte differentiation	26	2.35721	1.91619e-07	TNF, BLM, STAT5A, PTPN22, IL15, HLA-DMA, CD74, BAK1, DOCK2, ZAP70, CD4, RHOH, CEBPA, PTPRC, IKZF1, THEMIS, FLT3, EOMES, NFAM1, ITGA4, DCLRE1C, CARD11, IRF1, IRF4, CD79A, IL12B	808	131	13528	3.32295	0.000573541	9.56172e-06	0.000344965
GOTERM_BP_FAT	GO:0007059~chromosome segregation	20	1.81324	1.99357e-07	KIFC1, DLGAP5, SGOL1, KIF18A, NUF2, NDC80, CENPE, PTTG1, TTN, SMC4, NCAPD2, NCAPH, REC8, NCAPG, HJURP, STAG3, SKA1, CDCA5, TOP2A, BUB3	808	81	13528	4.13397	0.000596697	9.78479e-06	0.000358896
KEGG_PATHWAY	hsa04620:Toll-like receptor signaling pathway	24	2.17588	2.03138e-07	CCL3, TNF, PIK3CD, CXCL9, TLR2, TLR6, CXCL11, STAT1, CCL5, TLR8, CXCL10, TLR9, IKBKE, CD86, MYD88, CD80, IFNB1, IRF7, IKBKG, IL12A, TICAM2, PIK3R5, IL12B, TRAF3	351	101	5085	3.4425	2.82357e-05	3.13734e-06	0.000239381
SP_PIR_KEYWORDS	alternative splicing	493	44.6963	2.07369e-07	KLRC3, C16ORF75, L1CAM, ISG20, SHKBP1, CCDC141, KCNK6, GOLGA8G, TMEM149, OSCAR, STAG3, VNN2, RAB27A, CRTAM, GBP6, BCL2L14, NCF1, NCF4, CCDC136, TOX2, PDCD1LG2, UNC13D, RYR1, MST1R, KLRC1, DUSP10, MCF2L2, SLC29A3, VWA5B1, ZAP70, UBASH3A, ARNTL2, PPP2R2B, HLA-DOA, PTCRA, TCF7, MKI67, C21ORF91, UBE2L6, GAS7, TSGA10IP, WDR67, FNBP1, APOL1, RGS1, ADAP2, PARP9, CD300A, PARP8, ZNF385A, SYTL1, APOL4, PLC…	1061	7488	19235	1.1936	9.24823e-05	6.60616e-06	0.000293818
GOTERM_BP_FAT	GO:0002429~immune response-activating cell surface receptor signaling pathway	14	1.26927	2.09832e-07	PTPRC, MICB, THEMIS, SLA2, CD247, TLR2, PTPN22, NFAM1, LAT2, LAX1, IKBKG, ZAP70, CD79A, CLEC7A	808	39	13528	6.01015	0.00062804	1.01328e-05	0.000377754
GOTERM_BP_FAT	GO:0042102~positive regulation of T cell proliferation	14	1.26927	2.09832e-07	PTPRC, BLM, IL18, STAT5A, TNFRSF13C, IL15, PDCD1LG2, CARD11, CORO1A, TNFSF13B, CD80, ZAP70, IL12A, IL12B	808	39	13528	6.01015	0.00062804	1.01328e-05	0.000377754
UP_SEQ_FEATURE	domain:Ig-like C2-type 2	31	2.81052	2.14843e-07	DCC, MYBPC2, FCRL1, L1CAM, LY9, FCRL6, FCRL5, FCRL4, FCRL3, CD48, FCGR1C, FCGR1A, MYBPH, FCGR1B, LILRA6, CD4, FCGR3A, KIRREL2, LAG3, ICAM4, C17ORF60, ICAM3, SIGLEC10, SIGLEC11, SIGLEC14, LILRB1, SIGLEC1, SIGLEC8, LILRB4, FCRLA, CD226, KIR2DL4	1057	191	19113	2.93482	0.000592362	5.38656e-05	0.000383237
GOTERM_BP_FAT	GO:0006915~apoptosis	69	6.25567	2.29586e-07	E2F2, LY86, TP63, FASLG, PMAIP1, ARHGAP4, CASP5, BAK1, NLRC4, CASP3, CASP4, TIAM2, C11ORF82, RNF34, CASP1, LTB, TOP2A, ARHGEF3, BCL2L14, BCL2A1, PIM2, IL24, STK4, NLRP2, ELMO2, TNS4, IFNB1, RASGRF1, SH3KBP1, RIPK3, BUB1B, TNFSF12-TNFSF13, TNFAIP3, TRAF1, FGD2, DCC, TRAF2, TNF, ADORA2A, STK17B, GPR65, PML, ITGB2, STK17A, MST4, TNFRSF1B, TRIM69, PTK2B, PYCARD, TNFRSF18, MGC29506, XAF1, INPP5D, TRAF…	808	602	13528	1.919	0.000687144	1.09107e-05	0.000413316
GOTERM_BP_FAT	GO:0042035~regulation of cytokine biosynthetic process	19	1.72257	2.31699e-07	TNF, IL27, STAT5A, TNFRSF13C, TNFRSF8, TLR6, TLR8, TLR9, CARD11, CD86, CD80, IRF1, GHRL, CD4, IRF4, INPP5D, IL12B, LTB, LAG3	808	74	13528	4.29877	0.000693466	1.08391e-05	0.00041712
UP_SEQ_FEATURE	splice variant	491	44.515	3.0095e-07	KLRC3, C16ORF75, L1CAM, ISG20, SHKBP1, CCDC141, KCNK6, GOLGA8G, TMEM149, OSCAR, STAG3, VNN2, RAB27A, CRTAM, GBP6, BCL2L14, NCF1, NCF4, CCDC136, TOX2, PDCD1LG2, UNC13D, RYR1, MST1R, KLRC1, DUSP10, MCF2L2, SLC29A3, VWA5B1, ZAP70, UBASH3A, ARNTL2, PPP2R2B, PTCRA, TCF7, MKI67, C21ORF91, UBE2L6, GAS7, TSGA10IP, WDR67, FNBP1, APOL1, RGS1, ADAP2, PARP9, CD300A, PARP8, ZNF385A, SYTL1, APOL4, PLCXD2, KCNA…	1057	7458	19113	1.19046	0.000829676	6.9166e-05	0.000536835
GOTERM_MF_FAT	GO:0032553~ribonucleotide binding	152	13.7806	3.10936e-07	KIFC1, GNA15, SEPT1, ADCY7, PKMYT1, AURKB, TTN, BTK, NLRC5, NLRC4, ARL11, NLRC3, MX1, MX2, RAB27A, MATK, CIITA, GBP7, GTPBP1, GBP6, GBP5, TWF2, KIF5A, NCF1, PIK3CD, ABCC10, PIM2, STK4, CARNS1, TXNDC3, PI4K2A, RIPK3, MST1R, GBP4, SEPT6, SLFN12L, GBP2, GBP1, HLA-DRA, ABCA7, BLM, FGR, STK10, STK17B, UBA7, ADRBK2, MAP4K1, MYO9B, ADRBK1, OAS2, STK17A, NAGK, MST4, EPHB2, MOV10, VRK2, RAC2, ZAP70, POLQ,…	727	1836	12983	1.47847	0.000239081	0.000239081	0.000474808
GOTERM_MF_FAT	GO:0032555~purine ribonucleotide binding	152	13.7806	3.10936e-07	KIFC1, GNA15, SEPT1, ADCY7, PKMYT1, AURKB, TTN, BTK, NLRC5, NLRC4, ARL11, NLRC3, MX1, MX2, RAB27A, MATK, CIITA, GBP7, GTPBP1, GBP6, GBP5, TWF2, KIF5A, NCF1, PIK3CD, ABCC10, PIM2, STK4, CARNS1, TXNDC3, PI4K2A, RIPK3, MST1R, GBP4, SEPT6, SLFN12L, GBP2, GBP1, HLA-DRA, ABCA7, BLM, FGR, STK10, STK17B, UBA7, ADRBK2, MAP4K1, MYO9B, ADRBK1, OAS2, STK17A, NAGK, MST4, EPHB2, MOV10, VRK2, RAC2, ZAP70, POLQ,…	727	1836	12983	1.47847	0.000239081	0.000239081	0.000474808
GOTERM_BP_FAT	GO:0006968~cellular defense response	17	1.54125	3.56785e-07	TCIRG1, KLRC4, ITK, KLRC2, KLRC3, ADORA2A, NCF1, CXCL9, NCF1C, CD5L, CCL5, HLA-G, LSP1, KLRG1, CCR5, FAIM3, KIR2DL4, TYROBP	808	61	13528	4.66596	0.00106764	1.64339e-05	0.000642308
GOTERM_BP_FAT	GO:0016064~immunoglobulin mediated immune response	16	1.45059	3.66838e-07	EXO1, LY9, PRKCD, HLA-DMA, C1QC, TLR8, CD74, C1QA, C1QB, NOD2, MYD88, FCER1G, C2, INPP5D, CD27, HLA-DRA	808	54	13528	4.96076	0.00109771	1.6641e-05	0.000660405
GOTERM_BP_FAT	GO:0012501~programmed cell death	69	6.25567	4.01037e-07	E2F2, LY86, TP63, FASLG, PMAIP1, ARHGAP4, CASP5, BAK1, NLRC4, CASP3, CASP4, TIAM2, C11ORF82, RNF34, CASP1, LTB, TOP2A, ARHGEF3, BCL2L14, BCL2A1, PIM2, IL24, STK4, NLRP2, ELMO2, TNS4, IFNB1, RASGRF1, SH3KBP1, RIPK3, BUB1B, TNFSF12-TNFSF13, TNFAIP3, TRAF1, FGD2, DCC, TRAF2, TNF, ADORA2A, STK17B, GPR65, PML, ITGB2, STK17A, MST4, TNFRSF1B, TRIM69, PTK2B, PYCARD, TNFRSF18, MGC29506, XAF1, INPP5D, TRAF…	808	611	13528	1.89073	0.00119999	1.79208e-05	0.000721974
SP_PIR_KEYWORDS	receptor	134	12.1487	4.73564e-07	KLRC4, RARRES3, KLRC2, KLRC3, IL9R, TLR2, PTPN22, GRIN3A, TLR6, TLR8, TLR9, S1PR2, S1PR4, OSCAR, LILRA6, IL15RA, CHRNA6, PTPRJ, PROKR2, GPR132, PDCD1LG2, LILRB1, CCR8, CCR7, SSTR3, GPBAR1, CCR5, CLEC12A, LPAR5, GPR55, RELT, CCR4, LILRB4, CLEC12B, RYR1, CD300LF, MST1R, CD200R1L, CD226, KLRC1, KIR2DL4, TRAF1, ITGAL, TRAF2, ADORA2A, GRB2, PPYR1, ADRBK1, ITGB2, GPR141, EPHB2, P2RY6, IL12RB1, OR52N4, …	1061	1583	19235	1.53462	0.000211187	1.40805e-05	0.000670984
GOTERM_BP_FAT	GO:0002253~activation of immune response	21	1.9039	5.21841e-07	PTPRC, MICB, THEMIS, SLA2, CD247, TLR2, PTPN22, NFAM1, TLR6, C1QC, C1QA, C1QB, NOD2, LAT2, MYD88, LAX1, IKBKG, ZAP70, CLEC7A, C2, CD79A	808	94	13528	3.74036	0.00156117	2.29761e-05	0.000939451
UP_SEQ_FEATURE	region of interest:Connecting peptide	13	1.1786	5.40032e-07	HLA-DQB1, HLA-H, HLA-DRB1, HLA-E, HLA-DMB, HLA-DMA, HLA-DQA2, HLA-G, HLA-F, HLA-DPA1, HLA-DPB1, HLA-DOA, HLA-DRA	1057	38	19113	6.18605	0.0014883	0.000114563	0.000963308
GOTERM_MF_FAT	GO:0030695~GTPase regulator activity	49	4.44243	5.87785e-07	RGL4, RASGEF1A, RANGAP1, ARHGAP15, TTN, ARHGAP4, HMHA1, SMAP2, TIAM2, ARHGAP11A, DOCK10, AGAP2, ARHGAP9, RHOH, ARHGEF3, ARHGEF1, PSD4, WAS, ARHGAP25, ARHGAP30, RASGRF1, ACAP1, FGD2, CYTH1, SIPA1, GPSM3, CYTH4, RABGAP1L, CDC42SE1, MAP4K1, MYO9B, MCF2L2, DOCK2, TAGAP, GMIP, PLEKHG7, RASGRP1, RASAL3, FGD3, TBC1D10C, RGS18, VAV1, RALGDS, WDR67, ADAP2, RGS1, SH3BP1, SYTL1, ARAP2	727	404	12983	2.16598	0.000451905	0.000225978	0.000897563
GOTERM_BP_FAT	GO:0002263~cell activation during immune response	13	1.1786	6.19095e-07	ITGAL, SBNO2, EOMES, TLR2, MYO1F, TLR6, LAT, LAT2, UNC13D, PI4K2A, IL12B, LCP1, RAB27A	808	36	13528	6.04593	0.00185185	2.6863e-05	0.00111453
GOTERM_BP_FAT	GO:0002366~leukocyte activation during immune response	13	1.1786	6.19095e-07	ITGAL, SBNO2, EOMES, TLR2, MYO1F, TLR6, LAT, LAT2, UNC13D, PI4K2A, IL12B, LCP1, RAB27A	808	36	13528	6.04593	0.00185185	2.6863e-05	0.00111453
KEGG_PATHWAY	hsa04514:Cell adhesion molecules (CAMs)	27	2.44787	6.86768e-07	HLA-DQB1, ITGAL, HLA-DRB1, ITGB2, L1CAM, HLA-DMB, HLA-DMA, ITGB7, CD4, HLA-DPB1, HLA-DOA, SELPLG, PTPRC, SELL, ICAM3, ITGA4, HLA-E, HLA-DQA2, PDCD1LG2, HLA-G, HLA-F, SIGLEC1, CD86, CD80, HLA-DPA1, CD226, HLA-DRA	351	132	5085	2.96329	9.54562e-05	9.54603e-06	0.000809296
SP_PIR_KEYWORDS	heterodimer	21	1.9039	7.30247e-07	HLA-DQB1, ITGAL, HLA-H, HLA-DRB1, ATP1A3, ITGB2, ITGA4, HLA-E, HLA-DQA2, HLA-F, C1QA, CYBA, C1QB, ITGAX, ITGB7, IL12A, HLA-DPA1, HLA-DPB1, IL12B, HLA-DOA, HLA-DRA	1061	103	19235	3.69623	0.000325637	2.03554e-05	0.00103467
INTERPRO	IPR011993:Pleckstrin homology-type	40	3.62647	7.38679e-07	FGD2, CYTH1, FERMT3, CYTH4, ADRBK2, RABGAP1L, ADRBK1, ARHGAP15, BTK, MCF2L2, TIAM2, DAPP1, GAB3, PLEKHO1, RTKN2, IPCEF1, DOCK10, FGD3, ARHGAP9, ITK, ARHGEF1, PLEK, STAP1, RGPD1, PSD4, EVL, WAS, ELMO2, ARHGAP25, PLEKHF1, DOK1, DOK2, ADAP2, DOK3, DEF6, RASGRF1, ACAP1, C10ORF81, ARAP2, PLCXD2	921	303	16659	2.38785	0.00084174	0.000140339	0.00118657
UP_SEQ_FEATURE	domain:Ig-like C2-type	21	1.9039	7.59836e-07	CEACAM21, LAIR1, CRTAM, FLT3, BTN2A2, SLAMF8, SLAMF7, SLAMF1, PDCD1LG2, IGSF6, CD86, IL18BP, CD80, SEMA7A, CD33, SEMA4D, CD79A, IL12B, CD200R1L, SEMA4A, CD200R1	1057	103	19113	3.68668	0.00209344	0.000149677	0.00135539
GOTERM_CC_FAT	GO:0000779~condensed chromosome, centromeric region	17	1.54125	7.73375e-07	CENPM, SGOL1, NUF2, CASC5, RANGAP1, NDC80, CENPE, AURKB, KIF2C, NDE1, REC8, HJURP, CENPA, BUB1, BUB1B, SKA1, ERCC6L	742	66	12782	4.43711	0.000300024	4.28662e-05	0.00107392
KEGG_PATHWAY	hsa05416:Viral myocarditis	19	1.72257	8.28192e-07	HLA-DQB1, ITGAL, HLA-DRB1, ITGB2, HLA-DMB, HLA-E, HLA-DMA, HLA-DQA2, HLA-G, HLA-F, CD86, CASP3, CD80, SGCG, RAC2, HLA-DPA1, HLA-DPB1, HLA-DOA, HLA-DRA	351	71	5085	3.87685	0.000115112	1.04653e-05	0.000975951
UP_SEQ_FEATURE	domain:PH	34	3.0825	9.38811e-07	CYTH1, FERMT3, CYTH4, ADRBK2, ADRBK1, ARHGAP15, BTK, MCF2L2, DAPP1, PLEKHG7, GAB3, RASAL3, RTKN2, PLEKHO1, IPCEF1, DOCK10, AGAP2, ARHGAP9, ARHGEF3, ITK, ARHGEF1, STAP1, PSD4, VAV1, ELMO2, ARHGAP25, PLEKHF1, DOK1, DOK2, DOK3, DEF6, ACAP1, C10ORF81, PLCXD2	1057	237	19113	2.59409	0.00258589	0.000172601	0.00167464
INTERPRO	IPR003006:Immunoglobulin/major histocompatibility complex, conserved site	19	1.72257	1.00113e-06	HLA-DQB1, HLA-H, HLA-DRB1, HLA-L, SIGLEC10, SIGLEC11, HLA-DMB, HLA-E, TTN, SIGLEC14, HLA-DMA, HLA-DQA2, HLA-G, HLA-F, CD86, HLA-DPA1, HLA-DPB1, HLA-DOA, HLA-DRA	921	87	16659	3.95024	0.00114064	0.000163029	0.00160816
GOTERM_BP_FAT	GO:0045580~regulation of T cell differentiation	15	1.35993	1.05341e-06	PTPRC, IKZF1, IL27, STAT5A, IL15, HLA-DMA, CD74, CARD11, CD86, CD80, ZAP70, IL2RG, IRF4, HLA-DOA, SASH3	808	51	13528	4.92429	0.00314893	4.50547e-05	0.0018964
GOTERM_MF_FAT	GO:0060589~nucleoside-triphosphatase regulator activity	49	4.44243	1.10285e-06	RGL4, RASGEF1A, RANGAP1, ARHGAP15, TTN, ARHGAP4, HMHA1, SMAP2, TIAM2, ARHGAP11A, DOCK10, AGAP2, ARHGAP9, RHOH, ARHGEF3, ARHGEF1, PSD4, WAS, ARHGAP25, ARHGAP30, RASGRF1, ACAP1, FGD2, CYTH1, SIPA1, GPSM3, CYTH4, RABGAP1L, CDC42SE1, MAP4K1, MYO9B, MCF2L2, DOCK2, TAGAP, GMIP, PLEKHG7, RASGRP1, RASAL3, FGD3, TBC1D10C, RGS18, VAV1, RALGDS, WDR67, ADAP2, RGS1, SH3BP1, SYTL1, ARAP2	727	413	12983	2.11878	0.00084773	0.000282657	0.00168407
SP_PIR_KEYWORDS	cytoskeleton	66	5.98368	1.10656e-06	KIF23, KIFC1, SEPT1, AIF1, CAPZA1, RANGAP1, AURKB, KIF2C, NDE1, CDCA8, MICAL1, RHOF, JAKMIP1, PARVG, KIF14, KIAA1949, TWF2, CEP110, SGOL1, ERMN, KIF15, TPX2, SPATC1, WAS, TNS4, ARPC1B, SGCG, RCC2, ARPC5L, SH3KBP1, BUB1B, PDE4DIP, HAUS8, SEPT6, LCP1, FGD2, ITGAL, CDC42SE1, MYO9B, ITGB2, CEP55, PFN1, DOCK2, ARPC2, ITGB7, PSTPIP1, FBXO5, SKA1, WIPF1, TMSL3, PPP2R2B, FGD3, DGKQ, DLGAP5, KIF18A, BFSP2…	1061	636	19235	1.88132	0.000493406	2.90306e-05	0.00156787
SP_PIR_KEYWORDS	kinetochore	16	1.45059	1.19776e-06	CENPM, SGOL1, NUF2, CASC5, RANGAP1, NDC80, CENPE, KIF2C, NDE1, CENPA, PLK1, BUB1, BUB1B, SKA1, BUB3, ERCC6L	1061	63	19235	4.60422	0.000534059	2.96774e-05	0.00169708
GOTERM_BP_FAT	GO:0008219~cell death	76	6.8903	1.2602e-06	E2F2, MICB, LY86, TP63, FASLG, L1CAM, PMAIP1, CASP5, ARHGAP4, BAK1, NLRC4, CASP3, CASP4, TIAM2, C11ORF82, RNF34, CASP1, LTB, TOP2A, ARHGEF3, BCL2L14, KIF5A, BCL2A1, PIM2, IL24, STK4, NLRP2, ELMO2, TNS4, IFNB1, RASGRF1, SH3KBP1, RIPK3, BUB1B, TNFSF12-TNFSF13, TNFAIP3, TRAF1, FGD2, DCC, TRAF2, TNF, ADORA2A, STK17B, GPR65, PML, ITGB2, STK17A, MST4, TNFRSF1B, TRIM69, PTK2B, PYCARD, TNFRSF18, NEFH, MG…	808	719	13528	1.76973	0.00376593	5.31399e-05	0.00226867
GOTERM_BP_FAT	GO:0016265~death	76	6.8903	1.65763e-06	E2F2, MICB, LY86, TP63, FASLG, L1CAM, PMAIP1, CASP5, ARHGAP4, BAK1, NLRC4, CASP3, CASP4, TIAM2, C11ORF82, RNF34, CASP1, LTB, TOP2A, ARHGEF3, BCL2L14, KIF5A, BCL2A1, PIM2, IL24, STK4, NLRP2, ELMO2, TNS4, IFNB1, RASGRF1, SH3KBP1, RIPK3, BUB1B, TNFSF12-TNFSF13, TNFAIP3, TRAF1, FGD2, DCC, TRAF2, TNF, ADORA2A, STK17B, GPR65, PML, ITGB2, STK17A, MST4, TNFRSF1B, TRIM69, PTK2B, PYCARD, TNFRSF18, NEFH, MG…	808	724	13528	1.75751	0.00495066	6.89275e-05	0.00298414
GOTERM_BP_FAT	GO:0045089~positive regulation of innate immune response	14	1.26927	1.7806e-06	CRTAM, STAT5A, TLR2, TLR6, TLR8, NCR3, NOD2, MYD88, IFNB1, IL12A, IL12B, CLEC7A, CD226, LAG3	808	46	13528	5.09557	0.00531692	7.30262e-05	0.00320551
GOTERM_BP_FAT	GO:0002504~antigen processing and presentation of peptide or polysaccharide antigen via MHC class II	12	1.08794	1.83085e-06	HLA-DQB1, HLA-DRB1, IFI30, FCER1G, HLA-DPA1, HLA-DPB1, HLA-DMB, HLA-DOA, HLA-DQA2, HLA-DMA, CD74, HLA-DRA	808	33	13528	6.08821	0.00546656	7.40724e-05	0.00329597
KEGG_PATHWAY	hsa05340:Primary immunodeficiency	13	1.1786	1.84165e-06	CIITA, PTPRC, RFX5, TNFRSF13B, TNFRSF13C, BTK, DCLRE1C, IKBKG, ZAP70, IL2RG, CD4, CD79A, JAK3	351	35	5085	5.38095	0.000255957	2.13323e-05	0.00217021
GOTERM_BP_FAT	GO:0048534~hemopoietic or lymphoid organ development	37	3.35449	1.94402e-06	TNF, BLM, STAT5A, PML, PTPN22, IL15, HLA-DMA, CD74, BAK1, DOCK2, CXCR5, ZAP70, RTKN2, CD4, LTB, RHOH, CEBPA, PTPRC, PLEK, IKZF1, FLT3, THEMIS, HCLS1, EOMES, ITGA4, NFAM1, TACC3, DCLRE1C, CARD11, CCNB2, IRF8, IRF1, JAK2, IL12B, CD79A, IRF4, KLF1	808	260	13528	2.3826	0.0058035	7.76024e-05	0.00349971
GOTERM_BP_FAT	GO:0002703~regulation of leukocyte mediated immunity	16	1.45059	2.01973e-06	PTPRC, TRAF2, CRTAM, TBX21, STAT5A, NCR3, NOD2, UNC13D, PRAM1, IL12A, FCER1G, TNFSF12-TNFSF13, IL12B, CD226, LAG3, SASH3	808	61	13528	4.39149	0.00602884	7.95637e-05	0.003636
GOTERM_BP_FAT	GO:0045088~regulation of innate immune response	15	1.35993	2.23677e-06	CRTAM, STAT5A, TLR2, MYO1F, TLR6, TLR8, NCR3, NOD2, MYD88, IFNB1, IL12A, IL12B, CLEC7A, CD226, LAG3	808	54	13528	4.65072	0.00667452	8.69689e-05	0.00402672
SP_PIR_KEYWORDS	cytokine	28	2.53853	2.27998e-06	CCL3, TNF, IL16, IL18, CXCL9, FASLG, TNFSF14, IL15, CXCL11, CCL5, CXCL10, CCL25, IL23A, CCL3L3, LTB, TNFSF4, IL29, IL27, CCL19, CCL4L2, IL24, TNFSF8, TNFSF13B, IFNB1, IL12A, CMTM7, TNFSF12-TNFSF13, IL12B	1061	181	19235	2.80451	0.00101636	5.35182e-05	0.00323043
KEGG_PATHWAY	hsa05322:Systemic lupus erythematosus	22	1.99456	2.40996e-06	HLA-DQB1, TNF, HLA-DRB1, HIST1H2BH, HLA-DMB, HLA-DQA2, HLA-DMA, C1QC, TRIM21, C1QA, C1QB, CD86, FCGR1C, CD80, FCGR1A, H2AFY, HLA-DPA1, H2AFX, HLA-DPB1, C2, FCGR3A, HLA-DOA, HLA-DRA	351	99	5085	3.21937	0.000334929	2.57678e-05	0.0028399
GOTERM_BP_FAT	GO:0002708~positive regulation of lymphocyte mediated immunity	12	1.08794	2.56154e-06	TRAF2, PTPRC, NOD2, CRTAM, STAT5A, IL12A, FCER1G, IL12B, CD226, SASH3, LAG3, NCR3	808	34	13528	5.90914	0.00763994	9.83192e-05	0.00461138
GOTERM_BP_FAT	GO:0002705~positive regulation of leukocyte mediated immunity	12	1.08794	2.56154e-06	TRAF2, PTPRC, NOD2, CRTAM, STAT5A, IL12A, FCER1G, IL12B, CD226, SASH3, LAG3, NCR3	808	34	13528	5.90914	0.00763994	9.83192e-05	0.00461138
INTERPRO	IPR013106:Immunoglobulin V-set	34	3.0825	2.74518e-06	BTN2A2, FCRL1, FCRL5, FCRL3, BTN1A1, AMICA1, KIRREL2, LAG3, CD7, PILRA, CEACAM21, CRTAM, HAPLN3, SLAMF6, SIGLEC10, SIGLEC11, SLAMF7, SIGLEC14, NCR3, BTLA, TIGIT, IGSF6, SIGLEC1, CD86, BTN3A1, CD80, CD300A, CD33, SIGLEC8, CD300LF, CD79A, BTN3A3, CD226, BTN3A2	921	249	16659	2.46984	0.00312462	0.000391113	0.00440963
GOTERM_BP_FAT	GO:0050671~positive regulation of lymphocyte proliferation	15	1.35993	2.83771e-06	PTPRC, BLM, IL18, STAT5A, TNFRSF13C, IL15, PDCD1LG2, CARD11, CORO1A, TNFSF13B, CD80, ZAP70, IL12A, IL12B, SASH3	808	55	13528	4.56616	0.00846011	0.00010754	0.00510852
GOTERM_BP_FAT	GO:0002822~regulation of adaptive immune response based on somatic recombination of immune receptors built from immunoglobulin superfamily domains	15	1.35993	2.83771e-06	PTPRC, TRAF2, TBX21, IL27, TNFRSF13C, IDO1, NOD2, CD86, TNFSF13B, CD80, IL12A, FCER1G, TNFSF12-TNFSF13, CD226, SASH3	808	55	13528	4.56616	0.00846011	0.00010754	0.00510852
SP_PIR_KEYWORDS	host-virus interaction	37	3.35449	3.00043e-06	PSMB10, MICB, IL16, GRB2, CD247, PML, APOBEC3G, SP110, APOBEC3F, APOBEC3C, ISG15, CENPA, PSMB2, CD4, IL2RG, CD200R1, PILRA, CEBPA, IL2RB, SP100, HCK, KCTD5, STAT1, SLAMF1, HMGA1, TRIM22, PSMB8, PSMB9, STAT2, CD86, CCR5, CD80, IRF7, PSMA4, IKBKG, SEPT6, KPNA2	1061	285	19235	2.35361	0.0013373	6.69074e-05	0.00425118
GOTERM_BP_FAT	GO:0002520~immune system development	38	3.44515	3.05858e-06	TNF, BLM, STAT5A, PML, PTPN22, IL15, HLA-DMA, CD74, BAK1, DOCK2, CXCR5, ZAP70, RTKN2, CD4, LTB, RHOH, CEBPA, EXO1, PTPRC, PLEK, IKZF1, FLT3, THEMIS, HCLS1, EOMES, ITGA4, NFAM1, TACC3, DCLRE1C, CARD11, CCNB2, IRF8, IRF1, JAK2, IL12B, CD79A, IRF4, KLF1	808	276	13528	2.30514	0.00911561	0.000114461	0.00550614
GOTERM_CC_FAT	GO:0042611~MHC protein complex	15	1.35993	3.20149e-06	HLA-DQB1, HLA-H, MICB, HLA-DRB1, HLA-L, HLA-DMB, HLA-E, HLA-DMA, HLA-DQA2, HLA-G, HLA-F, HLA-DPA1, HLA-DPB1, HLA-DOA, HLA-DRA	742	57	12782	4.53327	0.00124141	0.00015526	0.00444556
SP_PIR_KEYWORDS	nucleotide-binding	137	12.4207	3.22675e-06	KIFC1, GNA15, SEPT1, ADCY7, PKMYT1, AURKB, TTN, BTK, NLRC5, NLRC4, ARL11, NLRC3, MX1, MX2, MATK, RAB27A, CIITA, GBP7, GTPBP1, GBP6, GBP5, KIF5A, PIK3CD, ABCC10, PIM2, STK4, CARNS1, PI4K2A, RIPK3, MST1R, GBP4, SEPT6, GBP2, GBP1, ABCA7, BLM, FGR, STK10, STK17B, UBA7, ADRBK2, MAP4K1, MYO9B, ADRBK1, OAS2, STK17A, NAGK, MST4, EPHB2, MOV10, VRK2, RAC2, ZAP70, ERCC6L, RHEBL1, ITK, RAB8A, MKI67, PIF1, MY…	1061	1686	19235	1.47313	0.0014381	6.85279e-05	0.00457185
GOTERM_BP_FAT	GO:0045621~positive regulation of lymphocyte differentiation	12	1.08794	3.53564e-06	PTPRC, CD86, CD80, IKZF1, STAT5A, ZAP70, IL2RG, INPP5D, HLA-DMA, CD74, CD27, SASH3	808	35	13528	5.74031	0.0105299	0.000130679	0.00636492
GOTERM_BP_FAT	GO:0002819~regulation of adaptive immune response	15	1.35993	3.57833e-06	PTPRC, TRAF2, TBX21, IL27, TNFRSF13C, IDO1, NOD2, CD86, TNFSF13B, CD80, IL12A, FCER1G, TNFSF12-TNFSF13, CD226, SASH3	808	56	13528	4.48462	0.0106563	0.000130644	0.00644176
GOTERM_BP_FAT	GO:0032946~positive regulation of mononuclear cell proliferation	15	1.35993	3.57833e-06	PTPRC, BLM, IL18, STAT5A, TNFRSF13C, IL15, PDCD1LG2, CARD11, CORO1A, TNFSF13B, CD80, ZAP70, IL12A, IL12B, SASH3	808	56	13528	4.48462	0.0106563	0.000130644	0.00644176
GOTERM_BP_FAT	GO:0070665~positive regulation of leukocyte proliferation	15	1.35993	3.57833e-06	PTPRC, BLM, IL18, STAT5A, TNFRSF13C, IL15, PDCD1LG2, CARD11, CORO1A, TNFSF13B, CD80, ZAP70, IL12A, IL12B, SASH3	808	56	13528	4.48462	0.0106563	0.000130644	0.00644176
GOTERM_BP_FAT	GO:0002831~regulation of response to biotic stimulus	11	0.99728	3.82333e-06	MICB, NOD2, CRTAM, IL27, IL12A, PML, APOBEC3G, IL15, IL12B, CD226, APOBEC3F	808	29	13528	6.35063	0.0113818	0.000137907	0.00688281
GOTERM_MF_FAT	GO:0005125~cytokine activity	29	2.62919	3.94095e-06	CCL3, TNF, IL16, IL18, CXCL9, FASLG, TNFSF14, IL15, CXCL11, CCL5, CXCL10, CCL25, IL23A, CCL3L3, LTB, SECTM1, TNFSF4, IL29, IL27, CCL19, CCL4L2, IL24, TNFSF8, TNFSF13B, IFNB1, IL12A, CMTM7, TNFSF12-TNFSF13, IL12B	727	195	12983	2.65585	0.00302601	0.000757362	0.00601779
GOTERM_MF_FAT	GO:0017076~purine nucleotide binding	152	13.7806	4.09262e-06	KIFC1, GNA15, SEPT1, ADCY7, PKMYT1, AURKB, TTN, BTK, NLRC5, NLRC4, ARL11, NLRC3, MX1, MX2, RAB27A, MATK, CIITA, GBP7, GTPBP1, GBP6, GBP5, TWF2, KIF5A, NCF1, PIK3CD, ABCC10, PIM2, STK4, CARNS1, TXNDC3, PI4K2A, RIPK3, MST1R, GBP4, SEPT6, SLFN12L, GBP2, GBP1, HLA-DRA, ABCA7, BLM, FGR, STK10, STK17B, UBA7, ADRBK2, MAP4K1, MYO9B, ADRBK1, OAS2, STK17A, NAGK, MST4, EPHB2, MOV10, VRK2, RAC2, ZAP70, POLQ,…	727	1918	12983	1.41526	0.00314228	0.000629247	0.00624937
GOTERM_BP_FAT	GO:0030097~hemopoiesis	34	3.0825	4.1722e-06	TNF, BLM, STAT5A, PML, PTPN22, IL15, HLA-DMA, CD74, BAK1, DOCK2, ZAP70, RTKN2, CD4, RHOH, CEBPA, PTPRC, PLEK, IKZF1, THEMIS, FLT3, HCLS1, EOMES, ITGA4, NFAM1, TACC3, DCLRE1C, CARD11, IRF8, IRF1, JAK2, IL12B, IRF4, CD79A, KLF1	808	236	13528	2.41207	0.0124139	0.000148699	0.00751084
GOTERM_BP_FAT	GO:0000070~mitotic sister chromatid segregation	12	1.08794	4.81892e-06	KIFC1, NCAPH, NCAPG, DLGAP5, KIF18A, CENPE, NDC80, TTN, CDCA5, BUB3, NCAPD2, SMC4	808	36	13528	5.58086	0.0143243	0.000169725	0.008675
GOTERM_BP_FAT	GO:0046634~regulation of alpha-beta T cell activation	12	1.08794	4.81892e-06	BTLA, PTPRC, CD86, BLM, CD80, IKZF1, ADORA2A, IL27, ZAP70, IL2RG, IRF4, SASH3	808	36	13528	5.58086	0.0143243	0.000169725	0.008675
INTERPRO	IPR015631:Signalling lymphocyte activation molecule	7	0.634633	4.83912e-06	CD48, CD244, SLAMF6, SLAMF8, LY9, SLAMF7, SLAMF1	921	10	16659	12.6616	0.00550142	0.000612768	0.00777302
GOTERM_BP_FAT	GO:0001819~positive regulation of cytokine production	19	1.72257	4.89716e-06	TRAF2, TNF, IL18, TLR2, NFAM1, IDO1, NLRP2, TIGIT, CARD11, NOD2, MYD88, IL12A, PYCARD, FCER1G, JAK2, IL12B, CLEC7A, CASP1, SASH3	808	90	13528	3.53454	0.0145552	0.000170475	0.00881585
KEGG_PATHWAY	hsa05320:Autoimmune thyroid disease	15	1.35993	5.1363e-06	HLA-DQB1, HLA-DRB1, FASLG, HLA-DMB, HLA-E, HLA-DMA, HLA-DQA2, HLA-G, HLA-F, CD86, CD80, HLA-DPA1, HLA-DPB1, HLA-DOA, HLA-DRA	351	51	5085	4.26094	0.000713693	5.0995e-05	0.00605254
UP_SEQ_FEATURE	region of interest:Alpha-1	9	0.815956	5.86709e-06	HLA-H, HLA-DPA1, HLA-E, HLA-DOA, HLA-DQA2, HLA-DMA, HLA-G, HLA-DRA, HLA-F	1057	20	19113	8.13704	0.0160513	0.00101083	0.0104652
UP_SEQ_FEATURE	region of interest:Alpha-2	9	0.815956	5.86709e-06	HLA-H, HLA-DPA1, HLA-E, HLA-DOA, HLA-DQA2, HLA-DMA, HLA-G, HLA-DRA, HLA-F	1057	20	19113	8.13704	0.0160513	0.00101083	0.0104652
SMART	SM00233:PH	41	3.71714	6.08423e-06	FGD2, CYTH1, FERMT3, CYTH4, ADRBK2, ADRBK1, ARHGAP15, BTK, MCF2L2, TIAM2, DAPP1, PLEKHG7, GAB3, RASAL3, PLEKHO1, RTKN2, IPCEF1, DOCK10, AGAP2, FGD3, ARHGAP9, ITK, ARHGEF3, ARHGEF1, PLEK, STAP1, PSD4, VAV1, ELMO2, ARHGAP25, PLEKHF1, DOK1, DOK2, ADAP2, DOK3, DEF6, RASGRF1, ACAP1, C10ORF81, ARAP2, PLCXD2	629	277	9079	2.13644	0.00147738	0.000492703	0.00786839
SP_PIR_KEYWORDS	lipoprotein	64	5.80236	6.22181e-06	DNAJC5B, APOBEC3G, CD52, MMP25, APOBEC3C, APOBEC3D, SLA, S1PR2, CD48, APOB48R, ARL11, TIAM2, S1PR4, SEMA7A, TICAM2, DPEP3, RHOF, RHOG, VNN2, DPEP2, RAB27A, RHOH, RAP2B, RAP2C, GBP5, RAB39B, SLA2, RAB4B, BASP1, RFTN1, LAT2, CCR5, GHRL, GBP2, GBP1, TNF, LMNB1, FGR, PPYR1, APOC1, KCNA3, CDC42SE1, OAS2, GLIPR2, RGS10, RAC2, CD4, PCSK7, CD7, RHEBL1, RAB8A, OPRL1, HCK, NTNG2, RGS19, CENPE, CCDC69, RAB3…	1061	642	19235	1.80726	0.00277109	0.000126126	0.00881524
GOTERM_BP_FAT	GO:0002683~negative regulation of immune system process	18	1.63191	6.38121e-06	PTPRC, MICB, LST1, ADORA2A, FLT3, SLA2, TNFRSF13B, IDO1, PDCD1LG2, CD74, TIGIT, BTLA, NOD2, CASP3, LAX1, UBASH3A, INPP5D, LAG3	808	83	13528	3.63092	0.0189241	0.000219578	0.0114873
INTERPRO	IPR001452:Src homology-3 domain	30	2.71985	6.39741e-06	FGR, GRB2, ABI3, NCF1C, STAC3, BTK, SLA, ARHGAP4, DOCK2, PACSIN1, PSTPIP1, UBASH3A, CSK, MATK, ARHGAP9, ITK, NCF1, RIMBP3, HCK, SLA2, NCF4, HCLS1, MYO1F, SAMSN1, VAV1, GAS7, FNBP1, PRAM1, SH3KBP1, GRAP2, SASH3	921	213	16659	2.5476	0.00726654	0.000729042	0.010276
GOTERM_BP_FAT	GO:0000819~sister chromatid segregation	12	1.08794	6.49093e-06	KIFC1, NCAPH, NCAPG, DLGAP5, KIF18A, CENPE, NDC80, TTN, CDCA5, BUB3, NCAPD2, SMC4	808	37	13528	5.43002	0.0192463	0.000220816	0.0116848
GOTERM_BP_FAT	GO:0045058~T cell selection	9	0.815956	6.49219e-06	CARD11, PTPRC, DOCK2, THEMIS, ZAP70, CD4, IL15, HLA-DMA, CD74	808	19	13528	7.93069	0.01925	0.000218377	0.0116871
UP_SEQ_FEATURE	nucleotide phosphate-binding region:ATP	87	7.88758	6.52839e-06	KIF23, KIFC1, PKMYT1, KCNJ10, AURKB, TTN, BTK, INSRR, TOR3A, NLRC5, KIF2C, NLRC4, NOD2, NLRC3, CSK, TOP2A, MATK, CIITA, KIF14, NLRP7, CDK1, KIF11, LIMK1, KIF5A, KIF15, PIM2, STK4, PRKCD, NLRP2, TTF2, MCM5, CARNS1, RAD51, PRKCB, TOR2A, STYK1, CKM, RIPK3, BUB1B, PRIC285, MST1R, MELK, FGR, BLM, STK10, STK17B, UBA7, ADRBK2, MAP4K1, MYO9B, ADRBK1, STK17A, NAGK, MST4, EPHB2, MOV10, VRK2, PTK2B, HK3, ZA…	1057	962	19113	1.6353	0.0178442	0.00105858	0.0116447
SP_PIR_KEYWORDS	Lectin	25	2.26655	6.66489e-06	KLRC2, KLRC3, GALNT6, LGALS9C, CD69, CLEC2B, CLEC9A, CLEC2D, CLEC6A, SELPLG, SELL, SIGLEC10, SIGLEC11, SIGLEC14, LGALS9, LOC400696, SIGLEC1, KLRG1, CLEC12A, CLECL1, SIGLEC8, CD33, CLEC12B, CLEC7A, NCAN, KLRC1	1061	159	19235	2.85049	0.00296814	0.000129233	0.00944298
GOTERM_BP_FAT	GO:0002699~positive regulation of immune effector process	13	1.1786	6.70039e-06	PTPRC, TRAF2, CRTAM, STAT5A, NCR3, NOD2, CD37, IL12A, FCER1G, IL12B, CD226, LAG3, SASH3	808	44	13528	4.94667	0.0198612	0.000222876	0.0120618
GOTERM_CC_FAT	GO:0000775~chromosome, centromeric region	22	1.99456	8.24868e-06	CENPM, MKI67, IKZF1, SGOL1, NUF2, CASC5, RANGAP1, NDC80, CENPE, AURKB, KIF2C, NDE1, REC8, CDCA8, RCC2, CENPA, HJURP, BUB1, BUB1B, SKA1, BUB3, ERCC6L	742	124	12782	3.0563	0.00319539	0.000355548	0.0114537
GOTERM_MF_FAT	GO:0019955~cytokine binding	20	1.81324	8.66251e-06	IL2RB, IL9R, CXCR3, CD74, CCRL2, CCR8, CCR7, TNFRSF1B, IL18BP, IL12RB1, CXCR5, CCR5, CCR4, IL10RA, IL12A, TNFRSF18, IL15RA, IL2RG, IL12B, XCR1	727	109	12983	3.27676	0.00663936	0.00110963	0.0132271
INTERPRO	IPR003191:Guanylate-binding protein, C-terminal	6	0.543971	9.72224e-06	GBP7, GBP6, GBP5, GBP4, GBP2, GBP1	921	7	16659	15.504	0.0110222	0.00100708	0.0156162
GOTERM_BP_FAT	GO:0051250~negative regulation of lymphocyte activation	14	1.26927	1.24345e-05	LST1, FLT3, ADORA2A, SLA2, TNFRSF13B, IDO1, CD74, PDCD1LG2, TIGIT, BTLA, CASP3, LAX1, INPP5D, LAG3	808	54	13528	4.34067	0.0365446	0.000409027	0.0223831
GOTERM_BP_FAT	GO:0002706~regulation of lymphocyte mediated immunity	14	1.26927	1.24345e-05	PTPRC, TRAF2, CRTAM, TBX21, STAT5A, NCR3, NOD2, IL12A, FCER1G, IL12B, TNFSF12-TNFSF13, CD226, LAG3, SASH3	808	54	13528	4.34067	0.0365446	0.000409027	0.0223831
KEGG_PATHWAY	hsa05310:Asthma	11	0.99728	1.28921e-05	HLA-DQB1, TNF, HLA-DRB1, FCER1G, HLA-DPA1, HLA-DPB1, HLA-DMB, HLA-DOA, HLA-DQA2, HLA-DMA, HLA-DRA	351	29	5085	5.49514	0.0017904	0.00011946	0.0151912
PIR_SUPERFAMILY	PIRSF005552:guanine nucleotide-binding protein 1	6	0.543971	1.38526e-05	GBP7, GBP6, GBP5, GBP4, GBP2, GBP1	441	7	7396	14.3751	0.00562218	0.00562218	0.0193687
GOTERM_BP_FAT	GO:0050851~antigen receptor-mediated signaling pathway	11	0.99728	1.42032e-05	PTPRC, LAT2, LAX1, THEMIS, SLA2, IKBKG, CD247, ZAP70, PTPN22, NFAM1, CD79A	808	33	13528	5.58086	0.0416332	0.000462118	0.0255666
GOTERM_BP_FAT	GO:0050871~positive regulation of B cell activation	11	0.99728	1.42032e-05	CARD11, PTPRC, TNFSF13B, STAT5A, TBX21, TNFRSF13C, IL2RG, TNFSF12-TNFSF13, INPP5D, CD27, SASH3	808	33	13528	5.58086	0.0416332	0.000462118	0.0255666
GOTERM_BP_FAT	GO:0031399~regulation of protein modification process	38	3.44515	1.43335e-05	PSMB10, TNF, PML, MAP4K1, PAX5, ITGB2, TLR6, BAK1, NOD2, PTK2B, PSMB2, FBXO5, CD4, BUB3, CDK1, PTPRC, IL29, CCDC88C, HCLS1, SOCS1, FBXO2, CDC20, UBE2C, PRKCD, PSMB8, TP73, PSMB9, PSME1, CD80, CCND2, PSMA5, PSME2, PLK1, PSMA4, IL12A, BUB1B, DNMT1, JAK2	808	295	13528	2.15667	0.0420071	0.000461344	0.0258011
INTERPRO	IPR003597:Immunoglobulin C1-set	15	1.35993	1.67556e-05	HLA-DQB1, HLA-H, MICB, HLA-DRB1, HLA-L, HLA-DMB, HLA-E, HLA-DMA, HLA-DQA2, HLA-G, HLA-F, HLA-DPA1, HLA-DPB1, HLA-DOA, HLA-DRA	921	68	16659	3.98999	0.0189203	0.00159053	0.0269119
INTERPRO	IPR001315:Caspase Recruitment	10	0.906618	1.6877e-05	CASP5, CARD11, NLRC4, NOD2, CASP4, CARD16, CARD17, PYCARD, CASP1, BIRC3	921	29	16659	6.23722	0.019056	0.0014789	0.0271069
INTERPRO	IPR006052:Tumor Necrosis Factor	8	0.725295	1.82683e-05	TNF, TNFSF4, TNFSF13B, TNFSF14, FASLG, TNFSF12-TNFSF13, LTB, TNFSF8	921	17	16659	8.51198	0.0206106	0.00148647	0.0293411
INTERPRO	IPR013151:Immunoglobulin	28	2.53853	1.85316e-05	FCRL1, L1CAM, TTN, FCRL6, FCRL5, FCRL4, FCRL3, FCGR1C, FCGR1A, FCGR1B, LILRA6, CD4, FCGR3A, LAG3, CEACAM21, FLT3, ICAM3, SIGLEC10, SIGLEC11, SIGLEC14, LILRB1, SIGLEC1, SIGLEC8, CD33, LILRB4, FAIM3, FCRLA, SEMA4D, KIR2DL4	921	202	16659	2.50724	0.0209046	0.00140742	0.029764
GOTERM_BP_FAT	GO:0045577~regulation of B cell differentiation	8	0.725295	1.8628e-05	CARD11, PTPRC, FLT3, STAT5A, IL2RG, NFAM1, INPP5D, CD27	808	16	13528	8.37129	0.054246	0.000593152	0.0335302
GOTERM_BP_FAT	GO:0007243~protein kinase cascade	44	3.98912	2.002e-05	TRAF2, NMI, TNF, GRB2, STAT5A, STK17B, TLR2, DUSP10, TNFSF14, MAP4K1, STK17A, TLR6, CD74, TLR8, BTK, TLR9, S1PR2, STAT4, NLRC3, PTK2B, ZAP70, TICAM2, CD27, PTPRC, CCM2, TLR10, DGKQ, PLEK, SOCS1, STAT1, STK4, PDE6G, GSG2, STAT2, GRM4, DOK1, RPS6KA4, RPS6KA1, LAX1, IKBKG, RIPK3, GHRL, JAK2, JAK3	808	370	13528	1.99101	0.0581794	0.000630753	0.0360353
GOTERM_CC_FAT	GO:0000777~condensed chromosome kinetochore	14	1.26927	2.09149e-05	CENPM, NUF2, CASC5, RANGAP1, NDC80, CENPE, KIF2C, NDE1, HJURP, CENPA, BUB1, BUB1B, SKA1, ERCC6L	742	58	12782	4.1581	0.00808224	0.000811178	0.029039
GOTERM_BP_FAT	GO:0048002~antigen processing and presentation of peptide antigen	10	0.906618	2.25693e-05	HLA-H, IFI30, FCER1G, HLA-E, HLA-DOA, HLA-DMA, CD74, HLA-G, HLA-DRA, HLA-F	808	28	13528	5.97949	0.0653406	0.000703639	0.040623
GOTERM_BP_FAT	GO:0002260~lymphocyte homeostasis	10	0.906618	2.25693e-05	BAK1, CORO1A, CASP3, CCNB2, TNFSF13B, STAT5A, TNFRSF13B, IKBKG, TNFRSF13C, TNFSF14	808	28	13528	5.97949	0.0653406	0.000703639	0.040623
GOTERM_BP_FAT	GO:0002695~negative regulation of leukocyte activation	14	1.26927	2.32628e-05	LST1, FLT3, ADORA2A, SLA2, TNFRSF13B, IDO1, CD74, PDCD1LG2, TIGIT, BTLA, CASP3, LAX1, INPP5D, LAG3	808	57	13528	4.11221	0.0672795	0.000717781	0.0418711
SP_PIR_KEYWORDS	Antiviral defense	14	1.26927	2.67547e-05	IL29, RSAD2, APOBEC3G, STAT1, TRIM22, APOBEC3F, STAT2, IRF9, IL23A, ISG15, IFNB1, IRF7, MX1, MX2	1061	62	19235	4.09367	0.0118618	0.000497074	0.0379017
GOTERM_MF_FAT	GO:0005524~ATP binding	119	10.7888	3.11218e-05	KIFC1, ADCY7, PKMYT1, AURKB, TTN, BTK, NLRC5, NLRC4, NLRC3, MATK, CIITA, TWF2, KIF5A, PIK3CD, ABCC10, PIM2, STK4, CARNS1, TXNDC3, PI4K2A, RIPK3, MST1R, SLFN12L, HLA-DRA, ABCA7, BLM, FGR, STK10, STK17B, UBA7, ADRBK2, MAP4K1, MYO9B, ADRBK1, OAS2, STK17A, NAGK, MST4, EPHB2, MOV10, VRK2, ZAP70, POLQ, ERCC6L, ITK, MKI67, PIF1, MYO1G, ATAD2, MYO1F, EPHA1, PSMB8, P2RX5, IKBKE, PLK4, OASL, ATP2A3, PLK1, …	727	1477	12983	1.43882	0.0236489	0.00341317	0.0475134
GOTERM_MF_FAT	GO:0005529~sugar binding	27	2.44787	3.27138e-05	KLRC2, KLRC3, GALNT6, LGALS9C, L1CAM, CD69, CLEC2B, CLEC9A, CLEC2D, CLEC6A, MAN2B1, SELPLG, SELL, SIGLEC10, SIGLEC11, SIGLEC14, LGALS9, LOC400696, SIGLEC1, KLRG1, CLEC12A, CLECL1, SIGLEC8, CD33, CLEC12B, CLEC7A, NCAN, KLRC1	727	195	12983	2.47269	0.0248435	0.00313973	0.0499434
GOTERM_BP_FAT	GO:0002495~antigen processing and presentation of peptide antigen via MHC class II	6	0.543971	3.59234e-05	IFI30, FCER1G, HLA-DOA, HLA-DMA, CD74, HLA-DRA	808	8	13528	12.5569	0.101974	0.00109691	0.0646521
GOTERM_BP_FAT	GO:0019886~antigen processing and presentation of exogenous peptide antigen via MHC class II	6	0.543971	3.59234e-05	IFI30, FCER1G, HLA-DOA, HLA-DMA, CD74, HLA-DRA	808	8	13528	12.5569	0.101974	0.00109691	0.0646521
SP_PIR_KEYWORDS	sh3 domain	28	2.53853	3.66181e-05	FGR, GRB2, ABI3, NCF1C, BTK, SLA, ARHGAP4, DOCK2, PACSIN1, PSTPIP1, UBASH3A, CSK, MATK, ARHGAP9, ITK, NCF1, HCK, SLA2, NCF4, HCLS1, MYO1F, SAMSN1, VAV1, GAS7, FNBP1, PRAM1, SH3KBP1, GRAP2, SASH3	1061	210	19235	2.41722	0.0161993	0.000653066	0.0518712
GOTERM_BP_FAT	GO:0002824~positive regulation of adaptive immune response based on somatic recombination of immune receptors built from immunoglobulin superfamily domains	10	0.906618	4.19655e-05	TRAF2, PTPRC, NOD2, TNFSF13B, IL12A, TNFRSF13C, FCER1G, IDO1, CD226, SASH3	808	30	13528	5.58086	0.118074	0.00126836	0.0755224
KEGG_PATHWAY	hsa04630:Jak-STAT signaling pathway	26	2.35721	4.4973e-05	IL9R, GRB2, STAT5A, IL15, STAT4, IL12RB1, IL23A, IL10RA, IL15RA, IL2RG, PIK3R5, PTPN6, IL2RB, IL29, PIK3CD, SOCS1, IL24, STAT1, STAT2, IRF9, IFNB1, CCND2, IL12A, JAK2, JAK3, IL12B	351	155	5085	2.43011	0.00623189	0.000390635	0.0529841
GOTERM_MF_FAT	GO:0032395~MHC class II receptor activity	8	0.725295	4.62885e-05	HLA-DQB1, HLA-DRB1, HLA-DPA1, HLA-DPB1, HLA-DOA, HLA-DQA2, HLA-DMA, HLA-DRA	727	19	12983	7.51929	0.0349706	0.00394738	0.0706607
GOTERM_BP_FAT	GO:0050866~negative regulation of cell activation	14	1.26927	4.99963e-05	LST1, FLT3, ADORA2A, SLA2, TNFRSF13B, IDO1, CD74, PDCD1LG2, TIGIT, BTLA, CASP3, LAX1, INPP5D, LAG3	808	61	13528	3.84256	0.139027	0.00149581	0.0899686
INTERPRO	IPR001346:Interferon regulatory factor	6	0.543971	5.31311e-05	IRF9, IRF7, IRF8, IRF1, IRF2, IRF4	921	9	16659	12.0586	0.0587731	0.00377854	0.0853129
INTERPRO	IPR019817:Interferon regulatory factor, conserved site	6	0.543971	5.31311e-05	IRF9, IRF7, IRF8, IRF1, IRF2, IRF4	921	9	16659	12.0586	0.0587731	0.00377854	0.0853129
INTERPRO	IPR013162:CD80-like, immunoglobulin C2-set	10	0.906618	5.32272e-05	SIGLEC1, CRTAM, CD80, BTN1A1, SIGLEC10, BTN2A2, SIGLEC11, KIRREL2, PDCD1LG2, CD200R1	921	33	16659	5.4812	0.0588762	0.00356308	0.085467
UP_SEQ_FEATURE	short sequence motif:ITIM motif 3	6	0.543971	5.33107e-05	LILRB1, LILRB4, FCRL1, FCRL5, FCRL4, FCRL3	1057	9	19113	12.0549	0.136736	0.00813532	0.0950532
UP_SEQ_FEATURE	DNA-binding region:Tryptophan pentad repeat	6	0.543971	5.33107e-05	IRF9, IRF7, IRF8, IRF1, IRF2, IRF4	1057	9	19113	12.0549	0.136736	0.00813532	0.0950532
GOTERM_MF_FAT	GO:0032559~adenyl ribonucleotide binding	119	10.7888	5.56729e-05	KIFC1, ADCY7, PKMYT1, AURKB, TTN, BTK, NLRC5, NLRC4, NLRC3, MATK, CIITA, TWF2, KIF5A, PIK3CD, ABCC10, PIM2, STK4, CARNS1, TXNDC3, PI4K2A, RIPK3, MST1R, SLFN12L, HLA-DRA, ABCA7, BLM, FGR, STK10, STK17B, UBA7, ADRBK2, MAP4K1, MYO9B, ADRBK1, OAS2, STK17A, NAGK, MST4, EPHB2, MOV10, VRK2, ZAP70, POLQ, ERCC6L, ITK, MKI67, PIF1, MYO1G, ATAD2, MYO1F, EPHA1, PSMB8, P2RX5, IKBKE, PLK4, OASL, ATP2A3, PLK1, …	727	1497	12983	1.4196	0.0419101	0.00427221	0.0849805
GOTERM_BP_FAT	GO:0002821~positive regulation of adaptive immune response	10	0.906618	5.60282e-05	TRAF2, PTPRC, NOD2, TNFSF13B, IL12A, TNFRSF13C, FCER1G, IDO1, CD226, SASH3	808	31	13528	5.40083	0.154437	0.00165954	0.100818
SP_PIR_KEYWORDS	membrane	404	36.6274	5.88563e-05	KLRC4, KLRC2, KLRC3, IL9R, AIF1, RANGAP1, PVRIG, L1CAM, GRIN3A, BTK, KCNK6, OSCAR, TMEM149, ADAM8, VNN2, RAB27A, PTPRJ, GBP7, CRTAM, BCL2L14, GBP5, CCDC136, HLA-DQA2, PDCD1LG2, UNC13D, SSTR3, RYR1, HLA-DPA1, MST1R, CD226, KLRC1, HLA-DRA, RTP4, HLA-DRB1, PPYR1, SLC29A3, OR52N4, ZAP70, HLA-DPB1, PPP2R2B, HLA-DOA, PTCRA, SLC28A3, GNGT2, FNBP1, ADAP2, CD300A, SYTL1, PLCXD2, GPR84, TRPV2, LY9, KCNK12,…	1061	6256	19235	1.17074	0.0259091	0.00100913	0.0833605
SP_PIR_KEYWORDS	atp-binding	107	9.70082	6.14069e-05	KIFC1, ADCY7, PKMYT1, AURKB, TTN, BTK, NLRC5, NLRC4, NLRC3, MATK, CIITA, KIF5A, PIK3CD, ABCC10, PIM2, STK4, CARNS1, PI4K2A, RIPK3, MST1R, ABCA7, BLM, FGR, STK10, STK17B, UBA7, ADRBK2, MAP4K1, MYO9B, ADRBK1, OAS2, STK17A, NAGK, MST4, EPHB2, MOV10, VRK2, ZAP70, POLQ, ERCC6L, ITK, MKI67, PIF1, MYO1G, ATAD2, MYO1F, EPHA1, IKBKE, PLK4, ATP2A3, PLK1, GRK6, PIP4K2A, KIF23, KCNJ10, INSRR, TOR3A, WARS, KI…	1061	1326	19235	1.46291	0.0270166	0.00101387	0.0869714
GOTERM_BP_FAT	GO:0001816~cytokine production	12	1.08794	6.18256e-05	IRF9, NLRC4, NOD2, TNFSF4, MYD88, IL18, CD4, IDO1, IL12B, CD226, PRKCD, LCP2	808	46	13528	4.36763	0.168988	0.00181317	0.111244
KEGG_PATHWAY	hsa04666:Fc gamma R-mediated phagocytosis	19	1.72257	6.39213e-05	PTPRC, LIMK1, NCF1, HCK, PIK3CD, NCF1C, VAV1, PRKCD, WAS, PRKCB, LAT, ARPC1B, DOCK2, FCGR1C, RAC2, ARPC2, ARPC5L, FCGR1A, PIK3R5, INPP5D, FCGR3A	351	95	5085	2.89744	0.00884598	0.00052253	0.0752999
GOTERM_BP_FAT	GO:0051439~regulation of ubiquitin-protein ligase activity during mitotic cell cycle	15	1.35993	6.43988e-05	PSMB10, CDK1, CDC20, UBE2C, PSMB8, PSMB9, PSME1, PSME2, PSMA5, PLK1, PSMA4, PSMB2, BUB1B, FBXO5, BUB3	808	71	13528	3.53716	0.175366	0.00187025	0.115872
GOTERM_MF_FAT	GO:0004715~non-membrane spanning protein tyrosine kinase activity	11	0.99728	6.47153e-05	ITK, STYK1, FGR, PTK2B, HCK, ZAP70, JAK2, JAK3, CSK, BTK, MATK	727	41	12983	4.79126	0.0485496	0.00451412	0.0987768
GOTERM_BP_FAT	GO:0007249~I-kappaB kinase/NF-kappaB cascade	14	1.26927	7.1362e-05	TRAF2, TLR10, TLR2, TNFSF14, STAT1, TLR6, TLR8, TLR9, BTK, NLRC3, IKBKG, RIPK3, TICAM2, CD27	808	63	13528	3.72057	0.192382	0.00205237	0.128393
INTERPRO	IPR001752:Kinesin, motor region	11	0.99728	7.33458e-05	KIF23, KIF14, KIF2C, KIFC1, KIF11, KIF5A, KIF15, KIF18A, KIF18B, CENPE, KIF21B	921	42	16659	4.73732	0.0802168	0.00463463	0.117754
INTERPRO	IPR019821:Kinesin, motor region, conserved site	11	0.99728	7.33458e-05	KIF23, KIF14, KIF2C, KIFC1, KIF11, KIF5A, KIF15, KIF18A, KIF18B, CENPE, KIF21B	921	42	16659	4.73732	0.0802168	0.00463463	0.117754
GOTERM_BP_FAT	GO:0045582~positive regulation of T cell differentiation	10	0.906618	7.38615e-05	PTPRC, CD86, CD80, IKZF1, STAT5A, ZAP70, IL2RG, HLA-DMA, CD74, SASH3	808	32	13528	5.23205	0.198403	0.00210397	0.132887
GOTERM_BP_FAT	GO:0006935~chemotaxis	24	2.17588	7.57684e-05	CCL3, IL16, CXCL9, CCL19, ITGB2, CCL4L2, CXCR3, CCL5, CXCL11, CXCL10, CCRL2, CCR8, CCL25, TYMP, CORO1A, DOCK2, CCR7, CCR5, RAC2, CCR4, LYST, CCL3L3, CMTM7, XCR1	808	160	13528	2.51139	0.202967	0.00213789	0.136316
GOTERM_BP_FAT	GO:0042330~taxis	24	2.17588	7.57684e-05	CCL3, IL16, CXCL9, CCL19, ITGB2, CCL4L2, CXCR3, CCL5, CXCL11, CXCL10, CCRL2, CCR8, CCL25, TYMP, CORO1A, DOCK2, CCR7, CCR5, RAC2, CCR4, LYST, CCL3L3, CMTM7, XCR1	808	160	13528	2.51139	0.202967	0.00213789	0.136316
GOTERM_BP_FAT	GO:0043368~positive T cell selection	6	0.543971	7.68502e-05	PTPRC, DOCK2, THEMIS, ZAP70, HLA-DMA, CD74	808	9	13528	11.1617	0.205544	0.00214814	0.138261
INTERPRO	IPR008266:Tyrosine protein kinase, active site	17	1.54125	7.69216e-05	ITK, FGR, FLT3, HCK, EPHA1, INSRR, EPHB2, BTK, PLK4, STYK1, PTK2B, ZAP70, JAK2, JAK3, MST1R, CSK, MATK	921	97	16659	3.17005	0.0839589	0.00460484	0.123491
SMART	SM00207:TNF	8	0.725295	7.72138e-05	TNF, TNFSF4, TNFSF13B, TNFSF14, FASLG, TNFSF12-TNFSF13, LTB, TNFSF8	629	17	9079	6.79248	0.0185887	0.00467993	0.0998138
INTERPRO	IPR001245:Tyrosine protein kinase	19	1.72257	8.11087e-05	ITK, FGR, LIMK1, FLT3, HCK, MST4, EPHA1, GSG2, INSRR, EPHB2, BTK, STYK1, PTK2B, ZAP70, JAK2, MST1R, JAK3, CSK, MATK	921	118	16659	2.91247	0.0883213	0.00461271	0.130209
GOTERM_BP_FAT	GO:0019884~antigen processing and presentation of exogenous antigen	7	0.634633	8.77888e-05	PSME1, IFI30, FCER1G, HLA-DOA, HLA-DMA, CD74, HLA-DRA	808	14	13528	8.37129	0.231144	0.00243085	0.157926
SP_PIR_KEYWORDS	ubl conjugation	56	5.07706	8.87296e-05	MYOD1, TP63, APOBEC3G, RANGAP1, PTTG1, MCM10, TTN, APOBEC3F, CDCA8, FANCI, H2AFY, H2AFX, MYB, RNF34, CDCA5, KIF14, CDK1, POU2AF1, SP100, SGOL1, UBE2C, LPIN1, LAT2, UHRF1, CD86, ARRB2, RASGRF1, FANCD2, TRIM31, SH3KBP1, BUB1B, CHFR, DCC, TRAF2, PML, PFN1, CENPA, BUB1, BUB3, IKZF1, MAFB, DLGAP5, HIST1H2BH, KIF18A, CENPE, CDC20, STAT1, TRIM22, CDC25A, TP73, PLK4, IKBKG, IRF1, DNMT1, IRF2, KLF1	1061	588	19235	1.72658	0.0388023	0.0014124	0.125646
PIR_SUPERFAMILY	PIRSF001991:class II histocompatibility antigen	9	0.815956	8.87531e-05	HLA-DQB1, HLA-DRB1, HLA-DPA1, HLA-DPB1, HLA-DMB, HLA-DOA, HLA-DQA2, HLA-DMA, HLA-DRA	441	26	7396	5.80534	0.0354794	0.0178999	0.124034
INTERPRO	IPR001060:Fps/Fes/Fer/CIP4 homology	8	0.725295	8.98901e-05	ARHGAP4, HMHA1, PACSIN1, FNBP1, PSTPIP1, GAS7, FCHO1, PSTPIP2	921	21	16659	6.89065	0.0974032	0.00486808	0.144297
UP_SEQ_FEATURE	repeat:LRR 14	13	1.1786	9.05553e-05	TLR10, CEP110, TLR2, RLTPR, CENPE, LGR6, TLR8, CD180, TLR9, NLRC5, NLRC4, NLRC3, MUC16	1057	60	19113	3.91783	0.221015	0.0130594	0.16141
UP_SEQ_FEATURE	domain:Kinesin-motor	11	0.99728	9.1588e-05	KIF23, KIF14, KIF2C, KIFC1, KIF11, KIF5A, KIF15, KIF18A, KIF18B, CENPE, KIF21B	1057	43	19113	4.62571	0.22323	0.0125511	0.163249
GOTERM_BP_FAT	GO:0044093~positive regulation of molecular function	59	5.34905	9.46935e-05	GNA15, ADCY7, TLR2, PMAIP1, TLR6, S1PR2, BAK1, NLRC4, NOD2, MYD88, NLRC3, S1PR4, PLCB2, CDK1, SP100, NFAM1, UBE2C, NLRP2, CARD11, GRM4, PSME1, CCND2, IFNB1, PSMA5, RASGRF1, PSME2, PSMA4, GHRL, PSMB10, TRAF2, TNF, ADORA2A, PML, MAP4K1, CD74, GCH1, DGKA, P2RY6, PTK2B, PSMB2, PYCARD, FBXO5, CD4, RHEBL1, PTPRC, DGKQ, PLEK, CENPE, CDC20, STAT1, PDE6G, PSMB8, PSMB9, CDC25B, PLK1, IKBKG, DGKZ, JAK2, IRF4	808	586	13528	1.68569	0.246876	0.00259778	0.170337
GOTERM_MF_FAT	GO:0005164~tumor necrosis factor receptor binding	8	0.725295	9.68094e-05	TNF, TNFSF4, TNFSF13B, TNFSF14, FASLG, TNFSF12-TNFSF13, LTB, TNFSF8	727	21	12983	6.80317	0.0717461	0.00618496	0.147729
SMART	SM00114:CARD	10	0.906618	9.75717e-05	CASP5, CARD11, NLRC4, NOD2, CASP4, CARD16, CARD17, PYCARD, CASP1, BIRC3	629	29	9079	4.97725	0.0234322	0.00473099	0.126115
GOTERM_CC_FAT	GO:0005694~chromosome	48	4.35177	0.000105386	HMGB2, BLM, RANGAP1, POLA2, AURKB, TTN, KIF2C, NCAPH, CDCA8, NDE1, HJURP, NCAPG, CENPA, FANCI, BUB1, STAG3, H2AFY, H2AFX, SKA1, ASF1B, TOP2A, CDCA5, BUB3, ERCC6L, CENPM, SP100, MKI67, IKZF1, PIF1, HIST1H2BH, SGOL1, NUF2, CASC5, CENPE, NDC80, MBD2, HMGA1, SMC4, NCAPD2, RAD51, MSL3, REC8, BAZ1A, RCC2, FANCD2, BUB1B, TEP1, IRF4	742	460	12782	1.79754	0.040067	0.00371054	0.146242
GOTERM_CC_FAT	GO:0005819~spindle	22	1.99456	0.000111952	KIF14, KIF23, KIFC1, CDK1, KIF11, DLGAP5, KIF15, KIF18A, TPX2, CDC20, CENPE, AURKB, NDE1, CDCA8, RCC2, PLK1, BUB1, BUB1B, FBXO5, HAUS8, SKA1, ASPM	742	147	12782	2.5781	0.0425099	0.00361345	0.155347
BIOCARTA	h_no2il12Pathway:NO2-dependent IL 12 Pathway in NK cells	8	0.725295	0.000117925	STAT4, IL12RB1, CCR5, CD247, IL12A, JAK2, CD4, CXCR3	151	13	1437	5.85634	0.0223885	0.0223885	0.146719
GOTERM_CC_FAT	GO:0000776~kinetochore	15	1.35993	0.000118827	CENPM, NUF2, CASC5, RANGAP1, NDC80, CENPE, KIF2C, NDE1, HJURP, CENPA, BUB1, BUB1B, SKA1, BUB3, ERCC6L	742	77	12782	3.3558	0.0450608	0.00354045	0.164879
GOTERM_CC_FAT	GO:0009986~cell surface	39	3.53581	0.000125217	ITGAL, CD244, TNF, TLR2, FASLG, L1CAM, CD53, CD74, MMP25, CD48, NOD2, IL12RB1, ITGAX, CD69, FCER1G, CD4, IL2RG, CD5, LAG3, PTPRC, IL2RB, TNFSF4, GJD3, FLT3, SELL, TNFRSF13B, TNFRSF13C, ITGA4, NFAM1, SLAMF1, BTLA, TIGIT, CD86, CCR5, CD80, CD79A, CLEC7A, CD226, HLA-DRA	742	348	12782	1.93055	0.0474257	0.0034645	0.173739
INTERPRO	IPR014745:MHC class II, alpha/beta chain, N-terminal	8	0.725295	0.000125584	HLA-DQB1, HLA-DRB1, HLA-DPA1, HLA-DPB1, HLA-DMB, HLA-DQA2, HLA-DMA, HLA-DRA	921	22	16659	6.57744	0.133398	0.00648683	0.201541
UP_SEQ_FEATURE	domain:CARD	9	0.815956	0.000128081	CASP5, CARD11, NLRC4, CASP4, CARD16, CARD17, PYCARD, CASP1, BIRC3	1057	29	19113	5.61175	0.297612	0.0166816	0.228225
SP_PIR_KEYWORDS	signal	225	20.3989	0.000132354	UTS2, IL9R, NELL2, CD52, L1CAM, GRIN3A, SIDT1, C1QC, CD48, CD47, PRRT3, SEMA7A, OSCAR, TMEM149, LILRA6, HTRA4, CHRNA6, ADAM8, VNN2, PTPRJ, WNT10A, CRTAM, WNT10B, HLA-DQA2, TMEM150B, PDCD1LG2, LILRB1, C1QA, C1QB, CCR7, BTN3A1, IFNB1, LHFPL1, CD33, LILRB4, HLA-DPA1, MST1R, BTN3A3, CD226, PLA2G2D, BTN3A2, HLA-DRA, HLA-DRB1, IFI30, EPHB2, IL23A, VWA5B1, FCER1G, FGL2, EMB, HLA-DPB1, HLA-DOA, FAM55C, P…	1061	3250	19235	1.25509	0.0573253	0.00203358	0.187368
GOTERM_BP_FAT	GO:0046651~lymphocyte proliferation	11	0.99728	0.000138396	PTPRC, CD86, DOCK2, CRTAM, IL23A, TNFSF4, IFNB1, TNFSF14, IL15, CD79A, PRKCD	808	42	13528	4.38496	0.339255	0.00376007	0.248858
GOTERM_MF_FAT	GO:0005083~small GTPase regulator activity	32	2.90118	0.000144043	FGD2, CYTH1, SIPA1, CYTH4, RABGAP1L, MAP4K1, RANGAP1, MYO9B, TTN, MCF2L2, ARHGAP4, SMAP2, DOCK2, TIAM2, GMIP, PLEKHG7, DOCK10, AGAP2, FGD3, ARHGEF3, TBC1D10C, ARHGEF1, PSD4, VAV1, WAS, RALGDS, WDR67, ADAP2, RASGRF1, ACAP1, SYTL1, ARAP2	727	274	12983	2.08564	0.104861	0.00848508	0.219732
GOTERM_BP_FAT	GO:0001912~positive regulation of leukocyte mediated cytotoxicity	8	0.725295	0.000145517	PTPRC, CRTAM, STAT5A, IL12A, IL12B, CD226, LAG3, NCR3	808	21	13528	6.37812	0.353194	0.00391761	0.261646
GOTERM_BP_FAT	GO:0050792~regulation of viral reproduction	8	0.725295	0.000145517	CCL3, SP100, TNF, IFNB1, APOBEC3G, CCL5, APOBEC3F, TOP2A	808	21	13528	6.37812	0.353194	0.00391761	0.261646
UP_SEQ_FEATURE	signal peptide	225	20.3989	0.000150937	UTS2, IL9R, NELL2, CD52, L1CAM, GRIN3A, SIDT1, C1QC, CD48, CD47, PRRT3, SEMA7A, OSCAR, TMEM149, LILRA6, HTRA4, CHRNA6, ADAM8, VNN2, PTPRJ, WNT10A, CRTAM, WNT10B, HLA-DQA2, TMEM150B, PDCD1LG2, LILRB1, C1QA, C1QB, CCR7, BTN3A1, IFNB1, LHFPL1, CD33, LILRB4, HLA-DPA1, MST1R, BTN3A3, CD226, PLA2G2D, BTN3A2, HLA-DRA, HLA-DRB1, IFI30, EPHB2, IL23A, VWA5B1, FCER1G, FGL2, EMB, HLA-DPB1, HLA-DOA, FAM55C, P…	1057	3250	19113	1.25185	0.340529	0.0187456	0.268901
SMART	SM00348:IRF	6	0.543971	0.000155395	IRF9, IRF7, IRF8, IRF1, IRF2, IRF4	629	9	9079	9.62268	0.0370598	0.00627423	0.200785
GOTERM_BP_FAT	GO:0030888~regulation of B cell proliferation	9	0.815956	0.000165099	BTLA, CARD11, PTPRC, CASP3, TNFSF13B, TNFRSF13B, TNFRSF13C, INPP5D, SASH3	808	28	13528	5.38154	0.390032	0.0044041	0.296807
SP_PIR_KEYWORDS	kinase	62	5.62103	0.000167423	NELL2, PKMYT1, AURKB, TTN, BTK, INSRR, PACSIN1, CSK, MATK, CDK1, LIMK1, PIK3CD, PIM2, STK4, PRKCD, PRKCB, DOK1, STYK1, CKM, PI4K2A, AKAP5, SH3KBP1, RIPK3, BUB1B, MST1R, MELK, FGR, STK10, STK17B, ADRBK2, MAP4K1, ADRBK1, STK17A, NAGK, MST4, EPHB2, DGKA, VRK2, PTK2B, HK3, ZAP70, BUB1, ITK, ALPK1, DGKQ, FLT3, HCK, NADK, EPHA1, GSG2, IKBKE, PLK4, RPS6KA4, RPS6KA1, PLK1, IKBKG, GRK6, DGKZ, JAK2, JAK3, …	1061	688	19235	1.63373	0.0719565	0.00248613	0.236958
GOTERM_BP_FAT	GO:0042127~regulation of cell proliferation	73	6.61831	0.000167863	RARRES3, E2F3, AIF1, STAT5A, IL18, E2F7, TP63, IL15, CXCL10, S1PR2, WARS, CD47, CASP3, MYD88, CHST11, CCL3L3, CSK, CCNA2, LTB, FANCA, RHOG, MATK, IL29, IL27, MBD2, PDCD1LG2, CARD11, TNFRSF9, CD86, SSTR3, CD80, TNFSF13B, CCND2, IFNB1, CD33, IL12A, GHRL, MST1R, IL12B, TNFSF12-TNFSF13, LST1, TNF, BLM, ADORA2A, PML, IFI30, TNFRSF8, IL12RB1, RAC2, PTK2B, ZAP70, RTKN2, INPP5D, TRAF5, CD5, TCIRG1, CEBPA…	808	787	13528	1.553	0.395059	0.00443812	0.301768
GOTERM_BP_FAT	GO:0007093~mitotic cell cycle checkpoint	11	0.99728	0.000170815	CDK1, PML, BUB1, BUB1B, DGKZ, CENPE, RBM38, CHFR, CCNA2, GTSE1, BUB3	808	43	13528	4.28298	0.400382	0.00447646	0.307066
INTERPRO	IPR007111:NACHT nucleoside triphosphatase	8	0.725295	0.00017197	NLRP7, CIITA, NLRC5, NLRC4, NOD2, NLRC3, TEP1, NLRP2	921	23	16659	6.29146	0.17804	0.00848825	0.275887
GOTERM_CC_FAT	GO:0042613~MHC class II protein complex	9	0.815956	0.00017725	HLA-DQB1, HLA-DRB1, HLA-DPA1, HLA-DPB1, HLA-DMB, HLA-DOA, HLA-DQA2, HLA-DMA, HLA-DRA	742	29	12782	5.34613	0.0664672	0.00457478	0.245853
INTERPRO	IPR015894:Guanylate-binding protein, N-terminal	6	0.543971	0.000177486	GBP7, GBP6, GBP5, GBP4, GBP2, GBP1	921	11	16659	9.86615	0.183193	0.00839591	0.284724
GOTERM_BP_FAT	GO:0051438~regulation of ubiquitin-protein ligase activity	15	1.35993	0.000185764	PSMB10, CDK1, CDC20, UBE2C, PSMB8, PSMB9, PSME1, PSME2, PSMA5, PLK1, PSMA4, PSMB2, BUB1B, FBXO5, BUB3	808	78	13528	3.21973	0.426633	0.00482509	0.333898
SMART	SM00407:IGc1	15	1.35993	0.000185941	HLA-DQB1, HLA-H, MICB, HLA-DRB1, HLA-L, HLA-DMB, HLA-E, HLA-DMA, HLA-DQA2, HLA-G, HLA-F, HLA-DPA1, HLA-DPB1, HLA-DOA, HLA-DRA	629	68	9079	3.18398	0.0441822	0.00643463	0.24021
PIR_SUPERFAMILY	PIRSF038545:chemokine receptor	8	0.725295	0.000196085	CCRL2, CCR8, CCR7, CCR5, CXCR5, CCR4, CXCR3, XCR1	441	22	7396	6.09854	0.0767122	0.026254	0.273842
GOTERM_BP_FAT	GO:0001776~leukocyte homeostasis	10	0.906618	0.000199896	BAK1, CORO1A, CASP3, CCNB2, TNFSF13B, STAT5A, TNFRSF13B, IKBKG, TNFRSF13C, TNFSF14	808	36	13528	4.65072	0.450392	0.00514662	0.359257
SP_PIR_KEYWORDS	scid	7	0.634633	0.000201997	DCLRE1C, CIITA, PTPRC, RFX5, ZAP70, IL2RG, JAK3	1061	17	19235	7.46493	0.0861598	0.00290222	0.285826
GOTERM_BP_FAT	GO:0070661~leukocyte proliferation	11	0.99728	0.000209391	PTPRC, CD86, DOCK2, CRTAM, IL23A, TNFSF4, IFNB1, TNFSF14, IL15, CD79A, PRKCD	808	44	13528	4.18564	0.465798	0.00534448	0.37629
GOTERM_BP_FAT	GO:0032943~mononuclear cell proliferation	11	0.99728	0.000209391	PTPRC, CD86, DOCK2, CRTAM, IL23A, TNFSF4, IFNB1, TNFSF14, IL15, CD79A, PRKCD	808	44	13528	4.18564	0.465798	0.00534448	0.37629
SP_PIR_KEYWORDS	mhc ii	9	0.815956	0.000209593	HLA-DQB1, HLA-DRB1, HLA-DPA1, HLA-DPB1, HLA-DMB, HLA-DOA, HLA-DQA2, HLA-DMA, HLA-DRA	1061	31	19235	5.26329	0.0892514	0.00291725	0.29656
GOTERM_BP_FAT	GO:0045954~positive regulation of natural killer cell mediated cytotoxicity	7	0.634633	0.000211144	CRTAM, STAT5A, IL12A, IL12B, CD226, LAG3, NCR3	808	16	13528	7.32488	0.468595	0.00534357	0.379435
GOTERM_BP_FAT	GO:0002717~positive regulation of natural killer cell mediated immunity	7	0.634633	0.000211144	CRTAM, STAT5A, IL12A, IL12B, CD226, LAG3, NCR3	808	16	13528	7.32488	0.468595	0.00534357	0.379435
GOTERM_BP_FAT	GO:0008283~cell proliferation	46	4.17044	0.000225235	STIL, IL9R, LY86, SIPA1, TNFSF14, TP63, IL15, CD74, ISG20, KIF2C, BAK1, STAT4, DOCK2, NDE1, IL23A, PTK2B, BUB1, IL15RA, CD5, BUB3, ASPM, MATK, PTPRC, CRTAM, TNFSF4, ARHGEF1, MKI67, DLGAP5, KIF15, TPX2, PIM2, TACC3, PRKCD, CDC25A, TNFSF8, ASCL1, SH2D2A, UHRF1, CD86, TNFSF13B, IFNB1, RASGRF1, PLK1, BUB1B, IRF2, CD79A	808	436	13528	1.76642	0.490553	0.00565145	0.404709
GOTERM_MF_FAT	GO:0032813~tumor necrosis factor receptor superfamily binding	9	0.815956	0.00022978	TNF, TNFSF4, MYD88, TNFSF13B, TNFSF14, FASLG, TNFSF12-TNFSF13, LTB, TNFSF8	727	31	12983	5.18467	0.161987	0.0125436	0.350307
UP_SEQ_FEATURE	domain:NACHT	8	0.725295	0.000232403	NLRP7, CIITA, NLRC5, NLRC4, NOD2, NLRC3, TEP1, NLRP2	1057	24	19113	6.02744	0.473257	0.0274866	0.413752
GOTERM_BP_FAT	GO:0031400~negative regulation of protein modification process	19	1.72257	0.000233899	PSMB10, PTPRC, SOCS1, PAX5, CDC20, UBE2C, PRKCD, PSMB8, PSMB9, BAK1, PSME1, PSMA5, PSME2, PSMA4, PSMB2, BUB1B, DNMT1, FBXO5, BUB3	808	119	13528	2.67318	0.503602	0.00581947	0.420246
GOTERM_MF_FAT	GO:0005096~GTPase activator activity	27	2.44787	0.000245909	SIPA1, GPSM3, RABGAP1L, RANGAP1, MYO9B, ARHGAP15, ARHGAP4, HMHA1, DOCK2, SMAP2, TIAM2, GMIP, RASAL3, ARHGAP11A, AGAP2, ARHGAP9, ARHGEF1, TBC1D10C, RGS18, ARHGAP25, ARHGAP30, WDR67, RGS1, ADAP2, ACAP1, SH3BP1, ARAP2	727	220	12983	2.1917	0.172319	0.0125294	0.374853
UP_SEQ_FEATURE	repeat:LRR 13	14	1.26927	0.000246652	TLR10, CEP110, TLR2, RLTPR, CENPE, LGR6, TLR6, CD180, TLR8, TLR9, NLRC5, NLRC4, NLRC3, MUC16	1057	76	19113	3.33095	0.49356	0.0279499	0.439066
GOTERM_BP_FAT	GO:0002478~antigen processing and presentation of exogenous peptide antigen	6	0.543971	0.000254793	IFI30, FCER1G, HLA-DOA, HLA-DMA, CD74, HLA-DRA	808	11	13528	9.13231	0.533709	0.0062855	0.457704
GOTERM_BP_FAT	GO:0001782~B cell homeostasis	6	0.543971	0.000254793	BAK1, CASP3, TNFSF13B, TNFRSF13B, IKBKG, TNFRSF13C	808	11	13528	9.13231	0.533709	0.0062855	0.457704
INTERPRO	IPR011029:DEATH-like	13	1.1786	0.000269395	NLRP7, BIRC3, NLRP2, AIM2, CASP5, NOD2, NLRC4, CASP4, MYD88, CARD16, CARD17, PYCARD, CASP1	921	67	16659	3.5096	0.264461	0.0122109	0.431865
INTERPRO	IPR002219:Protein kinase C-like, phorbol ester/diacylglycerol binding	13	1.1786	0.000269395	DGKQ, MYO9B, STAC3, PRKCD, VAV1, PRKCB, DGKA, HMHA1, RASSF5, KSR2, GMIP, RASGRP1, DGKZ	921	67	16659	3.5096	0.264461	0.0122109	0.431865
KEGG_PATHWAY	hsa04623:Cytosolic DNA-sensing pathway	13	1.1786	0.000275225	IL18, CCL4L2, CCL5, AIM2, CXCL10, IKBKE, IFNB1, IRF7, IKBKG, RIPK3, PYCARD, CASP1, ZBP1	351	55	5085	3.42424	0.0375389	0.00212339	0.323849
GOTERM_BP_FAT	GO:0032663~regulation of interleukin-2 production	9	0.815956	0.000279535	TRAF2, CARD11, CD86, CD80, STAT5A, CD4, IRF4, SASH3, LAG3	808	30	13528	5.02277	0.567011	0.00683753	0.502044
GOTERM_BP_FAT	GO:0032649~regulation of interferon-gamma production	9	0.815956	0.000279535	NOD2, IL18, IL27, IL12A, TNFRSF13C, IL12B, TLR8, SASH3, TLR9	808	30	13528	5.02277	0.567011	0.00683753	0.502044
GOTERM_BP_FAT	GO:0051340~regulation of ligase activity	15	1.35993	0.000280222	PSMB10, CDK1, CDC20, UBE2C, PSMB8, PSMB9, PSME1, PSME2, PSMA5, PLK1, PSMA4, PSMB2, BUB1B, FBXO5, BUB3	808	81	13528	3.10048	0.567902	0.00679876	0.503276
GOTERM_MF_FAT	GO:0005085~guanyl-nucleotide exchange factor activity	21	1.9039	0.000308858	FGD2, ARHGEF3, ARHGEF1, CYTH1, CYTH4, PSD4, RGL4, RASGEF1A, TTN, VAV1, RALGDS, ARHGAP4, MCF2L2, TAGAP, DOCK2, TIAM2, PLEKHG7, RASGRF1, RASGRP1, DOCK10, FGD3	727	152	12983	2.46727	0.211441	0.0147371	0.470598
GOTERM_BP_FAT	GO:0002715~regulation of natural killer cell mediated immunity	7	0.634633	0.000309928	CRTAM, STAT5A, IL12A, IL12B, CD226, LAG3, NCR3	808	17	13528	6.894	0.604683	0.00745648	0.556486
GOTERM_BP_FAT	GO:0042269~regulation of natural killer cell mediated cytotoxicity	7	0.634633	0.000309928	CRTAM, STAT5A, IL12A, IL12B, CD226, LAG3, NCR3	808	17	13528	6.894	0.604683	0.00745648	0.556486
SP_PIR_KEYWORDS	innate immunity	14	1.26927	0.000313705	TNFAIP8L2, TLR10, IL27, TLR2, CNPY3, TLR6, C1QC, CD180, C1QA, C1QB, IL23A, FCGR1C, FCGR1A, C2, CLEC7A	1061	78	19235	3.25395	0.130585	0.00423146	0.443568
UP_SEQ_FEATURE	domain:SH3	23	2.08522	0.000314019	ITK, FGR, HCLS1, NCF4, SLA2, HCK, ABI3, MYO1F, SAMSN1, GAS7, BTK, SLA, ARHGAP4, PACSIN1, DOCK2, FNBP1, PRAM1, PSTPIP1, UBASH3A, CSK, SASH3, MATK, ARHGAP9	1057	177	19113	2.34968	0.579454	0.0340546	0.55867
SMART	SM00326:SH3	30	2.71985	0.000328507	FGR, GRB2, ABI3, NCF1C, STAC3, BTK, SLA, ARHGAP4, DOCK2, PACSIN1, PSTPIP1, UBASH3A, CSK, MATK, ARHGAP9, ITK, NCF1, RIMBP3, HCK, SLA2, NCF4, HCLS1, MYO1F, SAMSN1, VAV1, GAS7, FNBP1, PRAM1, SH3KBP1, GRAP2, SASH3	629	213	9079	2.03296	0.0767362	0.0099304	0.424023
GOTERM_MF_FAT	GO:0004950~chemokine receptor activity	8	0.725295	0.000328885	CCRL2, CCR8, CCR7, CCR5, CXCR5, CCR4, CXCR3, XCR1	727	25	12983	5.71466	0.223496	0.0147695	0.501041
GOTERM_MF_FAT	GO:0042287~MHC protein binding	8	0.725295	0.000328885	CD4, CLEC7A, HLA-DMB, HLA-DMA, CD74, PSMB8, LAG3, HLA-DRA	727	25	12983	5.71466	0.223496	0.0147695	0.501041
SP_PIR_KEYWORDS	guanine-nucleotide releasing factor	18	1.63191	0.000342684	FGD2, ARHGEF3, ARHGEF1, CYTH1, CYTH4, PSD4, RGL4, RASGEF1A, VAV1, RALGDS, MCF2L2, TAGAP, DOCK2, TIAM2, RASGRF1, RASGRP1, DOCK10, FGD3	1061	121	19235	2.69689	0.141753	0.00448589	0.48445
GOTERM_MF_FAT	GO:0019992~diacylglycerol binding	13	1.1786	0.000344894	DGKQ, MYO9B, STAC3, PRKCD, VAV1, PRKCB, DGKA, HMHA1, RASSF5, KSR2, GMIP, RASGRP1, DGKZ	727	68	12983	3.41409	0.233	0.0146291	0.52537
SMART	SM00055:FCH	8	0.725295	0.000361636	ARHGAP4, HMHA1, PACSIN1, FNBP1, PSTPIP1, GAS7, FCHO1, PSTPIP2	629	21	9079	5.49868	0.0841416	0.00971842	0.466693
GOTERM_BP_FAT	GO:0009967~positive regulation of signal transduction	34	3.0825	0.000368356	TNF, TP63, FASLG, L1CAM, TLR6, NOD2, MYD88, TICAM2, ZAP70, CD4, CASP1, TRAF5, LTB, CD27, SECTM1, PTPRC, IL29, HCLS1, PIM2, NFAM1, MBD2, PDE6G, LGALS9, P2RX5, CARD11, GRM4, ASCL1, IKBKE, NUP62, CD80, IL12A, GHRL, JAK2, CD226	808	295	13528	1.92965	0.668146	0.00878566	0.661068
GOTERM_BP_FAT	GO:0031343~positive regulation of cell killing	8	0.725295	0.000370062	PTPRC, CRTAM, STAT5A, IL12A, IL12B, CD226, LAG3, NCR3	808	24	13528	5.58086	0.669837	0.00875643	0.66412
GOTERM_MF_FAT	GO:0004713~protein tyrosine kinase activity	22	1.99456	0.000380165	ITK, FGR, FLT3, HCK, CCL4L2, TTN, STK4, MST4, EPHA1, GSG2, INSRR, EPHB2, BTK, PLK4, STYK1, PTK2B, ZAP70, JAK2, MST1R, JAK3, CSK, MATK	727	166	12983	2.36677	0.253532	0.0152718	0.578953
GOTERM_BP_FAT	GO:0045059~positive thymic T cell selection	5	0.453309	0.000380463	PTPRC, DOCK2, ZAP70, HLA-DMA, CD74	808	7	13528	11.959	0.679964	0.00893092	0.682726
GOTERM_BP_FAT	GO:0048525~negative regulation of viral reproduction	5	0.453309	0.000380463	TNF, IFNB1, APOBEC3G, CCL5, APOBEC3F	808	7	13528	11.959	0.679964	0.00893092	0.682726
SP_PIR_KEYWORDS	surface antigen	10	0.906618	0.000388433	CD48, CD47, ITGAL, SELL, CD33, KEL, CD79A, CD27, TNFSF8, CD7	1061	42	19235	4.31646	0.159093	0.00493847	0.54896
GOTERM_BP_FAT	GO:0031145~anaphase-promoting complex-dependent proteasomal ubiquitin-dependent protein catabolic process	13	1.1786	0.000402973	PSMB10, CDK1, CDC20, UBE2C, PSMB8, PSMB9, PSME1, PSME2, PSMA5, PSMA4, PSMB2, BUB1B, BUB3	808	65	13528	3.34851	0.70083	0.00938338	0.72298
GOTERM_BP_FAT	GO:0051436~negative regulation of ubiquitin-protein ligase activity during mitotic cell cycle	13	1.1786	0.000402973	PSMB10, CDC20, UBE2C, PSMB8, PSMB9, PSME1, PSME2, PSMA5, PSMA4, PSMB2, FBXO5, BUB1B, BUB3	808	65	13528	3.34851	0.70083	0.00938338	0.72298
INTERPRO	IPR001353:Proteasome, subunit alpha/beta	7	0.634633	0.000406676	PSMB10, PSMA5, PSMA4, PSMB2, PSMA8, PSMB8, PSMB9	921	19	16659	6.66398	0.371051	0.0176767	0.651267
GOTERM_BP_FAT	GO:0043299~leukocyte degranulation	6	0.543971	0.00041539	LAT, LAT2, UNC13D, PI4K2A, MYO1F, RAB27A	808	12	13528	8.37129	0.711752	0.00959657	0.745179
INTERPRO	IPR017441:Protein kinase, ATP binding site	44	3.98912	0.000415589	FGR, STK10, STK17B, ADRBK2, PKMYT1, MAP4K1, ADRBK1, AURKB, STK17A, TTN, MST4, INSRR, BTK, EPHB2, VRK2, PTK2B, ZAP70, BUB1, CSK, MATK, ITK, CDK1, LIMK1, FLT3, HCK, PIM2, STK4, PRKCD, EPHA1, GSG2, PRKCB, IKBKE, PLK4, STYK1, RPS6KA4, RPS6KA1, PLK1, GRK6, RIPK3, BUB1B, JAK2, MST1R, JAK3, MELK	921	455	16659	1.74916	0.377412	0.0173976	0.665495
GOTERM_MF_FAT	GO:0019900~kinase binding	23	2.08522	0.000418979	PTPRC, SIT1, SP100, DGKQ, PLEK, FLT3, SOCS1, PDE3B, ITGB2, CENPE, USF1, CORO1A, NOD2, RPS6KA4, CCND2, LAX1, PTK2B, AKAP5, JAK2, CD4, CD226, TOP2A, AGAP2	727	179	12983	2.29464	0.275492	0.015984	0.637885
GOTERM_BP_FAT	GO:0007010~cytoskeleton organization	45	4.07978	0.000428913	KIF23, FGD2, CCL3, AIF1, SIPA1, CAPZA1, MYO9B, TTN, ARHGAP4, KIF2C, PFN1, NDE1, DOCK2, PACSIN1, RAC2, PTK2B, CENPA, FBXO5, NEFH, CNN2, MICAL1, WIPF1, TMSL3, RHOF, FGD3, FMNL1, KIF11, PLEK, LIMK1, ERMN, KIF18A, BFSP2, EVL, NDC80, UBE2C, TACC3, LPIN1, WAS, GAS7, CORO1A, SGCG, BUB1B, GHRL, HAUS8, LCP1	808	436	13528	1.72802	0.723194	0.00983166	0.76935
SP_PIR_KEYWORDS	cell membrane	157	14.2339	0.000433074	MICB, IL9R, AIF1, TNFSF14, L1CAM, CD52, GRIN3A, TLR6, S1PR2, CD48, CD47, SLC2A6, S1PR4, SEMA7A, OSCAR, CHRNA6, VNN2, HLA-H, GBP5, GJD3, ABCC10, PSD4, PROKR2, GPR132, BASP1, PDCD1LG2, CCR8, CCR7, LAT2, SSTR3, GPBAR1, CCR5, ARRB2, CLEC12A, LPAR5, GPR55, RELT, CCR4, CD33, LILRB4, CLEC12B, VAMP5, CD300LF, GBP2, KIR2DL4, GBP1, SLC38A5, ABCA7, CALY, ADORA2A, KEL, PPYR1, CDC42SE1, CD74, GPR141, P2RY6, O…	1061	2194	19235	1.2973	0.175677	0.00535209	0.61187
GOTERM_BP_FAT	GO:0002275~myeloid cell activation during immune response	7	0.634633	0.000441575	LAT, LAT2, SBNO2, PI4K2A, TLR2, MYO1F, TLR6	808	18	13528	6.511	0.733496	0.0100436	0.791977
GOTERM_BP_FAT	GO:0046631~alpha-beta T cell activation	7	0.634633	0.000441575	DOCK2, BLM, ZAP70, EOMES, IRF1, IL15, IL12B	808	18	13528	6.511	0.733496	0.0100436	0.791977
GOTERM_BP_FAT	GO:0006909~phagocytosis	11	0.99728	0.000444512	ABCA7, CORO1A, UNC13D, FCGR1C, ADORA2A, HCK, FCGR1A, CDC42SE1, FCER1G, CLEC7A, VAV1, ELMO2	808	48	13528	3.83684	0.735831	0.0100339	0.797225
UP_SEQ_FEATURE	repeat:LRR 12	15	1.35993	0.000450822	TLR10, KERA, CEP110, TLR2, RLTPR, CENPE, LGR6, TLR6, TLR8, CD180, TLR9, NLRC5, NLRC4, NLRC3, MUC16	1057	91	19113	2.9806	0.711669	0.0467066	0.801133
UP_SEQ_FEATURE	binding site:Sialic acid	6	0.543971	0.000452	SIGLEC1, CD33, SIGLEC8, SIGLEC10, SIGLEC11, SIGLEC14	1057	13	19113	8.34568	0.712605	0.0451313	0.803219
SMART	SM00129:KISc	11	0.99728	0.000453203	KIF23, KIF14, KIF2C, KIFC1, KIF11, KIF5A, KIF15, KIF18A, KIF18B, CENPE, KIF21B	629	42	9079	3.78034	0.104303	0.0109549	0.584541
GOTERM_BP_FAT	GO:0010604~positive regulation of macromolecule metabolic process	76	6.8903	0.000474132	MYOD1, E2F3, STAT5A, TBX21, SPI1, TP63, TLR6, TLR8, TLR9, WNT1, CCNE1, NOD2, PAX9, H2AFX, LTB, CCNA2, CIITA, CDK1, SP100, IL29, IL27, MTA2, UBE2C, HMGA1, TRERF1, RAD51, CARD11, ASCL1, CD86, PSME1, CD80, TNFSF13B, CCND2, PSMA5, PSME2, PSMA4, IL12A, IL12B, TNFSF12-TNFSF13, TFAP2E, PSMB10, HMGB2, TNF, BLM, PML, TNFRSF8, PTK2B, PSMB2, FBXO5, CD4, POU3F1, CEBPA, PTPRC, IL2RB, IKZF2, IKZF1, MAFB, HCLS1…	808	857	13528	1.48476	0.758259	0.0106191	0.850134
GOTERM_MF_FAT	GO:0030554~adenyl nucleotide binding	119	10.7888	0.000474788	KIFC1, ADCY7, PKMYT1, AURKB, TTN, BTK, NLRC5, NLRC4, NLRC3, MATK, CIITA, TWF2, KIF5A, PIK3CD, ABCC10, PIM2, STK4, CARNS1, TXNDC3, PI4K2A, RIPK3, MST1R, SLFN12L, HLA-DRA, ABCA7, BLM, FGR, STK10, STK17B, UBA7, ADRBK2, MAP4K1, MYO9B, ADRBK1, OAS2, STK17A, NAGK, MST4, EPHB2, MOV10, VRK2, ZAP70, POLQ, ERCC6L, ITK, MKI67, PIF1, MYO1G, ATAD2, MYO1F, EPHA1, PSMB8, P2RX5, IKBKE, PLK4, OASL, ATP2A3, PLK1, …	727	1577	12983	1.34758	0.305941	0.0172401	0.722566
SP_PIR_KEYWORDS	GTPase activation	21	1.9039	0.000478671	ARHGEF1, TBC1D10C, SIPA1, RABGAP1L, RANGAP1, MYO9B, ARHGAP15, ARHGAP25, ARHGAP4, ARHGAP30, HMHA1, SMAP2, ADAP2, GMIP, ACAP1, RASAL3, ARHGAP11A, SH3BP1, ARAP2, AGAP2, ARHGAP9	1061	159	19235	2.39441	0.192279	0.00575469	0.676089
GOTERM_BP_FAT	GO:0001910~regulation of leukocyte mediated cytotoxicity	8	0.725295	0.000487759	PTPRC, CRTAM, STAT5A, IL12A, IL12B, CD226, LAG3, NCR3	808	25	13528	5.35762	0.767928	0.0108416	0.874468
GOTERM_BP_FAT	GO:0046637~regulation of alpha-beta T cell differentiation	8	0.725295	0.000487759	CD86, CD80, IKZF1, IL27, ZAP70, IL2RG, IRF4, SASH3	808	25	13528	5.35762	0.767928	0.0108416	0.874468
KEGG_PATHWAY	hsa04662:B cell receptor signaling pathway	15	1.35993	0.00048799	PTPN6, GRB2, PIK3CD, VAV1, PRKCB, BTK, CARD11, DAPP1, RAC2, LILRB3, IKBKG, PIK3R5, PIK3AP1, CD79A, INPP5D	351	75	5085	2.89744	0.0655968	0.00356454	0.573545
GOTERM_CC_FAT	GO:0044427~chromosomal part	40	3.62647	0.000507793	BLM, RANGAP1, AURKB, POLA2, KIF2C, CDCA8, NDE1, NCAPH, HJURP, NCAPG, CENPA, BUB1, STAG3, H2AFY, H2AFX, SKA1, ASF1B, CDCA5, BUB3, ERCC6L, CENPM, MKI67, IKZF1, PIF1, HIST1H2BH, SGOL1, NUF2, CASC5, CENPE, NDC80, MBD2, HMGA1, SMC4, NCAPD2, MSL3, REC8, RCC2, BUB1B, TEP1, IRF4	742	386	12782	1.78512	0.17887	0.0122416	0.702831
GOTERM_BP_FAT	GO:0051056~regulation of small GTPase mediated signal transduction	30	2.71985	0.000515958	FGD2, CYTH1, SIPA1, CYTH4, RABGAP1L, RASGEF1A, TTN, MCF2L2, SMAP2, TIAM2, GMIP, PLEKHG7, PTK2B, RASGRP1, RASAL3, AGAP2, FGD3, ARHGEF3, TBC1D10C, ARHGEF1, PSD4, VAV1, RALGDS, WDR67, ADAP2, NUP62, RASGRF1, ACAP1, DGKZ, ARAP2	808	252	13528	1.99316	0.786726	0.0113805	0.924801
GOTERM_MF_FAT	GO:0001882~nucleoside binding	121	10.9701	0.000528131	KIFC1, ADCY7, PKMYT1, AURKB, TTN, BTK, NLRC5, NLRC4, NLRC3, MATK, CIITA, TWF2, KIF5A, PIK3CD, ABCC10, PIM2, STK4, CARNS1, TXNDC3, PI4K2A, RIPK3, MST1R, SLFN12L, HLA-DRA, ABCA7, BLM, FGR, STK10, STK17B, UBA7, ADRBK2, MAP4K1, MYO9B, ADRBK1, OAS2, STK17A, NAGK, MST4, EPHB2, MOV10, VRK2, ZAP70, POLQ, ERCC6L, SLC28A3, ITK, MKI67, PIF1, MYO1G, ATAD2, MYO1F, EPHA1, PDE6G, PSMB8, P2RX5, IKBKE, PLK4, OASL…	727	1612	12983	1.34048	0.33385	0.018296	0.803442
GOTERM_BP_FAT	GO:0051352~negative regulation of ligase activity	13	1.1786	0.000537755	PSMB10, CDC20, UBE2C, PSMB8, PSMB9, PSME1, PSME2, PSMA5, PSMA4, PSMB2, FBXO5, BUB1B, BUB3	808	67	13528	3.24856	0.800207	0.0117719	0.963692
GOTERM_BP_FAT	GO:0051222~positive regulation of protein transport	13	1.1786	0.000537755	CRTAM, TNFSF4, TNF, ADORA2A, TNFSF14, NLRP2, KCNN4, NOD2, PYCARD, JAK2, CASP1, LTB, CD27	808	67	13528	3.24856	0.800207	0.0117719	0.963692
GOTERM_BP_FAT	GO:0051444~negative regulation of ubiquitin-protein ligase activity	13	1.1786	0.000537755	PSMB10, CDC20, UBE2C, PSMB8, PSMB9, PSME1, PSME2, PSMA5, PSMA4, PSMB2, FBXO5, BUB1B, BUB3	808	67	13528	3.24856	0.800207	0.0117719	0.963692
SP_PIR_KEYWORDS	threonine protease	7	0.634633	0.000548591	PSMB10, PSMA5, PSMA4, PSMB2, PSMA8, PSMB8, PSMB9	1061	20	19235	6.34519	0.217091	0.00641979	0.77449
GOTERM_MF_FAT	GO:0019956~chemokine binding	8	0.725295	0.000550923	CCRL2, CCR8, CCR7, CCR5, CXCR5, CCR4, CXCR3, XCR1	727	27	12983	5.29135	0.34543	0.0182564	0.837978
INTERPRO	IPR002398:Peptidase C14, caspase precursor p45	7	0.634633	0.000554003	CASP5, CASP3, CASP4, CARD16, CARD17, PYCARD, CASP1	921	20	16659	6.33078	0.468333	0.0223095	0.886218
UP_SEQ_FEATURE	domain:FCH	7	0.634633	0.000556157	ARHGAP4, PACSIN1, FNBP1, PSTPIP1, GAS7, FCHO1, PSTPIP2	1057	20	19113	6.32881	0.784395	0.0533224	0.987443
GOTERM_BP_FAT	GO:0002700~regulation of production of molecular mediator of immune response	10	0.906618	0.000568856	TRAF2, PTPRC, NOD2, CD37, TNF, TNFSF4, TBX21, FCER1G, TNFSF12-TNFSF13, SASH3	808	41	13528	4.08355	0.81798	0.0123583	1.01916
SP_PIR_KEYWORDS	Signal-anchor	41	3.71714	0.000579713	KLRC4, KLRC2, KLRC3, TNF, ECEL1, FUT7, GALNT6, KEL, TNFSF14, ABHD3, FASLG, CD74, ST3GAL5, CD69, CLEC2B, CHST11, CLEC9A, CLEC2D, CLEC6A, LTB, GCNT1, TMPRSS13, ACSL5, TNFSF4, TNFRSF13B, TNFRSF13C, TMPRSS3, TNFSF8, LAT, LAT2, KLRG1, TNFSF13B, CLECL1, SGCG, CLEC12A, LAX1, OTOF, ASPHD2, CLEC12B, CLEC7A, TNFSF12-TNFSF13, KLRC1	1061	421	19235	1.76554	0.227889	0.00660953	0.81826
GOTERM_MF_FAT	GO:0001883~purine nucleoside binding	120	10.8794	0.000581203	KIFC1, ADCY7, PKMYT1, AURKB, TTN, BTK, NLRC5, NLRC4, NLRC3, MATK, CIITA, TWF2, KIF5A, PIK3CD, ABCC10, PIM2, STK4, CARNS1, TXNDC3, PI4K2A, RIPK3, MST1R, SLFN12L, HLA-DRA, ABCA7, BLM, FGR, STK10, STK17B, UBA7, ADRBK2, MAP4K1, MYO9B, ADRBK1, OAS2, STK17A, NAGK, MST4, EPHB2, MOV10, VRK2, ZAP70, POLQ, ERCC6L, ITK, MKI67, PIF1, MYO1G, ATAD2, MYO1F, EPHA1, PDE6G, PSMB8, P2RX5, IKBKE, PLK4, OASL, ATP2A3,…	727	1601	12983	1.33854	0.360504	0.0184557	0.883845
GOTERM_BP_FAT	GO:0043122~regulation of I-kappaB kinase/NF-kappaB cascade	17	1.54125	0.000581757	SECTM1, TNF, FASLG, PIM2, TLR6, LGALS9, IKBKE, CARD11, NOD2, MYD88, NUP62, TICAM2, TNFAIP3, CASP1, TRAF5, LTB, RHOH	808	107	13528	2.66004	0.824881	0.0125459	1.04216
GOTERM_MF_FAT	GO:0070003~threonine-type peptidase activity	7	0.634633	0.000590211	PSMB10, PSMA5, PSMA4, PSMB2, PSMA8, PSMB8, PSMB9	727	20	12983	6.25041	0.364921	0.0179964	0.897486
GOTERM_MF_FAT	GO:0004298~threonine-type endopeptidase activity	7	0.634633	0.000590211	PSMB10, PSMA5, PSMA4, PSMB2, PSMA8, PSMB8, PSMB9	727	20	12983	6.25041	0.364921	0.0179964	0.897486
GOTERM_CC_FAT	GO:0045121~membrane raft	20	1.81324	0.000594395	TNF, KIF18A, FASLG, ADRBK1, NFAM1, BIRC3, BTK, CD48, EFHD2, CARD11, LAT, LAT2, TNFRSF1B, LAX1, PTK2B, PI4K2A, CD4, JAK2, CD79A, CD226	742	143	12782	2.40929	0.206018	0.0134786	0.822237
GOTERM_BP_FAT	GO:0045076~regulation of interleukin-2 biosynthetic process	7	0.634633	0.000613048	CARD11, CD86, CD80, STAT5A, CD4, IRF4, LAG3	808	19	13528	6.16832	0.840551	0.013122	1.09792
GOTERM_BP_FAT	GO:0051437~positive regulation of ubiquitin-protein ligase activity during mitotic cell cycle	13	1.1786	0.000618224	PSMB10, CDK1, CDC20, UBE2C, PSMB8, PSMB9, PSME1, PSME2, PSMA5, PLK1, PSMA4, PSMB2, FBXO5	808	68	13528	3.20079	0.843004	0.0131382	1.10714
GOTERM_BP_FAT	GO:0046635~positive regulation of alpha-beta T cell activation	8	0.725295	0.00063345	PTPRC, CD86, BLM, CD80, IKZF1, ZAP70, IL2RG, SASH3	808	26	13528	5.15156	0.850005	0.0133649	1.13426
GOTERM_BP_FAT	GO:0045061~thymic T cell selection	6	0.543971	0.000641991	CARD11, PTPRC, DOCK2, ZAP70, HLA-DMA, CD74	808	13	13528	7.72734	0.853794	0.0134492	1.14947
GOTERM_BP_FAT	GO:0007076~mitotic chromosome condensation	6	0.543971	0.000641991	NCAPH, NCAPG, TTN, CDCA5, NCAPD2, SMC4	808	13	13528	7.72734	0.853794	0.0134492	1.14947
GOTERM_BP_FAT	GO:0045086~positive regulation of interleukin-2 biosynthetic process	6	0.543971	0.000641991	CARD11, CD86, CD80, STAT5A, CD4, IRF4	808	13	13528	7.72734	0.853794	0.0134492	1.14947
INTERPRO	IPR016186:C-type lectin-like	15	1.35993	0.000696128	KLRC4, KLRC2, KLRC3, HAPLN3, SELL, KLRG1, CLEC12A, CLECL1, CD69, CLEC9A, CLEC12B, CLEC2D, CLEC6A, CLEC7A, NCAN, KLRC1	921	95	16659	2.85599	0.547905	0.0270033	1.11238
GOTERM_CC_FAT	GO:0005839~proteasome core complex	7	0.634633	0.000714659	PSMB10, PSMA5, PSMA4, PSMB2, PSMA8, PSMB8, PSMB9	742	20	12782	6.02925	0.242239	0.0152922	0.987835
GOTERM_BP_FAT	GO:0031294~lymphocyte costimulation	5	0.453309	0.000725002	TNFSF13B, CD80, TNFRSF13C, TNFSF14, CD5	808	8	13528	10.4641	0.885987	0.0150702	1.29719
GOTERM_BP_FAT	GO:0031295~T cell costimulation	5	0.453309	0.000725002	TNFSF13B, CD80, TNFRSF13C, TNFSF14, CD5	808	8	13528	10.4641	0.885987	0.0150702	1.29719
GOTERM_BP_FAT	GO:0031401~positive regulation of protein modification process	24	2.17588	0.00076404	PSMB10, CDK1, TNF, IL29, HCLS1, PML, CDC20, UBE2C, PSMB8, PSMB9, NOD2, PSME1, CD80, CCND2, PLK1, PSMA5, PSME2, PSMA4, PSMB2, IL12A, DNMT1, FBXO5, JAK2, CD4	808	187	13528	2.14878	0.898572	0.0157661	1.36658
UP_SEQ_FEATURE	domain:Rho-GAP	12	1.08794	0.000797491	ARHGAP30, ARHGAP4, HMHA1, TAGAP, GMIP, MYO9B, ARHGAP11A, ARHGAP15, SH3BP1, ARAP2, ARHGAP25, ARHGAP9	1057	65	19113	3.33827	0.889236	0.0730674	1.41306
GOTERM_BP_FAT	GO:0007229~integrin-mediated signaling pathway	13	1.1786	0.000809662	ITGAL, CCM2, PLEK, ITGB2, ITGA4, VAV1, LAT, CD47, ITGAX, ITGB7, PRAM1, ITGAD, ADAM8	808	70	13528	3.10934	0.911532	0.0165858	1.44762
GOTERM_BP_FAT	GO:0051443~positive regulation of ubiquitin-protein ligase activity	13	1.1786	0.000809662	PSMB10, CDK1, CDC20, UBE2C, PSMB8, PSMB9, PSME1, PSME2, PSMA5, PLK1, PSMA4, PSMB2, FBXO5	808	70	13528	3.10934	0.911532	0.0165858	1.44762
GOTERM_BP_FAT	GO:0042098~T cell proliferation	8	0.725295	0.000811626	PTPRC, CD86, DOCK2, CRTAM, IL23A, TNFSF4, TNFSF14, IL15	808	27	13528	4.96076	0.912051	0.0165128	1.45111
GOTERM_BP_FAT	GO:0031396~regulation of protein ubiquitination	16	1.45059	0.000826433	PSMB10, CDK1, FBXO2, CDC20, UBE2C, PSMB8, PSMB9, PSME1, PLK1, PSME2, PSMA5, PSMA4, PSMB2, BUB1B, FBXO5, BUB3	808	100	13528	2.67881	0.915868	0.0166982	1.4774
GOTERM_BP_FAT	GO:0006468~protein amino acid phosphorylation	61	5.53037	0.000879008	MYOD1, STAT5A, PKMYT1, AURKB, TTN, BTK, INSRR, S1PR2, CSK, MATK, CDK1, LIMK1, PIK3CD, PIM2, STK4, PRKCD, PRKCB, GRM4, STYK1, KSR2, RIPK3, GHRL, MST1R, MELK, TNF, FGR, STK10, STK17B, PML, ABI3, ADRBK2, MAP4K1, ADRBK1, STK17A, MST4, CD74, EPHB2, STAT4, VRK2, IL12RB1, PTK2B, ZAP70, BUB1, PTPRC, ITK, ALPK1, FLT3, HCK, STAT1, EPHA1, PDE6G, GSG2, IKBKE, PLK4, RPS6KA4, RPS6KA1, GMFG, PLK1, GRK6, JAK2, J…	808	667	13528	1.53118	0.928131	0.0176326	1.57068
UP_SEQ_FEATURE	binding site:ATP	49	4.44243	0.000884107	PKMYT1, AURKB, TTN, INSRR, BTK, KIF2C, CSK, TOP2A, MATK, CDK1, LIMK1, PIM2, PRKCD, STK4, PRKCB, STYK1, CKM, RIPK3, BUB1B, MST1R, MELK, FGR, STK10, STK17B, MAP4K1, ADRBK2, ADRBK1, STK17A, NAGK, MST4, EPHB2, VRK2, PTK2B, BUB1, ZAP70, ITK, FLT3, HCK, EPHA1, GSG2, IKBKE, PLK4, RPS6KA4, RPS6KA1, PLK1, ATP2A3, GRK6, JAK2, JAK3	1057	542	19113	1.63475	0.912791	0.0780966	1.56539
SP_PIR_KEYWORDS	centromere	9	0.815956	0.000922197	KIF2C, CDCA8, RCC2, HJURP, CENPA, SGOL1, CENPE, AURKB, ERCC6L	1061	38	19235	4.29374	0.337338	0.0102345	1.29874
GOTERM_BP_FAT	GO:0000075~cell cycle checkpoint	15	1.35993	0.000945016	CDK1, BLM, PML, CENPE, GTSE1, CDC45, BUB1, FBXO6, BUB1B, DGKZ, H2AFX, RBM38, CHFR, CCNA2, BUB3	808	91	13528	2.75976	0.941029	0.0188188	1.68769
GOTERM_BP_FAT	GO:0045069~regulation of viral genome replication	6	0.543971	0.000949882	CCL3, TNF, APOBEC3G, CCL5, APOBEC3F, TOP2A	808	14	13528	7.17539	0.941883	0.0187899	1.69631
GOTERM_BP_FAT	GO:0010740~positive regulation of protein kinase cascade	22	1.99456	0.000955871	PTPRC, SECTM1, TNF, IL29, HCLS1, FASLG, PIM2, TLR6, LGALS9, CARD11, GRM4, IKBKE, NOD2, MYD88, NUP62, IL12A, TICAM2, JAK2, CASP1, TRAF5, LTB, CD27	808	167	13528	2.20561	0.942917	0.0187833	1.70691
UP_SEQ_FEATURE	short sequence motif:ITIM motif	6	0.543971	0.000961281	TIGIT, KLRG1, CLEC12A, SIGLEC8, CLEC12B, SIGLEC11, FCRL6	1057	15	19113	7.23292	0.929524	0.0820057	1.70093
GOTERM_BP_FAT	GO:0043085~positive regulation of catalytic activity	50	4.53309	0.000982177	GNA15, ADCY7, PMAIP1, TLR6, S1PR2, BAK1, NLRC4, S1PR4, PLCB2, CDK1, UBE2C, NLRP2, GRM4, PSME1, PSMA5, RASGRF1, PSME2, IFNB1, CCND2, PSMA4, GHRL, PSMB10, TRAF2, TNF, ADORA2A, PML, MAP4K1, CD74, GCH1, DGKA, P2RY6, PTK2B, PSMB2, PYCARD, FBXO5, CD4, PTPRC, DGKQ, PLEK, CENPE, CDC20, STAT1, PDE6G, PSMB8, PSMB9, CDC25B, PLK1, IKBKG, DGKZ, JAK2	808	520	13528	1.60986	0.947244	0.0191697	1.7535
GOTERM_BP_FAT	GO:0010498~proteasomal protein catabolic process	16	1.45059	0.0010187	PSMB10, CDK1, FBXO2, CDC20, UBE2C, DERL3, PSMB8, PSMB9, PSME1, PSME2, PSMA5, PSMA4, PSMB2, FBXO6, BUB1B, BUB3	808	102	13528	2.62629	0.952714	0.0197471	1.81814
GOTERM_BP_FAT	GO:0043161~proteasomal ubiquitin-dependent protein catabolic process	16	1.45059	0.0010187	PSMB10, CDK1, FBXO2, CDC20, UBE2C, DERL3, PSMB8, PSMB9, PSME1, PSME2, PSMA5, PSMA4, PSMB2, FBXO6, BUB1B, BUB3	808	102	13528	2.62629	0.952714	0.0197471	1.81814
GOTERM_BP_FAT	GO:0031341~regulation of cell killing	8	0.725295	0.00102713	PTPRC, CRTAM, STAT5A, IL12A, IL12B, CD226, LAG3, NCR3	808	28	13528	4.78359	0.953894	0.0197811	1.83306
INTERPRO	IPR000198:RhoGAP	12	1.08794	0.00102787	ARHGAP30, ARHGAP4, HMHA1, TAGAP, GMIP, MYO9B, ARHGAP11A, ARHGAP15, SH3BP1, ARAP2, ARHGAP25, ARHGAP9	921	67	16659	3.23963	0.69037	0.0383255	1.6384
INTERPRO	IPR000719:Protein kinase, core	44	3.98912	0.00104036	FGR, STK10, STK17B, ADRBK2, PKMYT1, MAP4K1, ADRBK1, AURKB, STK17A, TTN, MST4, INSRR, BTK, EPHB2, VRK2, PTK2B, ZAP70, BUB1, CSK, MATK, ITK, CDK1, LIMK1, FLT3, HCK, PIM2, STK4, PRKCD, EPHA1, GSG2, PRKCB, IKBKE, PLK4, STYK1, KSR2, RPS6KA4, RPS6KA1, PLK1, GRK6, RIPK3, JAK2, MST1R, JAK3, MELK	921	476	16659	1.672	0.694751	0.037555	1.65815
GOTERM_MF_FAT	GO:0008047~enzyme activator activity	34	3.0825	0.00109973	DBF4, SIPA1, GPSM3, APOC1, RABGAP1L, RANGAP1, MYO9B, ARHGAP15, ARHGAP4, HMHA1, DOCK2, SMAP2, TIAM2, GMIP, RASAL3, PYCARD, ARHGAP11A, CASP1, AGAP2, ARHGAP9, TBC1D10C, ARHGEF1, RGS18, PRKCD, ARHGAP25, ARHGAP30, WDR67, ADAP2, RGS1, GMFG, ACAP1, GHRL, SH3BP1, ARAP2	727	335	12983	1.81249	0.57094	0.0320207	1.66621
GOTERM_BP_FAT	GO:0030101~natural killer cell activation	7	0.634633	0.00110654	UNC13D, IKZF1, IFNB1, STAT5A, SLAMF7, IL12B, RAB27A	808	21	13528	5.58086	0.963659	0.0211589	1.97345
UP_SEQ_FEATURE	domain:Ig-like C2-type 3	17	1.54125	0.00111371	DCC, MYBPC2, ICAM3, SIGLEC10, SIGLEC11, FCRL1, L1CAM, FCRL6, FCRL5, FCRL4, FCRL3, LILRB1, SIGLEC1, FCGR1C, FCGR1A, CD4, KIRREL2, LAG3	1057	122	19113	2.51967	0.953733	0.0915737	1.96813
SP_PIR_KEYWORDS	tyrosine-protein kinase	16	1.45059	0.00112618	ITK, FGR, FLT3, HCK, EPHA1, INSRR, EPHB2, BTK, STYK1, PTK2B, ZAP70, JAK2, JAK3, MST1R, CSK, MATK	1061	111	19235	2.61321	0.395021	0.0121828	1.5839
SMART	SM00219:TyrKc	19	1.72257	0.00117823	ITK, FGR, LIMK1, FLT3, HCK, MST4, EPHA1, GSG2, INSRR, EPHB2, BTK, STYK1, PTK2B, ZAP70, JAK2, MST1R, JAK3, CSK, MATK	629	118	9079	2.32412	0.249097	0.0257073	1.51313
GOTERM_BP_FAT	GO:0051351~positive regulation of ligase activity	13	1.1786	0.00118779	PSMB10, CDK1, CDC20, UBE2C, PSMB8, PSMB9, PSME1, PSME2, PSMA5, PLK1, PSMA4, PSMB2, FBXO5	808	73	13528	2.98155	0.971515	0.0225519	2.1169
COG_ONTOLOGY	Cell division and chromosome partitioning	12	1.08794	0.00118791	C14ORF145, CCNE1, CARD11, CCDC88C, CEP110, RASAL3, STAG3, FKBP15, CENPE, NDC80, PLCXD2, TRAF3	72	106	1950	3.06604	0.0258107	0.0258107	0.92594
SP_PIR_KEYWORDS	Chromosome partition	8	0.725295	0.0012396	KIF2C, REC8, SGOL1, BUB1, STAG3, CASC5, PTTG1, BUB3	1061	31	19235	4.67848	0.424896	0.0130852	1.74211
GOTERM_BP_FAT	GO:0050691~regulation of defense response to virus by host	5	0.453309	0.00124352	MICB, PML, APOBEC3G, IL15, APOBEC3F	808	9	13528	9.30143	0.975897	0.0234495	2.21517
GOTERM_BP_FAT	GO:0043383~negative T cell selection	5	0.453309	0.00124352	PTPRC, DOCK2, THEMIS, ZAP70, CD74	808	9	13528	9.30143	0.975897	0.0234495	2.21517
GOTERM_BP_FAT	GO:0010647~positive regulation of cell communication	35	3.17316	0.00124534	TNF, ADORA2A, TP63, FASLG, L1CAM, TLR6, NOD2, MYD88, TICAM2, ZAP70, CD4, CASP1, TRAF5, LTB, CD27, SECTM1, PTPRC, IL29, HCLS1, PIM2, NFAM1, MBD2, PDE6G, LGALS9, P2RX5, CARD11, GRM4, ASCL1, IKBKE, NUP62, CD80, IL12A, GHRL, JAK2, CD226	808	329	13528	1.78112	0.976028	0.0233365	2.21837
UP_SEQ_FEATURE	repeat:LRR 9	18	1.63191	0.00125132	NLRP7, TLR10, KERA, CEP110, RLTPR, TLR2, CENPE, LGR6, TLR6, NLRP2, TLR8, CD180, TLR9, NLRC5, NLRC4, NLRC3, LRCH4, MUC16	1057	135	19113	2.41097	0.968359	0.0993563	2.20875
INTERPRO	IPR000157:Toll-Interleukin receptor	7	0.634633	0.00125155	TLR10, MYD88, TLR2, TICAM2, TLR6, TLR8, TLR9	921	23	16659	5.50503	0.760131	0.0436339	1.99159
UP_SEQ_FEATURE	domain:C-type lectin	13	1.1786	0.00126359	KLRC2, KLRC3, SELL, KLRG1, CLEC12A, CD69, CLEC2B, CLEC9A, CLEC12B, CLEC2D, CLEC6A, CLEC7A, NCAN, KLRC1	1057	79	19113	2.97557	0.969413	0.0974801	2.23019
SP_PIR_KEYWORDS	glycoprotein	280	25.3853	0.00127931	KLRC2, IL9R, KLRC3, ADCY7, NELL2, CD52, L1CAM, GRIN3A, SIDT1, CD53, C1QC, S1PR2, CD48, CD47, PRRT3, S1PR4, SEMA7A, KCNK6, OSCAR, LILRA6, CHRNA6, ADAM8, VNN2, PTPRJ, WNT10A, CRTAM, WNT10B, GPR132, HLA-DQA2, TMEM150B, PDCD1LG2, LILRB1, C1QA, C1QB, CCR7, CD37, BTN3A1, SSTR3, LPAR5, CCR5, GPBAR1, IFNB1, CCR4, LHFPL1, ASPHD2, CD33, RYR1, HLA-DPA1, MST1R, BTN3A3, CD226, PLA2G2D, BTN3A2, KLRC1, HLA-DRA,…	1061	4318	19235	1.17558	0.435006	0.0131899	1.79745
INTERPRO	IPR000355:Chemokine receptor	6	0.543971	0.001331	CCRL2, CCR8, CCR7, CCR5, CCR4, CXCR3	921	16	16659	6.78298	0.780927	0.0449682	2.11675
GOTERM_BP_FAT	GO:0031397~negative regulation of protein ubiquitination	13	1.1786	0.00134243	PSMB10, CDC20, UBE2C, PSMB8, PSMB9, PSME1, PSME2, PSMA5, PSMA4, PSMB2, FBXO5, BUB1B, BUB3	808	74	13528	2.94126	0.982082	0.0249779	2.38935
GOTERM_BP_FAT	GO:0043370~regulation of CD4-positive, alpha beta T cell differentiation	6	0.543971	0.00135535	CD86, CD80, IL27, IL2RG, IRF4, SASH3	808	15	13528	6.69703	0.982762	0.0250598	2.41208
GOTERM_BP_FAT	GO:0032760~positive regulation of tumor necrosis factor production	6	0.543971	0.00135535	NOD2, MYD88, TLR2, FCER1G, CLEC7A, SASH3	808	15	13528	6.69703	0.982762	0.0250598	2.41208
GOTERM_BP_FAT	GO:0002274~myeloid leukocyte activation	10	0.906618	0.00136925	CD48, LAT, LAT2, SBNO2, PI4K2A, TLR2, MYO1F, IRF4, TLR6, LCP2	808	46	13528	3.63969	0.983466	0.0251584	2.43653
GOTERM_BP_FAT	GO:0018108~peptidyl-tyrosine phosphorylation	10	0.906618	0.00136925	IL12RB1, PTK2B, STAT5A, ZAP70, ABI3, JAK2, JAK3, STAT1, EPHB2, BTK	808	46	13528	3.63969	0.983466	0.0251584	2.43653
GOTERM_MF_FAT	GO:0005070~SH3/SH2 adaptor activity	10	0.906618	0.00139076	ARHGAP4, LAT, SH2D2A, STAP1, GRB2, SLA2, CLNK, GRAP2, SLA, HSH2D	727	49	12983	3.64456	0.657073	0.0388631	2.10279
GOTERM_MF_FAT	GO:0019957~C-C chemokine binding	6	0.543971	0.00140462	CCRL2, CCR8, CCR7, CCR5, CCR4, CXCR3	727	16	12983	6.69687	0.660715	0.0378684	2.12354
GOTERM_MF_FAT	GO:0016493~C-C chemokine receptor activity	6	0.543971	0.00140462	CCRL2, CCR8, CCR7, CCR5, CCR4, CXCR3	727	16	12983	6.69687	0.660715	0.0378684	2.12354
UP_SEQ_FEATURE	repeat:LRR 11	15	1.35993	0.00143036	TLR10, KERA, CEP110, TLR2, RLTPR, CENPE, LGR6, TLR6, TLR8, CD180, TLR9, NLRC5, NLRC4, NLRC3, MUC16	1057	102	19113	2.65916	0.980702	0.106665	2.521
INTERPRO	IPR007904:APOBEC-like, C-terminal	5	0.453309	0.00148393	APOBEC3G, APOBEC3H, APOBEC3F, APOBEC3C, APOBEC3D	921	10	16659	9.04397	0.816022	0.048573	2.35725
INTERPRO	IPR002219:Protein kinase C, phorbol ester/diacylglycerol binding	10	0.906618	0.00148799	HMHA1, RASSF5, KSR2, DGKQ, GMIP, RASGRP1, DGKZ, MYO9B, VAV1, STAC3	921	50	16659	3.61759	0.816872	0.0473445	2.36362
INTERPRO	IPR004865:Sp100	4	0.362647	0.00154349	SP100, SP140L, SP110, SP140	921	5	16659	14.4704	0.828116	0.0477378	2.45076
UP_SEQ_FEATURE	domain:HSR	4	0.362647	0.00154608	SP100, SP140L, SP110, SP140	1057	5	19113	14.4658	0.985982	0.111783	2.72231
GOTERM_MF_FAT	GO:0000166~nucleotide binding	157	14.2339	0.00156782	KIFC1, GNA15, SEPT1, ADCY7, PKMYT1, AURKB, TTN, RNF213, BTK, NLRC5, NLRC4, ARL11, NLRC3, MX1, MX2, RAB27A, MATK, CIITA, GBP7, GTPBP1, GBP6, GBP5, TWF2, KIF5A, NCF1, PIK3CD, ABCC10, PIM2, STK4, CARNS1, TXNDC3, PI4K2A, RIPK3, CELF2, MST1R, GBP4, SEPT6, SLFN12L, GBP2, GBP1, HLA-DRA, ABCA7, BLM, FGR, STK10, STK17B, UBA7, ADRBK2, MAP4K1, MYO9B, ADRBK1, STK17A, OAS2, NAGK, MST4, EPHB2, MOV10, VRK2, RAC…	727	2245	12983	1.24889	0.700788	0.0407533	2.36752
INTERPRO	IPR001811:Small chemokine, interleukin-8-like	9	0.815956	0.00157424	CCL25, CCL3, CCL3L3, CXCL9, CCL19, CCL4L2, CXCL11, CCL5, CXCL10	921	41	16659	3.97053	0.834047	0.0473826	2.49902
UP_SEQ_FEATURE	domain:TIR	7	0.634633	0.00159748	TLR10, MYD88, TLR2, TICAM2, TLR6, TLR8, TLR9	1057	24	19113	5.27401	0.987837	0.112345	2.81159
GOTERM_BP_FAT	GO:0044092~negative regulation of molecular function	35	3.17316	0.00160722	PSMB10, ADCY7, ADORA2A, APOC1, CASP3, NOD2, GMIP, PSMB2, FBXO5, GFI1, BUB3, PTPRC, SP100, TNFSF4, PLEK, OPRL1, PIF1, CST3, CDC20, UBE2C, PRKCD, PSMB8, TP73, PSMB9, GRM4, RGS1, NUP62, PSME1, PSMA5, LAX1, PSME2, PSMA4, BUB1B, JAK2, CSTA	808	334	13528	1.75446	0.9919	0.0292901	2.85423
GOTERM_BP_FAT	GO:0046578~regulation of Ras protein signal transduction	25	2.26655	0.00166381	FGD2, CYTH1, CYTH4, RABGAP1L, TTN, MCF2L2, SMAP2, TIAM2, GMIP, PLEKHG7, PTK2B, AGAP2, FGD3, ARHGEF3, TBC1D10C, ARHGEF1, PSD4, VAV1, WDR67, ADAP2, NUP62, RASGRF1, ACAP1, DGKZ, ARAP2	808	210	13528	1.99316	0.993164	0.0301235	2.95332
GOTERM_BP_FAT	GO:0042113~B cell activation	13	1.1786	0.00170176	EXO1, PTPRC, IKZF1, ITGA4, NFAM1, PRKCD, DCLRE1C, BAK1, LAT2, CXCR5, LAX1, IFNB1, CD79A	808	76	13528	2.86386	0.9939	0.0306155	3.01971
UP_SEQ_FEATURE	repeat:LRR 15	10	0.906618	0.00172965	NLRC5, TLR10, NLRC3, CEP110, RLTPR, CENPE, LGR6, TLR8, CD180, TLR9	1057	51	19113	3.54555	0.991558	0.118072	3.04084
BIOCARTA	h_tall1Pathway:TACI and BCMA stimulation of B cell immune responses.	7	0.634633	0.0017306	TRAF2, TNFSF13B, TNFRSF13B, TNFRSF13C, TNFSF12-TNFSF13, TRAF5, TRAF3	151	14	1437	4.75828	0.282916	0.153192	2.1334
INTERPRO	IPR018378:C-type lectin, conserved site	13	1.1786	0.00174355	KLRC2, KLRC3, SELL, KLRG1, CLEC12A, CD69, CLEC2B, CLEC9A, CLEC12B, CLEC2D, CLEC6A, CLEC7A, NCAN, KLRC1	921	82	16659	2.8676	0.863219	0.0510053	2.76426
INTERPRO	IPR001304:C-type lectin	13	1.1786	0.00174355	KLRC2, KLRC3, SELL, KLRG1, CLEC12A, CD69, CLEC2B, CLEC9A, CLEC12B, CLEC2D, CLEC6A, CLEC7A, NCAN, KLRC1	921	82	16659	2.8676	0.863219	0.0510053	2.76426
GOTERM_BP_FAT	GO:0008284~positive regulation of cell proliferation	41	3.71714	0.00175835	E2F3, TNF, BLM, STAT5A, IL18, TP63, IL15, CXCL10, S1PR2, CD47, IL12RB1, RAC2, PTK2B, ZAP70, RTKN2, TRAF5, CCNA2, RHOG, MATK, TCIRG1, PTPRC, TNFSF4, FLT3, HCLS1, TNFRSF13C, STAT1, SLAMF1, PDCD1LG2, CDC25B, CARD11, CORO1A, CD86, TNFSF13B, CD80, CCND2, IL12A, JAK2, MST1R, IL12B, TNFSF12-TNFSF13, SASH3	808	414	13528	1.65808	0.994852	0.0314297	3.11863
GOTERM_BP_FAT	GO:0043123~positive regulation of I-kappaB kinase/NF-kappaB cascade	15	1.35993	0.00177805	SECTM1, TNF, FASLG, PIM2, TLR6, LGALS9, IKBKE, CARD11, NOD2, MYD88, NUP62, TICAM2, CASP1, TRAF5, LTB	808	97	13528	2.58906	0.995147	0.031588	3.15304
SP_PIR_KEYWORDS	proteinase	6	0.543971	0.00178542	PSMB10, PSMA5, PSMA4, PSMB2, PSMB8, PSMB9	1061	17	19235	6.39851	0.549325	0.0179508	2.50021
UP_SEQ_FEATURE	glycosylation site:N-linked (GlcNAc...)	268	24.2974	0.00179095	KLRC2, IL9R, KLRC3, ADCY7, NELL2, CD52, L1CAM, GRIN3A, SIDT1, CD53, S1PR2, CD48, CD47, PRRT3, S1PR4, SEMA7A, KCNK6, OSCAR, LILRA6, CHRNA6, ADAM8, VNN2, PTPRJ, WNT10A, CRTAM, WNT10B, GPR132, HLA-DQA2, TMEM150B, PDCD1LG2, LILRB1, C1QA, CCR7, CD37, BTN3A1, SSTR3, LPAR5, GPBAR1, IFNB1, CCR4, LHFPL1, ASPHD2, CD33, RYR1, HLA-DPA1, MST1R, BTN3A3, CD226, PLA2G2D, BTN3A2, KLRC1, HLA-DRA, CALY, HLA-DRB1, K…	1057	4129	19113	1.17366	0.992873	0.11906	3.14699
INTERPRO	IPR001368:TNFR/CD27/30/40/95 cysteine-rich region	8	0.725295	0.00184848	TNFRSF9, TNFRSF1B, RELT, TNFRSF13B, TNFRSF13C, TNFRSF18, TNFRSF8, CD27	921	33	16659	4.38496	0.878667	0.052646	2.92832
GOTERM_BP_FAT	GO:0018212~peptidyl-tyrosine modification	10	0.906618	0.0018735	IL12RB1, PTK2B, STAT5A, ZAP70, ABI3, JAK2, JAK3, STAT1, EPHB2, BTK	808	48	13528	3.48804	0.996355	0.033061	3.31962
SMART	SM00109:C1	13	1.1786	0.00191888	DGKQ, MYO9B, STAC3, PRKCD, VAV1, PRKCB, DGKA, HMHA1, RASSF5, KSR2, GMIP, RASGRP1, DGKZ	629	67	9079	2.80063	0.372954	0.0381479	2.45345
UP_SEQ_FEATURE	nucleotide phosphate-binding region:GTP	30	2.71985	0.00192018	GNA15, SEPT1, C8ORF80, ARL11, RAC2, MX1, AGAP2, MX2, RHOF, RHOG, RHEBL1, RAB27A, RHOH, RAP2B, GIMAP2, GTPBP1, GBP7, GIMAP4, RAB8A, GBP6, RAP2C, GBP5, RAB39B, RAB4B, RAB33A, GVIN1, SEPT6, GBP4, GBP2, GBP1	1057	295	19113	1.83888	0.995013	0.124118	3.37041
GOTERM_BP_FAT	GO:0010627~regulation of protein kinase cascade	28	2.53853	0.00192155	TNF, FASLG, MAP4K1, TLR6, NOD2, MYD88, PTK2B, TICAM2, CASP1, LTB, TRAF5, CD27, RHOH, PTPRC, SECTM1, IL29, HCLS1, SOCS1, PIM2, LGALS9, TP73, GRM4, IKBKE, CARD11, NUP62, IL12A, JAK2, TNFAIP3	808	249	13528	1.8827	0.996845	0.0336968	3.40337
GOTERM_BP_FAT	GO:0043900~regulation of multi-organism process	8	0.725295	0.00195113	MICB, NOD2, IFNB1, IL27, PML, APOBEC3G, IL15, APOBEC3F	808	31	13528	4.32066	0.997113	0.0340082	3.4549
GOTERM_BP_FAT	GO:0032680~regulation of tumor necrosis factor production	8	0.725295	0.00195113	NOD2, MYD88, TLR2, FCER1G, TNFRSF8, GHRL, CLEC7A, SASH3	808	31	13528	4.32066	0.997113	0.0340082	3.4549
GOTERM_BP_FAT	GO:0001909~leukocyte mediated cytotoxicity	5	0.453309	0.00197511	CRTAM, UNC13D, LYST, SLAMF7, RAB27A	808	10	13528	8.37129	0.997313	0.0342203	3.49665
GOTERM_CC_FAT	GO:0005856~cytoskeleton	106	9.61015	0.00201916	KIFC1, SEPT1, AIF1, CAPZA1, GRIN3A, AURKB, TTN, CDCA8, KRT85, ASPM, TWF2, KIF5A, SPATC1, BASP1, SP140, TNS4, ARPC1B, RCC2, LYST, PDE4DIP, CSTA, MST1R, TNFAIP3, SEPT6, FGD2, LMNB1, ADORA2A, STK17B, CDC42SE1, MYO9B, PFN1, DOCK2, ARPC2, FBXO5, SKA1, TMSL3, PPP2R2B, BMF, TRAF5, FGD3, MYO1G, BFSP2, MYO1F, CDC20, EVL, GAS7, TNNI2, PLK4, CORO1A, FNBP1, KRT36, NUP62, PLK1, KIF23, MYBPC2, FERMT3, GTSE1, C…	742	1381	12782	1.32223	0.543527	0.0404348	2.76766
KEGG_PATHWAY	hsa04110:Cell cycle	19	1.72257	0.00204342	E2F2, CDK1, E2F3, DBF4, PKMYT1, CDC20, PTTG1, CDC25A, MCM5, CDC25B, CCNE1, CDC45, CCNB2, CCND2, PLK1, BUB1, BUB1B, CCNA2, BUB3	351	125	5085	2.20205	0.247479	0.0141157	2.38164
GOTERM_BP_FAT	GO:0007166~cell surface receptor linked signal transduction	140	12.6927	0.00213913	MICB, GNA15, ADCY7, STAT5A, TLR2, PTPN22, L1CAM, GRIN3A, CXCL11, CXCL10, S1PR2, WNT1, CD47, MYD88, S1PR4, ADAM8, PTPRJ, WNT10A, WNT10B, STAP1, PROKR2, GPR132, STK4, IGSF6, CCR8, ASCL1, CCR7, LAT2, SSTR3, GPBAR1, CCR5, ARRB2, LPAR5, GPR55, CCR4, IFNB1, PRAM1, LILRB3, MST1R, KLRC1, ITGAL, CCL3, CALY, ADORA2A, GRB2, PPYR1, ADRBK1, ITGB2, CCL5, GPR141, EPHB2, P2RY6, OR52N4, IL12RB1, ITGAX, ITGB7, CNR…	808	1856	13528	1.26291	0.998357	0.0367994	3.78177
INTERPRO	IPR013158:APOBEC-like, N-terminal	5	0.453309	0.00223047	APOBEC3G, APOBEC3H, APOBEC3F, APOBEC3C, APOBEC3D	921	11	16659	8.22179	0.921572	0.0616567	3.52335
GOTERM_BP_FAT	GO:0043086~negative regulation of catalytic activity	30	2.71985	0.00227124	PSMB10, ADCY7, ADORA2A, APOC1, CASP3, GMIP, PSMB2, FBXO5, GFI1, BUB3, PTPRC, PLEK, OPRL1, PIF1, CST3, CDC20, UBE2C, PSMB8, TP73, PSMB9, GRM4, RGS1, NUP62, PSME1, LAX1, PSME2, PSMA5, PSMA4, BUB1B, CSTA	808	277	13528	1.81328	0.998895	0.0388073	4.01085
KEGG_PATHWAY	hsa04664:Fc epsilon RI signaling pathway	14	1.26927	0.00228483	TNF, GRB2, PIK3CD, PRKCD, VAV1, PRKCB, BTK, LAT, RAC2, FCER1G, PIK3R5, INPP5D, PLA2G2D, LCP2	351	78	5085	2.60026	0.272364	0.0150267	2.65956
GOTERM_BP_FAT	GO:0034097~response to cytokine stimulus	13	1.1786	0.00238589	CIITA, KYNU, SP100, SOCS1, PML, CCL5, STAT1, GCH1, CCNE1, CASP3, CORO1A, MYD88, XCR1	808	79	13528	2.75511	0.999217	0.0404975	4.20922
GOTERM_BP_FAT	GO:0050714~positive regulation of protein secretion	9	0.815956	0.00255052	KCNN4, NOD2, CRTAM, TNF, TNFSF4, ADORA2A, PYCARD, CASP1, NLRP2	808	41	13528	3.6752	0.999522	0.0429911	4.49341
GOTERM_MF_FAT	GO:0005089~Rho guanyl-nucleotide exchange factor activity	12	1.08794	0.00257626	FGD2, MCF2L2, ARHGEF3, DOCK2, ARHGEF1, TIAM2, PLEKHG7, RASGRF1, TTN, DOCK10, VAV1, FGD3	727	74	12983	2.89594	0.862441	0.0639847	3.86254
KEGG_PATHWAY	hsa04660:T cell receptor signaling pathway	17	1.54125	0.00266181	PTPRC, ITK, PTPN6, TNF, GRB2, CD247, PIK3CD, VAV1, CARD11, LAT, RASGRP1, IKBKG, ZAP70, PIK3R5, CD4, GRAP2, LCP2	351	108	5085	2.28039	0.3096	0.0166992	3.09209
GOTERM_BP_FAT	GO:0051091~positive regulation of transcription factor activity	11	0.99728	0.00268474	CARD11, NOD2, SP100, TNF, MYD88, NLRC3, PYCARD, TLR2, JAK2, NFAM1, RHEBL1	808	60	13528	3.06947	0.999681	0.0449521	4.7245
GOTERM_BP_FAT	GO:0043388~positive regulation of DNA binding	12	1.08794	0.00271806	CARD11, NOD2, SP100, TNF, MYD88, NLRC3, PYCARD, TLR2, JAK2, NFAM1, IRF4, RHEBL1	808	70	13528	2.87016	0.999711	0.0452453	4.7818
GOTERM_MF_FAT	GO:0030246~carbohydrate binding	34	3.0825	0.00274247	KLRC2, KLRC3, GALNT6, LGALS9C, TLR2, L1CAM, NOD2, CD69, CLEC2B, CLEC9A, CLEC2D, FBXO6, CLEC6A, MAN2B1, SELPLG, PTPRC, HAPLN3, SELL, FBXO2, SIGLEC10, SIGLEC11, SIGLEC14, LGALS9, LOC400696, SIGLEC1, KLRG1, CLEC12A, CLECL1, CD33, SIGLEC8, CLEC12B, CLEC7A, NCAN, EPYC, KLRC1	727	354	12983	1.71521	0.878987	0.0658558	4.10688
BIOCARTA	h_IL12Pathway:IL12 and Stat4 Dependent Signaling Pathway in Th1 Development	8	0.725295	0.00282394	STAT4, IL12RB1, CCR5, IL18, CD247, IL12A, JAK2, CXCR3	151	20	1437	3.80662	0.418976	0.165554	3.45956
SP_PIR_KEYWORDS	ATP	25	2.26655	0.00286531	KIF23, KIFC1, FGR, ADRBK2, ADRBK1, INSRR, DGKA, WARS, HSPA6, ABCD2, ZAP70, HSPA7, CSK, TOP2A, MATK, CDK1, KIF11, FLT3, ATP1A3, CENPE, PRKCD, PRKCB, RPS6KA1, PLK1, ATP2A3, MST1R	1061	236	19235	1.92046	0.721897	0.0280386	3.98412
PIR_SUPERFAMILY	PIRSF001771:cyclin, A/B/D/E types	5	0.453309	0.00291546	CCNE1, CCNB2, CCND2, CCNI2, CCNA2	441	11	7396	7.62317	0.695268	0.257016	4.0005
INTERPRO	IPR008983:Tumour necrosis factor-like	9	0.815956	0.00292281	C1QA, C1QB, TNF, TNFSF13B, TNFSF14, FASLG, TNFSF12-TNFSF13, C1QC, LTB	921	45	16659	3.61759	0.964452	0.0781634	4.59309
UP_SEQ_FEATURE	repeat:LRR 16	9	0.815956	0.00293676	NLRC5, NLRC3, CEP110, RLTPR, CENPE, LGR6, TLR8, CD180, TLR9	1057	45	19113	3.61646	0.9997	0.1795	5.11107
GOTERM_BP_FAT	GO:0030261~chromosome condensation	7	0.634633	0.00294376	NCAPH, NCAPG, TTN, CDCA5, TOP2A, NCAPD2, SMC4	808	25	13528	4.68792	0.999853	0.0486449	5.16901
KEGG_PATHWAY	hsa04621:NOD-like receptor signaling pathway	12	1.08794	0.00295411	CASP5, NLRC4, NOD2, TNF, IL18, IKBKG, PYCARD, PSTPIP1, TNFAIP3, CASP1, BIRC3, CCL5	351	62	5085	2.80397	0.337165	0.0177206	3.42625
GOTERM_BP_FAT	GO:0032653~regulation of interleukin-10 production	5	0.453309	0.00295815	TIGIT, FCER1G, IRF4, IDO1, SASH3	808	11	13528	7.61026	0.999859	0.0486092	5.19363
GOTERM_BP_FAT	GO:0045078~positive regulation of interferon-gamma biosynthetic process	5	0.453309	0.00295815	IL27, TNFRSF13C, IL12B, TLR8, TLR9	808	11	13528	7.61026	0.999859	0.0486092	5.19363
INTERPRO	IPR012227:TNF receptor-associated factor TRAF	4	0.362647	0.00296024	TRAF1, TRAF2, TRAF5, TRAF3	921	6	16659	12.0586	0.965941	0.0773159	4.6506
UP_SEQ_FEATURE	short sequence motif:ITIM motif 4	4	0.362647	0.00296511	LILRB1, FCRL1, FCRL5, FCRL3	1057	6	19113	12.0549	0.999723	0.177164	5.15918
OMIM_DISEASE	Multiple sclerosis, susceptibility to	4	0.362647	0.00298524	HLA-DQB1, CIITA, PTPRC, HLA-DRB1	205	6	3671	11.9382	0.604185	0.604185	3.93558
GOTERM_BP_FAT	GO:0050868~negative regulation of T cell activation	9	0.815956	0.00298917	TIGIT, BTLA, CASP3, ADORA2A, LAX1, IDO1, CD74, PDCD1LG2, LAG3	808	42	13528	3.58769	0.999872	0.0488395	5.24672
BIOCARTA	h_tcraPathway:Lck and Fyn tyrosine kinases in initiation of TCR Activation	6	0.543971	0.00318533	PTPRC, HLA-DRB1, CD247, ZAP70, CD4, HLA-DRA	151	11	1437	5.19085	0.458038	0.14199	3.89426
BIOCARTA	h_blymphocytePathway:B Lymphocyte Cell Surface Molecules	6	0.543971	0.00318533	ITGAL, PTPRC, CD80, HLA-DRB1, ITGB2, HLA-DRA	151	11	1437	5.19085	0.458038	0.14199	3.89426
INTERPRO	IPR001003:MHC class II, alpha chain, N-terminal	5	0.453309	0.00320048	HLA-DPA1, HLA-DOA, HLA-DQA2, HLA-DMA, HLA-DRA	921	12	16659	7.53664	0.974123	0.0814749	5.019
INTERPRO	IPR014400:Cyclin, A/B/D/E	5	0.453309	0.00320048	CCNE1, CCNB2, CCND2, CCNI2, CCNA2	921	12	16659	7.53664	0.974123	0.0814749	5.019
INTERPRO	IPR016050:Proteasome, beta-type subunit, conserved site	5	0.453309	0.00320048	PSMB10, PSMA4, PSMB2, PSMB8, PSMB9	921	12	16659	7.53664	0.974123	0.0814749	5.019
SP_PIR_KEYWORDS	proteasome	10	0.906618	0.00330982	PSMB10, PSME1, PSME2, PSMA5, PSMA4, PSMB2, PSME4, PSMA8, PSMB8, PSMB9	1061	56	19235	3.23734	0.772049	0.0316329	4.58879
GOTERM_BP_FAT	GO:0031570~DNA integrity checkpoint	10	0.906618	0.00332205	CDK1, CDC45, BLM, FBXO6, PML, DGKZ, H2AFX, RBM38, CCNA2, GTSE1	808	52	13528	3.21973	0.999953	0.0538449	5.81464
GOTERM_BP_FAT	GO:0045055~regulated secretory pathway	6	0.543971	0.00333011	LAT, LAT2, UNC13D, PI4K2A, MYO1F, RAB27A	808	18	13528	5.58086	0.999954	0.0536821	5.82835
GOTERM_BP_FAT	GO:0002285~lymphocyte activation during immune response	6	0.543971	0.00333011	ITGAL, UNC13D, EOMES, IL12B, LCP1, RAB27A	808	18	13528	5.58086	0.999954	0.0536821	5.82835
GOTERM_BP_FAT	GO:0050869~negative regulation of B cell activation	6	0.543971	0.00333011	BTLA, CASP3, FLT3, SLA2, TNFRSF13B, INPP5D	808	18	13528	5.58086	0.999954	0.0536821	5.82835
GOTERM_MF_FAT	GO:0001614~purinergic nucleotide receptor activity	8	0.725295	0.00334156	P2RX5, GPR174, P2RY6, P2RY10, LPAR5, GPR18, ADORA2A, GPR171	727	36	12983	3.96852	0.923767	0.0772863	4.98279
GOTERM_MF_FAT	GO:0016502~nucleotide receptor activity	8	0.725295	0.00334156	P2RX5, GPR174, P2RY6, P2RY10, LPAR5, GPR18, ADORA2A, GPR171	727	36	12983	3.96852	0.923767	0.0772863	4.98279
GOTERM_CC_FAT	GO:0000796~condensin complex	4	0.362647	0.00340028	NCAPH, NCAPG, NCAPD2, SMC4	742	6	12782	11.4843	0.73328	0.0639419	4.61963
GOTERM_BP_FAT	GO:0007015~actin filament organization	12	1.08794	0.00340772	CORO1A, AIF1, PTK2B, ERMN, GHRL, EVL, WIPF1, TTN, GAS7, WAS, RHOF, LCP1	808	72	13528	2.79043	0.999964	0.054607	5.96028
GOTERM_BP_FAT	GO:0051336~regulation of hydrolase activity	34	3.0825	0.00346936	FGD2, C13ORF18, GNA15, TNF, ADORA2A, APOC1, PML, RABGAP1L, PMAIP1, BAK1, NLRC4, SMAP2, P2RY6, GMIP, PTK2B, S1PR4, PYCARD, AGAP2, PLCB2, FGD3, TBC1D10C, PLEK, CST3, STAT1, VAV1, NLRP2, WDR67, ADAP2, IFNB1, RASGRF1, ACAP1, JAK2, CSTA, ARAP2	808	337	13528	1.68916	0.99997	0.0552733	6.06493
UP_SEQ_FEATURE	repeat:LRR 8	18	1.63191	0.00361133	NLRP7, TLR10, KERA, CEP110, RLTPR, TLR2, CENPE, LGR6, TLR6, NLRP2, TLR8, CD180, TLR9, NLRC5, NLRC4, NLRC3, LRCH4, MUC16	1057	149	19113	2.18444	0.999954	0.207092	6.24973
GOTERM_MF_FAT	GO:0008009~chemokine activity	9	0.815956	0.00362238	CCL25, CCL3, CCL3L3, CXCL9, CCL19, CCL4L2, CXCL11, CCL5, CXCL10	727	46	12983	3.49402	0.93862	0.0810886	5.39078
GOTERM_BP_FAT	GO:0002637~regulation of immunoglobulin production	7	0.634633	0.00363686	PTPRC, CD37, TNF, TNFSF4, TBX21, TNFSF12-TNFSF13, SASH3	808	26	13528	4.50762	0.999982	0.0575627	6.34877
PIR_SUPERFAMILY	PIRSF015614:TRAF	4	0.362647	0.00365349	TRAF1, TRAF2, TRAF5, TRAF3	441	6	7396	11.1807	0.774559	0.257653	4.98936
PIR_SUPERFAMILY	PIRSF038779:butyrophilin	4	0.362647	0.00365349	BTN3A1, BTN1A1, BTN2A2, BTN3A3	441	6	7396	11.1807	0.774559	0.257653	4.98936
GOTERM_BP_FAT	GO:0002858~regulation of natural killer cell mediated cytotoxicity directed against tumor cell target	4	0.362647	0.00369142	CRTAM, IL12A, IL12B, CD226	808	6	13528	11.1617	0.999984	0.0580958	6.44106
GOTERM_BP_FAT	GO:0002855~regulation of natural killer cell mediated immune response to tumor cell	4	0.362647	0.00369142	CRTAM, IL12A, IL12B, CD226	808	6	13528	11.1617	0.999984	0.0580958	6.44106
GOTERM_BP_FAT	GO:0002857~positive regulation of natural killer cell mediated immune response to tumor cell	4	0.362647	0.00369142	CRTAM, IL12A, IL12B, CD226	808	6	13528	11.1617	0.999984	0.0580958	6.44106
GOTERM_BP_FAT	GO:0045071~negative regulation of viral genome replication	4	0.362647	0.00369142	TNF, APOBEC3G, CCL5, APOBEC3F	808	6	13528	11.1617	0.999984	0.0580958	6.44106
GOTERM_BP_FAT	GO:0002860~positive regulation of natural killer cell mediated cytotoxicity directed against tumor cell target	4	0.362647	0.00369142	CRTAM, IL12A, IL12B, CD226	808	6	13528	11.1617	0.999984	0.0580958	6.44106
UP_SEQ_FEATURE	transmembrane region	310	28.1052	0.00379273	KLRC4, KLRC2, IL9R, KLRC3, ADCY7, PVRIG, L1CAM, SYT6, GRIN3A, SIDT1, CD53, S1PR2, CD47, BAK1, PRRT3, KCNK6, S1PR4, TMEM149, OSCAR, LILRA6, CHRNA6, ADAM8, PTPRJ, GBP7, CRTAM, GJD3, ABCC10, CCDC136, GPR132, HLA-DQA2, TMEM150B, PDCD1LG2, LILRB1, CCR8, CCR7, CD37, BTN3A1, SSTR3, LPAR5, CCR5, GPBAR1, CCR4, LHFPL1, ASPHD2, CD33, LILRB4, RYR1, HLA-DPA1, MST1R, BTN3A3, BTN3A2, CD226, KLRC1, HLA-DRA, CALY…	1057	4911	19113	1.14142	0.999972	0.211945	6.55374
BIOCARTA	h_dcPathway:Dendritic cells in regulating TH1 and TH2 Development	8	0.725295	0.00387055	ITGAX, IFNB1, CD33, IL12A, TLR2, CD5, TLR9, CD7	151	21	1437	3.62535	0.52507	0.13836	4.71354
SMART	SM00255:TIR	7	0.634633	0.00390455	TLR10, MYD88, TLR2, TICAM2, TLR6, TLR8, TLR9	629	23	9079	4.39296	0.613515	0.070518	4.93373
GOTERM_MF_FAT	GO:0004869~cysteine-type endopeptidase inhibitor activity	8	0.725295	0.00392638	CARD16, CST7, CARD17, CST3, TNFSF14, CSTA, PTTG1, CD27	727	37	12983	3.86126	0.951458	0.0851363	5.83062
GOTERM_BP_FAT	GO:0031398~positive regulation of protein ubiquitination	13	1.1786	0.00401222	PSMB10, CDK1, CDC20, UBE2C, PSMB8, PSMB9, PSME1, PSME2, PSMA5, PLK1, PSMA4, PSMB2, FBXO5	808	84	13528	2.59111	0.999994	0.0626642	6.9819
KEGG_PATHWAY	hsa03050:Proteasome	10	0.906618	0.00411355	PSMB10, PSME1, PSME2, PSMA5, PSMA4, PSMB2, PSME4, PSMA8, PSMB8, PSMB9	351	47	5085	3.08238	0.436148	0.0235907	4.74139
UP_SEQ_FEATURE	propeptide:Removed in mature form	24	2.17588	0.00416719	RAP2B, PSMB10, RAB8A, GBP5, RAP2C, NTNG2, CD52, PSMB8, MMP25, PSMB9, CD48, GNGT2, ISG15, RAC2, SEMA7A, DPEP3, GHRL, RHOF, VNN2, GBP2, RHOG, DPEP2, RHEBL1, RHOH	1057	229	19113	1.89509	0.99999	0.225809	7.17832
PIR_SUPERFAMILY	PIRSF001771:Cyclin_A_B_D_E	5	0.453309	0.00416975	CCNE1, CCNB2, CCND2, CCNI2, CCNA2	441	12	7396	6.98791	0.817433	0.246811	5.67545
GOTERM_BP_FAT	GO:0046006~regulation of activated T cell proliferation	5	0.453309	0.00422952	CASP3, IL18, STAT5A, IDO1, IL12B	808	12	13528	6.97607	0.999997	0.0656099	7.34659
UP_SEQ_FEATURE	repeat:LRR 7	20	1.81324	0.00429401	NLRP7, TLR10, KERA, CEP110, RLTPR, TLR2, CENPE, TLR6, LGR6, NLRP2, TLR8, CD180, TLR9, NLRC5, NLRC4, NLRC3, LRFN1, LRCH4, EPYC, MUC16	1057	177	19113	2.0432	0.999993	0.227411	7.38896
UP_SEQ_FEATURE	domain:Protein kinase	41	3.71714	0.00430004	FGR, STK10, STK17B, ADRBK2, PKMYT1, MAP4K1, ADRBK1, AURKB, STK17A, TTN, MST4, INSRR, BTK, EPHB2, VRK2, PTK2B, ZAP70, BUB1, CSK, MATK, CDK1, ITK, LIMK1, FLT3, HCK, PIM2, STK4, PRKCD, EPHA1, GSG2, PRKCB, IKBKE, PLK4, STYK1, KSR2, PLK1, RIPK3, GRK6, BUB1B, MST1R, MELK	1057	469	19113	1.58076	0.999993	0.223434	7.39895
GOTERM_BP_FAT	GO:0050688~regulation of defense response to virus	6	0.543971	0.00430049	MICB, IL27, PML, APOBEC3G, IL15, APOBEC3F	808	19	13528	5.28713	0.999998	0.0663328	7.46538
GOTERM_BP_FAT	GO:0030036~actin cytoskeleton organization	25	2.26655	0.00435534	FGD2, AIF1, CAPZA1, MYO9B, TTN, PFN1, DOCK2, RAC2, PTK2B, CNN2, WIPF1, TMSL3, RHOF, FGD3, FMNL1, PLEK, LIMK1, ERMN, EVL, GAS7, WAS, LPIN1, CORO1A, GHRL, LCP1	808	226	13528	1.85205	0.999998	0.0668084	7.55711
GOTERM_BP_FAT	GO:0033077~T cell differentiation in the thymus	7	0.634633	0.00444407	CARD11, PTPRC, DOCK2, STAT5A, ZAP70, HLA-DMA, CD74	808	27	13528	4.34067	0.999998	0.0677788	7.70531
GOTERM_MF_FAT	GO:0045028~purinergic nucleotide receptor activity, G-protein coupled	7	0.634633	0.00470568	GPR174, P2RY6, P2RY10, LPAR5, GPR18, ADORA2A, GPR171	727	29	12983	4.31063	0.97341	0.0984453	6.94941
GOTERM_MF_FAT	GO:0001608~nucleotide receptor activity, G-protein coupled	7	0.634633	0.00470568	GPR174, P2RY6, P2RY10, LPAR5, GPR18, ADORA2A, GPR171	727	29	12983	4.31063	0.97341	0.0984453	6.94941
UP_SEQ_FEATURE	domain:SAM	12	1.08794	0.0048462	SCML4, SAMD9, TP63, SAMSN1, SAMD3, ARAP2, SAMD9L, EPHA1, SASH3, TP73, EPHB2, LCP2	1057	81	19113	2.67886	0.999998	0.243559	8.30083
GOTERM_BP_FAT	GO:0007264~small GTPase mediated signal transduction	31	2.81052	0.00485387	GRB2, RASGEF1A, RGL4, MYO9B, ARHGAP4, ARL11, RAC2, RASGRP1, AGAP2, RHOF, RHOG, RHEBL1, RAB27A, RHOH, RAP2B, ARHGEF3, RAB8A, RAP2C, ARHGEF1, RAB39B, LIMK1, RAB4B, RGS19, RALGDS, RAB33A, LAT, DOK1, DOK2, DOK3, RASGRF1, GRAP2	808	305	13528	1.7017	1	0.0734354	8.38687
SP_PIR_KEYWORDS	gtp-binding	31	2.81052	0.00485647	GNA15, SEPT1, C8ORF80, GCH1, ARL11, RAC2, MX1, AGAP2, MX2, RHOF, RHOG, RHEBL1, RAB27A, RHOH, RAP2B, GIMAP2, GTPBP1, GBP7, GIMAP4, RAB8A, GBP6, RAP2C, GBP5, RAB39B, RAB4B, RAB33A, GVIN1, SEPT6, GBP4, GBP2, GBP1	1061	329	19235	1.70822	0.885967	0.0451462	6.66531
BIOCARTA	h_il2rbPathway:IL-2 Receptor Beta Chain in T cell Activation	10	0.906618	0.00494665	PTPN6, IKZF3, IL2RB, NMI, GRB2, STAT5A, SOCS1, FASLG, IL2RG, JAK3	151	33	1437	2.8838	0.614075	0.146735	5.9872
INTERPRO	IPR013800:STAT transcription factor, all-alpha	4	0.362647	0.00496834	STAT4, STAT5A, STAT1, STAT2	921	7	16659	10.336	0.99658	0.121066	7.68907
INTERPRO	IPR001217:STAT transcription factor, core	4	0.362647	0.00496834	STAT4, STAT5A, STAT1, STAT2	921	7	16659	10.336	0.99658	0.121066	7.68907
INTERPRO	IPR019471:Interferon regulatory factor-3	4	0.362647	0.00496834	IRF9, IRF7, IRF8, IRF4	921	7	16659	10.336	0.99658	0.121066	7.68907
INTERPRO	IPR013801:STAT transcription factor, DNA-binding	4	0.362647	0.00496834	STAT4, STAT5A, STAT1, STAT2	921	7	16659	10.336	0.99658	0.121066	7.68907
INTERPRO	IPR013799:STAT transcription factor, protein interaction	4	0.362647	0.00496834	STAT4, STAT5A, STAT1, STAT2	921	7	16659	10.336	0.99658	0.121066	7.68907
INTERPRO	IPR008405:Apolipoprotein L	4	0.362647	0.00496834	APOL2, APOL1, APOL6, APOL4	921	7	16659	10.336	0.99658	0.121066	7.68907
INTERPRO	IPR012345:STAT transcription factor, DNA-binding, subdomain	4	0.362647	0.00496834	STAT4, STAT5A, STAT1, STAT2	921	7	16659	10.336	0.99658	0.121066	7.68907
UP_SEQ_FEATURE	repeat:LRR 24	4	0.362647	0.00497634	NLRC5, CENPE, TLR8, TLR9	1057	7	19113	10.3327	0.999999	0.244818	8.5145
GOTERM_MF_FAT	GO:0003779~actin binding	31	2.81052	0.00502983	MYBPC2, AIF1, CAPZA1, MYO9B, TTN, PFN1, ARPC2, PSTPIP1, CNN2, WIPF1, TMSL3, PARVG, FMNL1, KIAA1949, TWF2, ERMN, KIF18A, MYO1G, MYO1F, EVL, COTL1, GAS7, TNNI2, LSP1, TNS4, ARPC1B, CORO1A, CCR5, GMFG, ARPC5L, LCP1	727	326	12983	1.69818	0.979302	0.102116	7.4111
UP_SEQ_FEATURE	repeat:LRR 10	15	1.35993	0.00516012	TLR10, KERA, CEP110, TLR2, RLTPR, CENPE, LGR6, TLR6, TLR8, CD180, TLR9, NLRC5, NLRC4, NLRC3, MUC16	1057	117	19113	2.31824	0.999999	0.248263	8.81546
GOTERM_BP_FAT	GO:0051327~M phase of meiotic cell cycle	14	1.26927	0.00536488	EXO1, MKI67, SGOL1, PIM2, RAD51, CDC25B, MEI1, REC8, FANCD2, PLK1, FBXO5, STAG3, H2AFX, FANCA	808	98	13528	2.3918	1	0.0804619	9.23009
GOTERM_BP_FAT	GO:0007126~meiosis	14	1.26927	0.00536488	EXO1, MKI67, SGOL1, PIM2, RAD51, CDC25B, MEI1, REC8, FANCD2, PLK1, FBXO5, STAG3, H2AFX, FANCA	808	98	13528	2.3918	1	0.0804619	9.23009
GOTERM_BP_FAT	GO:0007159~leukocyte adhesion	7	0.634633	0.00537596	ITGAL, PTPRC, TNF, L1CAM, ITGB2, ITGA4, SELPLG	808	28	13528	4.18564	1	0.0802211	9.24829
GOTERM_MF_FAT	GO:0042379~chemokine receptor binding	9	0.815956	0.00540419	CCL25, CCL3, CCL3L3, CXCL9, CCL19, CCL4L2, CXCL11, CCL5, CXCL10	727	49	12983	3.2801	0.984503	0.106514	7.94164
GOTERM_BP_FAT	GO:0050848~regulation of calcium-mediated signaling	6	0.543971	0.00545666	P2RX5, PLEK, SLA2, ZAP70, L1CAM, CD4	808	20	13528	5.02277	1	0.0809761	9.38077
GOTERM_BP_FAT	GO:0051607~defense response to virus	6	0.543971	0.00545666	PTPRC, UNC13D, IL29, LYST, RSAD2, TLR8	808	20	13528	5.02277	1	0.0809761	9.38077
GOTERM_BP_FAT	GO:0046638~positive regulation of alpha-beta T cell differentiation	6	0.543971	0.00545666	CD86, CD80, IKZF1, ZAP70, IL2RG, SASH3	808	20	13528	5.02277	1	0.0809761	9.38077
GOTERM_BP_FAT	GO:0032651~regulation of interleukin-1 beta production	6	0.543971	0.00545666	NOD2, PYCARD, GHRL, JAK2, CASP1, NLRP2	808	20	13528	5.02277	1	0.0809761	9.38077
BIOCARTA	h_CSKPathway:Activation of Csk by cAMP-dependent Protein Kinase Inhibits Signaling through the T Cell Receptor	7	0.634633	0.00546252	PTPRC, HLA-DRB1, CD247, ZAP70, CD4, CSK, HLA-DRA	151	17	1437	3.91858	0.650649	0.139498	6.59223
KEGG_PATHWAY	hsa05221:Acute myeloid leukemia	11	0.99728	0.00558789	CEBPA, TCF7, GRB2, FLT3, STAT5A, PIK3CD, IKBKG, PML, SPI1, PIK3R5, PIM2	351	58	5085	2.74757	0.541087	0.0306754	6.39003
SP_PIR_KEYWORDS	prenylation	18	1.63191	0.00561182	RAP2B, RAB8A, GBP5, RAP2C, RAB39B, LMNB1, RAB4B, CENPE, RAB33A, GNGT2, RAC2, RHOF, GBP2, RHOG, RAB27A, GBP1, RHOH, RHEBL1	1061	156	19235	2.09182	0.918725	0.0509464	7.66409
GOTERM_CC_FAT	GO:0042825~TAP complex	4	0.362647	0.00569506	HLA-DMB, HLA-DMA, PSMB8, HLA-DRA	742	7	12782	9.84367	0.890955	0.100147	7.62454
GOTERM_BP_FAT	GO:0007204~elevation of cytosolic calcium ion concentration	15	1.35993	0.00572586	PTPRC, GNA15, OPRL1, CD52, CXCR3, CCR8, CCR7, CCR5, PTK2B, CCR4, S1PR4, RYR1, GHRL, JAK2, XCR1	808	110	13528	2.28308	1	0.0843917	9.82134
GOTERM_BP_FAT	GO:0051240~positive regulation of multicellular organismal process	26	2.35721	0.00580375	TRAF2, TNF, ADORA2A, IL18, STAT5A, TLR2, CCL5, NOD2, MYD88, PYCARD, FCER1G, CASP1, LTB, IKZF1, IDO1, NFAM1, NLRP2, USF1, TIGIT, CARD11, IL12A, GHRL, JAK2, CLEC7A, IL12B, SASH3	808	244	13528	1.78404	1	0.0850753	9.94843
GOTERM_BP_FAT	GO:0046640~regulation of alpha-beta T cell proliferation	5	0.453309	0.00582398	BTLA, PTPRC, BLM, CD80, ZAP70	808	13	13528	6.43945	1	0.0849453	9.98141
GOTERM_BP_FAT	GO:0045072~regulation of interferon-gamma biosynthetic process	5	0.453309	0.00582398	IL27, TNFRSF13C, IL12B, TLR8, TLR9	808	13	13528	6.43945	1	0.0849453	9.98141
GOTERM_BP_FAT	GO:0002286~T cell activation during immune response	5	0.453309	0.00582398	ITGAL, EOMES, IL12B, LCP1, RAB27A	808	13	13528	6.43945	1	0.0849453	9.98141
SMART	SM00324:RhoGAP	12	1.08794	0.00583852	ARHGAP30, ARHGAP4, HMHA1, TAGAP, GMIP, MYO9B, ARHGAP11A, ARHGAP15, SH3BP1, ARAP2, ARHGAP25, ARHGAP9	629	67	9079	2.5852	0.75899	0.0966426	7.29338
SP_PIR_KEYWORDS	cysteine proteinase	5	0.453309	0.00588289	CASP5, CASP3, CASP4, CTSS, CASP1	1061	14	19235	6.47469	0.928031	0.0522878	8.02009
SP_PIR_KEYWORDS	chemotaxis	11	0.99728	0.0059232	CCL25, TYMP, CCL3, IL16, CCL3L3, CMTM7, CCL19, CCL4L2, CXCL11, CCL5, CXCL10	1061	72	19235	2.76973	0.929321	0.0516125	8.07293
INTERPRO	IPR001353:Proteasome, alpha and beta subunits	5	0.453309	0.00592408	PSMB10, PSMA5, PSMB2, PSMB8, PSMB9	921	14	16659	6.45998	0.998856	0.139742	9.1031
INTERPRO	IPR004367:Cyclin, C-terminal	5	0.453309	0.00592408	CCNE1, CCNB2, CCND2, CCNF, CCNA2	921	14	16659	6.45998	0.998856	0.139742	9.1031
INTERPRO	IPR002286:P2 purinoceptor	6	0.543971	0.00609067	GPR174, P2RY6, P2RY10, LPAR5, GPR18, GPR171	921	22	16659	4.93308	0.999055	0.1405	9.34748
PIR_SUPERFAMILY	PIRSF015568:signal transducer and transcription activator STAT5A	4	0.362647	0.00611274	STAT4, STAT5A, STAT1, STAT2	441	7	7396	9.58341	0.917546	0.299879	8.21657
GOTERM_BP_FAT	GO:0045579~positive regulation of B cell differentiation	4	0.362647	0.00617464	STAT5A, IL2RG, INPP5D, CD27	808	7	13528	9.56719	1	0.0894054	10.5513
GOTERM_BP_FAT	GO:0032816~positive regulation of natural killer cell activation	4	0.362647	0.00617464	BLOC1S3, STAT5A, IL12A, IL12B	808	7	13528	9.56719	1	0.0894054	10.5513
GOTERM_BP_FAT	GO:0032814~regulation of natural killer cell activation	4	0.362647	0.00617464	BLOC1S3, STAT5A, IL12A, IL12B	808	7	13528	9.56719	1	0.0894054	10.5513
SP_PIR_KEYWORDS	cell cycle control	7	0.634633	0.00620618	CDK1, CCNE1, MKI67, CCND2, CCNA2, CDC25A, CDC25B	1061	31	19235	4.09367	0.937749	0.0529873	8.44301
SMART	SM00199:SCY	9	0.815956	0.0062398	CCL25, CCL3, CCL3L3, CXCL9, CCL19, CCL4L2, CXCL11, CCL5, CXCL10	629	41	9079	3.16844	0.781512	0.0964299	7.77617
UP_SEQ_FEATURE	repeat:LRR 6	22	1.99456	0.00630779	NLRP7, TLR10, KERA, CEP110, RLTPR, TLR2, RANGAP1, CENPE, TLR6, LGR6, NLRP2, TLR8, CD180, TLR9, NLRC5, NLRC4, NOD2, NLRC3, LRFN1, LRCH4, EPYC, MUC16	1057	210	19113	1.89434	1	0.289791	10.6738
GOTERM_BP_FAT	GO:0051099~positive regulation of binding	12	1.08794	0.00634841	CARD11, NOD2, SP100, TNF, MYD88, NLRC3, PYCARD, TLR2, JAK2, NFAM1, IRF4, RHEBL1	808	78	13528	2.57578	1	0.0913704	10.8324
GOTERM_BP_FAT	GO:0032270~positive regulation of cellular protein metabolic process	25	2.26655	0.00635938	PSMB10, TNF, PML, NOD2, PTK2B, PSMB2, FBXO5, CD4, CDK1, IL29, HCLS1, CDC20, UBE2C, PSMB8, PSMB9, CD80, PSME1, PLK1, PSME2, PSMA5, CCND2, PSMA4, IL12A, DNMT1, JAK2	808	233	13528	1.79641	1	0.0910852	10.8502
GOTERM_BP_FAT	GO:0051321~meiotic cell cycle	14	1.26927	0.00636661	EXO1, MKI67, SGOL1, PIM2, RAD51, CDC25B, MEI1, REC8, FANCD2, PLK1, FBXO5, STAG3, H2AFX, FANCA	808	100	13528	2.34396	1	0.0907517	10.8618
SMART	SM00208:TNFR	8	0.725295	0.00642971	TNFRSF9, TNFRSF1B, RELT, TNFRSF13B, TNFRSF13C, TNFRSF18, TNFRSF8, CD27	629	33	9079	3.49916	0.791426	0.0933207	8.00383
SP_PIR_KEYWORDS	integrin	8	0.725295	0.00656627	CD47, ITGAL, ITGAX, ITGB7, ITGAD, ITGB2, ITGA4, ADAM8	1061	41	19235	3.53739	0.94704	0.0549374	8.91194
GOTERM_MF_FAT	GO:0016814~hydrolase activity, acting on carbon-nitrogen (but not peptide) bonds, in cyclic amidines	7	0.634633	0.00663353	APOBEC3G, APOBEC3H, APOBEC3F, APOBEC3C, ZBP1, GCH1, APOBEC3D	727	31	12983	4.03252	0.994013	0.126012	9.66395
UP_SEQ_FEATURE	repeat:LRR 4	25	2.26655	0.00664183	KERA, TLR2, RANGAP1, LGR6, TLR6, TLR8, TLR9, NLRC5, NOD2, NLRC4, NLRC3, LRFN1, PPIL5, CIITA, NLRP7, TLR10, CEP110, RLTPR, CENPE, NLRP2, CD180, KDM2B, LRCH4, EPYC, MUC16	1057	252	19113	1.79388	1	0.297737	11.2079
SP_PIR_KEYWORDS	transmembrane	310	28.1052	0.00671229	KLRC4, KLRC2, IL9R, KLRC3, ADCY7, PVRIG, L1CAM, SYT6, GRIN3A, SIDT1, CD53, S1PR2, CD47, BAK1, PRRT3, KCNK6, S1PR4, TMEM149, OSCAR, LILRA6, CHRNA6, ADAM8, PTPRJ, GBP7, CRTAM, GJD3, ABCC10, CCDC136, GPR132, HLA-DQA2, TMEM150B, PDCD1LG2, LILRB1, CCR8, CCR7, CD37, BTN3A1, SSTR3, LPAR5, CCR5, GPBAR1, CCR4, LHFPL1, ASPHD2, CD33, LILRB4, RYR1, HLA-DPA1, MST1R, BTN3A3, BTN3A2, CD226, KLRC1, HLA-DRA, CALY…	1061	4973	19235	1.13011	0.9504	0.0550988	9.10145
GOTERM_BP_FAT	GO:0008624~induction of apoptosis by extracellular signals	15	1.35993	0.00671293	FGD2, ARHGEF3, TNF, ADORA2A, FASLG, VAV1, BTK, ARHGAP4, CASP3, SSTR3, TIAM2, RASGRF1, RIPK3, CD5, FGD3	808	112	13528	2.24231	1	0.0950115	11.4195
GOTERM_BP_FAT	GO:0050730~regulation of peptidyl-tyrosine phosphorylation	11	0.99728	0.00674849	PTPRC, NOD2, CD80, IL29, HCLS1, SOCS1, IL12A, ITGB2, JAK2, CD4, PRKCD	808	68	13528	2.70836	1	0.0950443	11.4766
GOTERM_BP_FAT	GO:0000077~DNA damage checkpoint	9	0.815956	0.00697681	CDK1, BLM, FBXO6, PML, DGKZ, H2AFX, RBM38, CCNA2, GTSE1	808	48	13528	3.13923	1	0.0976509	11.8422
GOTERM_MF_FAT	GO:0003924~GTPase activity	22	1.99456	0.00743316	RAP2B, GBP7, GTPBP1, GBP6, GNA15, GBP5, RAP2C, NCF1, RAB4B, NCF1C, RAB33A, GNGT2, RAC2, GBP4, MX1, MX2, AGAP2, RHOF, GBP2, RHOG, RAB27A, GBP1, RHEBL1	727	211	12983	1.86201	0.996777	0.136805	10.768
UP_SEQ_FEATURE	domain:Ig-like V-type 2	6	0.543971	0.00745491	BTN3A1, BTN1A1, EMB, LY9, AMICA1, BTN3A3	1057	23	19113	4.71712	1	0.32253	12.4954
GOTERM_BP_FAT	GO:0007259~JAK-STAT cascade	8	0.725295	0.00754218	STAT4, NMI, PTK2B, STAT5A, SOCS1, JAK2, STAT1, STAT2	808	39	13528	3.43437	1	0.104676	12.7414
INTERPRO	IPR000770:SAND	4	0.362647	0.00762486	SP100, SP140L, SP110, SP140	921	8	16659	9.04397	0.999838	0.169437	11.5693
INTERPRO	IPR003110:Phosphorylated immunoreceptor signaling ITAM	4	0.362647	0.00762486	CD247, FCER1G, NFAM1, CD79A	921	8	16659	9.04397	0.999838	0.169437	11.5693
UP_SEQ_FEATURE	domain:Leucine-zipper	14	1.26927	0.00763626	CEBPA, E2F2, E2F3, BATF2, MAFB, USF1, IFI35, MYCL1, IKBKE, MAX, POU2F2, IKBKG, MYB, NFE2L3	1057	110	19113	2.30138	1	0.323966	12.7802
UP_SEQ_FEATURE	domain:SAND	4	0.362647	0.00763687	SP100, SP140L, SP110, SP140	1057	8	19113	9.04115	1	0.319157	12.7812
GOTERM_BP_FAT	GO:0050707~regulation of cytokine secretion	7	0.634633	0.00765609	NOD2, CRTAM, TNF, TNFSF4, PYCARD, CASP1, NLRP2	808	30	13528	3.9066	1	0.105689	12.9216
GOTERM_BP_FAT	GO:0042770~DNA damage response, signal transduction	12	1.08794	0.00767986	CDK1, SP100, BLM, FBXO6, PML, TP63, DGKZ, H2AFX, RBM38, CCNA2, GTSE1, TP73	808	80	13528	2.51139	1	0.105516	12.9591
OMIM_DISEASE	Rheumatoid arthritis, susceptibility to	4	0.362647	0.00769191	CIITA, CD244, HLA-DRB1, PTPN22	205	8	3671	8.95366	0.90871	0.697857	9.85046
GOTERM_BP_FAT	GO:0032731~positive regulation of interleukin-1 beta production	5	0.453309	0.00777362	NOD2, PYCARD, JAK2, CASP1, NLRP2	808	14	13528	5.97949	1	0.106253	13.107
GOTERM_BP_FAT	GO:0046632~alpha-beta T cell differentiation	5	0.453309	0.00777362	BLM, ZAP70, EOMES, IRF1, IL12B	808	14	13528	5.97949	1	0.106253	13.107
GOTERM_BP_FAT	GO:0051223~regulation of protein transport	15	1.35993	0.00783128	CRTAM, TNFSF4, TNF, ADORA2A, TNFSF14, TACC3, NLRP2, KCNN4, NOD2, PYCARD, JAK2, CASP1, LTB, LCP1, CD27	808	114	13528	2.20297	1	0.106517	13.1979
GOTERM_MF_FAT	GO:0019864~IgG binding	4	0.362647	0.00788962	FCGR1C, FCGR1A, FCGR1B, FCER1G, FCGR3A	727	8	12983	8.92916	0.997737	0.141252	11.3926
GOTERM_CC_FAT	GO:0044430~cytoskeletal part	74	6.70898	0.00798679	KIF23, KIFC1, SEPT1, MYBPC2, AIF1, FERMT3, CAPZA1, GRIN3A, AURKB, TTN, GTSE1, KIF2C, CCNE1, NDE1, CDCA8, CDC45, MICAL1, KRT85, TOP2A, ASPM, JAKMIP1, KIF14, CDK1, KIF11, KIF5A, CEP110, KIF15, TPX2, SPATC1, SP140, ARPC1B, RCC2, BUB1B, FKBP15, PDE4DIP, MST1R, HAUS8, SEPT6, TNFAIP3, LCP1, LMNB1, ADORA2A, MYO9B, CEP55, ARPC2, PTK2B, MYBPH, BUB1, PSTPIP1, FBXO5, NEFH, SKA1, WIPF1, TRAF5, KIF21B, BMF, D…	742	952	12782	1.33903	0.955458	0.131878	10.5376
GOTERM_MF_FAT	GO:0019901~protein kinase binding	17	1.54125	0.00806667	PTPRC, PLEK, SOCS1, PDE3B, CENPE, ITGB2, USF1, NOD2, RPS6KA4, CCND2, LAX1, PTK2B, AKAP5, CD4, CD226, TOP2A, AGAP2	727	147	12983	2.06525	0.998027	0.140937	11.6338
GOTERM_CC_FAT	GO:0000502~proteasome complex	10	0.906618	0.00812624	PSMB10, PSME1, PSME2, PSMA5, PSMA4, PSMB2, PSME4, PSMA8, PSMB8, PSMB9	742	61	12782	2.824	0.957822	0.128593	10.7121
GOTERM_BP_FAT	GO:0051726~regulation of cell cycle	32	2.90118	0.00853193	E2F2, TNF, BLM, STAT5A, SIPA1, PML, PKMYT1, GTSE1, BAK1, CASP3, CDC45, BUB1, FBXO6, CABLES2, FBXO5, H2AFX, LTB, CCNA2, BUB3, CDK1, PTPRC, DLGAP5, CENPE, UBE2C, TACC3, CDC25A, PLK4, CCND2, BUB1B, DGKZ, RBM38, CHFR	808	331	13528	1.61862	1	0.114996	14.2948
GOTERM_CC_FAT	GO:0005884~actin filament	8	0.725295	0.00855438	CORO1A, AIF1, MYO1F, FKBP15, MYO9B, WIPF1, GAS7, LCP1	742	41	12782	3.36125	0.964328	0.129677	11.2458
SP_PIR_KEYWORDS	tumor suppressor	16	1.45059	0.00856995	DCC, MAFB, ARID3B, GPR68, AIM2, TP73, EPHB2, PYHIN1, RASSF5, PLEKHO1, IRF1, PYCARD, BUB1B, XAF1, XRN1, AGAP2	1061	137	19235	2.11727	0.978478	0.0686187	11.4807
INTERPRO	IPR006671:Cyclin, N-terminal	7	0.634633	0.00857907	CCNE1, CCNB2, CCND2, CCNI2, CCNF, CABLES2, CCNA2	921	33	16659	3.83684	0.999946	0.185053	12.9253
UP_SEQ_FEATURE	domain:RGS	7	0.634633	0.00860653	RGS10, RGS1, GRK6, ADRBK2, RGS19, ADRBK1, RGS18	1057	33	19113	3.83564	1	0.346692	14.2889
GOTERM_MF_FAT	GO:0019001~guanyl nucleotide binding	34	3.0825	0.00863971	GNA15, SEPT1, NCF1C, GCH1, ARL11, RAC2, DOCK10, MX1, AGAP2, MX2, RHOF, RHOG, RHEBL1, RAB27A, RHOH, GIMAP2, RAP2B, GTPBP1, GBP7, GIMAP4, RAB8A, GBP6, RAP2C, GBP5, RAB39B, NCF1, RAB4B, TPX2, PDE6G, RAB33A, GVIN1, SEPT6, GBP4, GBP2, GBP1	727	382	12983	1.58948	0.998735	0.146898	12.4101
GOTERM_MF_FAT	GO:0032561~guanyl ribonucleotide binding	34	3.0825	0.00863971	GNA15, SEPT1, NCF1C, GCH1, ARL11, RAC2, DOCK10, MX1, AGAP2, MX2, RHOF, RHOG, RHEBL1, RAB27A, RHOH, GIMAP2, RAP2B, GTPBP1, GBP7, GIMAP4, RAB8A, GBP6, RAP2C, GBP5, RAB39B, NCF1, RAB4B, TPX2, PDE6G, RAB33A, GVIN1, SEPT6, GBP4, GBP2, GBP1	727	382	12983	1.58948	0.998735	0.146898	12.4101
UP_SEQ_FEATURE	zinc finger region:Phorbol-ester/DAG-type	8	0.725295	0.00867384	HMHA1, RASSF5, KSR2, GMIP, RASGRP1, MYO9B, VAV1, STAC3	1057	43	19113	3.36415	1	0.343953	14.3927
GOTERM_CC_FAT	GO:0008278~cohesin complex	4	0.362647	0.00872216	REC8, SGOL1, STAG3, CDCA5	742	8	12782	8.61321	0.966595	0.127124	11.4541
UP_SEQ_FEATURE	chain:lymphocyte antigen	3	0.271985	0.0088132	HLA-DQB1, HLA-DPB1, HLA-DOA	1057	3	19113	18.0823	1	0.343571	14.6071
UP_SEQ_FEATURE	site:Cleavage; by autocatalysis	3	0.271985	0.0088132	PSMB10, PSMB8, PSMB9	1057	3	19113	18.0823	1	0.343571	14.6071
UP_SEQ_FEATURE	domain:Macro 1	3	0.271985	0.0088132	PARP9, PARP14, PARP15	1057	3	19113	18.0823	1	0.343571	14.6071
UP_SEQ_FEATURE	domain:Macro 2	3	0.271985	0.0088132	PARP9, PARP14, PARP15	1057	3	19113	18.0823	1	0.343571	14.6071
GOTERM_MF_FAT	GO:0005143~interleukin-12 receptor binding	3	0.271985	0.00902035	IL12A, JAK2, IL12B	727	3	12983	17.8583	0.999059	0.149601	12.9222
GOTERM_MF_FAT	GO:0042289~MHC class II protein binding	3	0.271985	0.00902035	CD4, CD74, LAG3	727	3	12983	17.8583	0.999059	0.149601	12.9222
GOTERM_BP_FAT	GO:0009306~protein secretion	7	0.634633	0.00902528	NLRC4, TNFSF13B, PLEK, BLOC1S3, LAX1, LCP2, CXCL10	808	31	13528	3.78058	1	0.120715	15.0593
GOTERM_BP_FAT	GO:0007346~regulation of mitotic cell cycle	18	1.63191	0.00917309	CDK1, TNF, DLGAP5, STAT5A, PML, PKMYT1, CENPE, UBE2C, GTSE1, BUB1, BUB1B, DGKZ, FBXO5, RBM38, CHFR, LTB, CCNA2, BUB3	808	152	13528	1.98267	1	0.122033	15.2871
UP_SEQ_FEATURE	repeat:LRR 5	23	2.08522	0.00918879	NLRP7, TLR10, KERA, CEP110, RLTPR, TLR2, RANGAP1, CENPE, TLR6, LGR6, NLRP2, TLR8, CD180, TLR9, NLRC5, NLRC4, NOD2, NLRC3, LRFN1, LRCH4, PPIL5, EPYC, MUC16	1057	231	19113	1.8004	1	0.350481	15.1825
GOTERM_MF_FAT	GO:0004672~protein kinase activity	49	4.44243	0.00935731	PKMYT1, AURKB, TTN, INSRR, BTK, PACSIN1, CSK, MATK, CDK1, LIMK1, CCL4L2, PIM2, PRKCD, STK4, PRKCB, STYK1, KSR2, RIPK3, BUB1B, MST1R, MELK, FGR, STK10, STK17B, MAP4K1, ADRBK2, ADRBK1, STK17A, MST4, EPHB2, VRK2, PTK2B, BUB1, ZAP70, ITK, ALPK1, FLT3, HCK, EPHA1, GSG2, IKBKE, PLK4, RPS6KA4, RPS6KA1, NUP62, PLK1, GRK6, JAK2, JAK3	727	606	12983	1.44399	0.999275	0.151521	13.3733
GOTERM_MF_FAT	GO:0042169~SH2 domain binding	6	0.543971	0.00942944	LAT2, SIT1, NUP62, LAX1, JAK2, SHCBP1	727	24	12983	4.46458	0.999315	0.149476	13.4695
GOTERM_BP_FAT	GO:0002833~positive regulation of response to biotic stimulus	4	0.362647	0.00944442	CRTAM, IL12A, IL12B, CD226	808	8	13528	8.37129	1	0.124872	15.7038
GOTERM_BP_FAT	GO:0002837~regulation of immune response to tumor cell	4	0.362647	0.00944442	CRTAM, IL12A, IL12B, CD226	808	8	13528	8.37129	1	0.124872	15.7038
GOTERM_BP_FAT	GO:0030889~negative regulation of B cell proliferation	4	0.362647	0.00944442	BTLA, CASP3, TNFRSF13B, INPP5D	808	8	13528	8.37129	1	0.124872	15.7038
GOTERM_BP_FAT	GO:0042267~natural killer cell mediated cytotoxicity	4	0.362647	0.00944442	UNC13D, LYST, SLAMF7, RAB27A	808	8	13528	8.37129	1	0.124872	15.7038
GOTERM_BP_FAT	GO:0045060~negative thymic T cell selection	4	0.362647	0.00944442	PTPRC, DOCK2, ZAP70, CD74	808	8	13528	8.37129	1	0.124872	15.7038
GOTERM_BP_FAT	GO:0002834~regulation of response to tumor cell	4	0.362647	0.00944442	CRTAM, IL12A, IL12B, CD226	808	8	13528	8.37129	1	0.124872	15.7038
GOTERM_BP_FAT	GO:0002228~natural killer cell mediated immunity	4	0.362647	0.00944442	UNC13D, LYST, SLAMF7, RAB27A	808	8	13528	8.37129	1	0.124872	15.7038
GOTERM_BP_FAT	GO:0045576~mast cell activation	4	0.362647	0.00944442	CD48, LAT, LAT2, LCP2	808	8	13528	8.37129	1	0.124872	15.7038
GOTERM_BP_FAT	GO:0002836~positive regulation of response to tumor cell	4	0.362647	0.00944442	CRTAM, IL12A, IL12B, CD226	808	8	13528	8.37129	1	0.124872	15.7038
GOTERM_BP_FAT	GO:0002839~positive regulation of immune response to tumor cell	4	0.362647	0.00944442	CRTAM, IL12A, IL12B, CD226	808	8	13528	8.37129	1	0.124872	15.7038
GOTERM_BP_FAT	GO:0030029~actin filament-based process	25	2.26655	0.00952499	FGD2, AIF1, CAPZA1, MYO9B, TTN, PFN1, DOCK2, RAC2, PTK2B, CNN2, WIPF1, TMSL3, RHOF, FGD3, FMNL1, PLEK, LIMK1, ERMN, EVL, GAS7, WAS, LPIN1, CORO1A, GHRL, LCP1	808	241	13528	1.73678	1	0.125322	15.8271
GOTERM_BP_FAT	GO:0007265~Ras protein signal transduction	14	1.26927	0.00952771	ARHGEF3, ARHGEF1, GRB2, LIMK1, MYO9B, RALGDS, ARHGAP4, LAT, DOK1, DOK2, DOK3, RASGRP1, GRAP2, RHOG	808	105	13528	2.23234	1	0.124811	15.8313
INTERPRO	IPR013761:Sterile alpha motif-type	11	0.99728	0.00958682	SCML4, ETV7, SAMD9, TP63, SAMSN1, SAMD3, ARAP2, EPHA1, SASH3, TP73, EPHB2	921	77	16659	2.58399	0.999983	0.200778	14.3363
GOTERM_CC_FAT	GO:0001891~phagocytic cup	3	0.271985	0.00968131	CORO1A, TNF, LCP1	742	3	12782	17.2264	0.977055	0.135132	12.6364
INTERPRO	IPR003598:Immunoglobulin subtype 2	21	1.9039	0.00971935	DCC, CEACAM21, MYBPC2, SIGLEC10, SIGLEC11, L1CAM, TTN, FCRL6, SIGLEC14, FCRL5, FCRL4, FCRL3, SIGLEC1, FCGR1C, FCGR1A, SIGLEC8, MYBPH, LRFN1, IL12B, CD79A, KIRREL2, CD226	921	205	16659	1.85291	0.999985	0.199633	14.5202
GOTERM_MF_FAT	GO:0005088~Ras guanyl-nucleotide exchange factor activity	12	1.08794	0.00975345	FGD2, MCF2L2, ARHGEF3, DOCK2, ARHGEF1, TIAM2, PLEKHG7, RASGRF1, TTN, DOCK10, VAV1, FGD3	727	88	12983	2.43523	0.999467	0.151133	13.9008
UP_SEQ_FEATURE	cross-link:Glycyl lysine isopeptide (Lys-Gly) (interchain with G-Cter in SUMO)	12	1.08794	0.00980461	SP100, IKZF1, MAFB, IKBKG, PML, IRF1, TP63, IRF2, RANGAP1, STAT1, LPIN1, KLF1	1057	89	19113	2.43806	1	0.364224	16.1179
INTERPRO	IPR016192:APOBEC/CMP deaminase, zinc-binding	5	0.453309	0.00986273	APOBEC3G, APOBEC3H, APOBEC3F, APOBEC3C, APOBEC3D	921	16	16659	5.65248	0.999988	0.198729	14.7188
SP_PIR_KEYWORDS	actin-binding	24	2.17588	0.00988376	PARVG, KIAA1949, TWF2, MYBPC2, AIF1, ERMN, CAPZA1, MYO1G, MYO1F, MYO9B, EVL, COTL1, TNNI2, TNS4, PFN1, ARPC1B, CORO1A, ARPC2, ARPC5L, FKBP15, CNN2, WIPF1, TMSL3, LCP1	1061	247	19235	1.76153	0.988087	0.0773885	13.1283
GOTERM_BP_FAT	GO:0051092~positive regulation of NF-kappaB transcription factor activity	8	0.725295	0.00994561	CARD11, NOD2, TNF, MYD88, NLRC3, PYCARD, TLR2, RHEBL1	808	41	13528	3.26684	1	0.129378	16.4683
BIOCARTA	h_ctla4Pathway:The Co-Stimulatory Signal During T-cell Activation	7	0.634633	0.0100332	ITK, CD86, CD80, HLA-DRB1, GRB2, CD247, HLA-DRA	151	19	1437	3.5061	0.855736	0.214954	11.7985
PIR_SUPERFAMILY	PIRSF001950:small inducible chemokine, C/CC types	6	0.543971	0.0100406	CCL25, CCL3, CCL3L3, CCL19, CCL4L2, CCL5	441	23	7396	4.37504	0.983546	0.40154	13.1606
GOTERM_BP_FAT	GO:0051303~establishment of chromosome localization	5	0.453309	0.0101075	NDE1, DLGAP5, KIF18A, CENPE, CDCA5	808	15	13528	5.58086	1	0.130786	16.7139
GOTERM_BP_FAT	GO:0050000~chromosome localization	5	0.453309	0.0101075	NDE1, DLGAP5, KIF18A, CENPE, CDCA5	808	15	13528	5.58086	1	0.130786	16.7139
INTERPRO	IPR018355:SPla/RYanodine receptor subgroup	9	0.815956	0.0101745	BTN3A1, TRIM69, BTN1A1, RYR1, BTN2A2, BTN3A3, BTN3A2, TRIM21, TRIM11	921	55	16659	2.95985	0.999991	0.200844	15.1492
PIR_SUPERFAMILY	PIRSF005558:natural killer cell receptor CD94/NKG2	3	0.271985	0.0101766	KLRC2, KLRC3, KLRC1	441	3	7396	16.771	0.984441	0.370336	13.3273
PIR_SUPERFAMILY	PIRSF015614:TNF receptor-associated factor (TRAF)	3	0.271985	0.0101766	TRAF1, TRAF2, TRAF3	441	3	7396	16.771	0.984441	0.370336	13.3273
PIR_SUPERFAMILY	PIRSF005741:B-lymphocyte restricted antigen B7	3	0.271985	0.0101766	CD86, CD80, PDCD1LG2	441	3	7396	16.771	0.984441	0.370336	13.3273
GOTERM_MF_FAT	GO:0005525~GTP binding	33	2.99184	0.0101794	GNA15, SEPT1, NCF1C, GCH1, ARL11, RAC2, DOCK10, MX1, AGAP2, MX2, RHOF, RHOG, RHEBL1, RAB27A, RHOH, RAP2B, GIMAP2, GTPBP1, GBP7, GIMAP4, RAB8A, GBP6, RAP2C, GBP5, RAB39B, NCF1, RAB4B, TPX2, RAB33A, GVIN1, SEPT6, GBP4, GBP2, GBP1	727	372	12983	1.58421	0.999617	0.154144	14.4646
GOTERM_BP_FAT	GO:0032652~regulation of interleukin-1 production	6	0.543971	0.0102116	NOD2, PYCARD, GHRL, JAK2, CASP1, NLRP2	808	23	13528	4.36763	1	0.131481	16.8714
GOTERM_BP_FAT	GO:0050852~T cell receptor signaling pathway	6	0.543971	0.0102116	PTPRC, THEMIS, IKBKG, CD247, ZAP70, PTPN22	808	23	13528	4.36763	1	0.131481	16.8714
GOTERM_BP_FAT	GO:0050715~positive regulation of cytokine secretion	6	0.543971	0.0102116	NOD2, CRTAM, TNF, PYCARD, CASP1, NLRP2	808	23	13528	4.36763	1	0.131481	16.8714
GOTERM_BP_FAT	GO:0045343~regulation of MHC class I biosynthetic process	3	0.271985	0.0102403	IL29, IFNB1, PML	808	3	13528	16.7426	1	0.131267	16.9148
GOTERM_BP_FAT	GO:0002238~response to molecule of fungal origin	3	0.271985	0.0102403	MYD88, TLR2, CLEC7A	808	3	13528	16.7426	1	0.131267	16.9148
GOTERM_BP_FAT	GO:0002323~natural killer cell activation during immune response	3	0.271985	0.0102403	UNC13D, IL12B, RAB27A	808	3	13528	16.7426	1	0.131267	16.9148
SMART	SM00034:CLECT	13	1.1786	0.0103055	KLRC2, KLRC3, SELL, KLRG1, CLEC12A, CD69, CLEC2B, CLEC9A, CLEC12B, CLEC2D, CLEC6A, CLEC7A, NCAN, KLRC1	629	82	9079	2.28832	0.919317	0.137631	12.5385
GOTERM_MF_FAT	GO:0003777~microtubule motor activity	11	0.99728	0.0103627	KIF23, KIF14, KIF2C, KIFC1, KIF11, KIF5A, KIF15, KIF18A, KIF18B, CENPE, KIF21B	727	77	12983	2.55119	0.999668	0.153704	14.7062
GOTERM_BP_FAT	GO:0051247~positive regulation of protein metabolic process	25	2.26655	0.0104897	PSMB10, TNF, PML, NOD2, PTK2B, PSMB2, FBXO5, CD4, CDK1, IL29, HCLS1, CDC20, UBE2C, PSMB8, PSMB9, CD80, PSME1, PLK1, PSME2, PSMA5, CCND2, PSMA4, IL12A, DNMT1, JAK2	808	243	13528	1.72249	1	0.133687	17.2909
UP_SEQ_FEATURE	lipid moiety-binding region:S-geranylgeranyl cysteine	13	1.1786	0.0104987	RAP2B, RAB8A, RAP2C, GBP5, RAB39B, RAB4B, RAB33A, RAC2, RHOF, GBP2, RHOG, RHOH, RAB27A	1057	102	19113	2.30461	1	0.379476	17.1607
GOTERM_BP_FAT	GO:0051480~cytosolic calcium ion homeostasis	15	1.35993	0.0105087	PTPRC, GNA15, OPRL1, CD52, CXCR3, CCR8, CCR7, CCR5, PTK2B, CCR4, S1PR4, RYR1, GHRL, JAK2, XCR1	808	118	13528	2.12829	1	0.13335	17.3195
GOTERM_BP_FAT	GO:0032945~negative regulation of mononuclear cell proliferation	7	0.634633	0.0105609	BTLA, CASP3, LST1, TNFRSF13B, IDO1, INPP5D, PDCD1LG2	808	32	13528	3.66244	1	0.133408	17.398
GOTERM_BP_FAT	GO:0070664~negative regulation of leukocyte proliferation	7	0.634633	0.0105609	BTLA, CASP3, LST1, TNFRSF13B, IDO1, INPP5D, PDCD1LG2	808	32	13528	3.66244	1	0.133408	17.398
GOTERM_BP_FAT	GO:0050672~negative regulation of lymphocyte proliferation	7	0.634633	0.0105609	BTLA, CASP3, LST1, TNFRSF13B, IDO1, INPP5D, PDCD1LG2	808	32	13528	3.66244	1	0.133408	17.398
INTERPRO	IPR000827:Small chemokine, C-C group, conserved site	6	0.543971	0.0107163	CCL25, CCL3, CCL3L3, CCL19, CCL4L2, CCL5	921	25	16659	4.34111	0.999995	0.206852	15.8921
GOTERM_CC_FAT	GO:0016605~PML body	7	0.634633	0.0107439	SP100, BLM, PML, LRCH4, CHFR, ISG20, RAD51	742	33	12782	3.65409	0.984872	0.143782	13.9292
UP_SEQ_FEATURE	repeat:TNFR-Cys 2	6	0.543971	0.0107442	TNFRSF9, TNFRSF1B, TNFRSF13B, TNFRSF18, TNFRSF8, CD27	1057	25	19113	4.33975	1	0.381544	17.5265
UP_SEQ_FEATURE	repeat:TNFR-Cys 1	6	0.543971	0.0107442	TNFRSF9, TNFRSF1B, TNFRSF13B, TNFRSF18, TNFRSF8, CD27	1057	25	19113	4.33975	1	0.381544	17.5265
UP_SEQ_FEATURE	region of interest:Alpha-3	4	0.362647	0.0109887	HLA-H, HLA-E, HLA-G, HLA-F	1057	9	19113	8.03658	1	0.383517	17.8894
OMIM_DISEASE	Genomewide Association Study of an AIDS-Nonprogression Cohort Emphasizes the Role Played by HLA Genes (ANRS Genomewide Association Study 02).	4	0.362647	0.0110701	MICB, TNF, HCP5, LTB	205	9	3671	7.95881	0.968282	0.683454	13.886
BBID	16.Chemokines-rec-T-cells	6	0.543971	0.0110914	CCR7, CCR5, CXCR5, CCR4, CXCR3, SELPLG	65	9	358	3.67179	0.594818	0.594818	11.2072
GOTERM_BP_FAT	GO:0032269~negative regulation of cellular protein metabolic process	20	1.81324	0.0111012	PSMB10, PTPRC, SOCS1, PML, PAX5, CDC20, UBE2C, PRKCD, PSMB8, PSMB9, BAK1, PSME1, PSMA5, PSME2, PSMA4, PSMB2, BUB1B, DNMT1, FBXO5, BUB3	808	180	13528	1.86029	1	0.139188	18.2063
BIOCARTA	h_nktPathway:Selective expression of chemokine receptors during T-cell polarization	8	0.725295	0.0111691	CCR7, CCL3, IL12RB1, CCR5, CCR4, IL12A, CD4, CXCR3	151	25	1437	3.0453	0.884275	0.213069	13.0502
INTERPRO	IPR000342:Regulator of G protein signalling	7	0.634633	0.0114522	RGS10, RGS1, GRK6, ADRBK2, RGS19, ADRBK1, RGS18	921	35	16659	3.61759	0.999998	0.215857	16.8915
GOTERM_MF_FAT	GO:0019899~enzyme binding	43	3.89846	0.0116345	FGD2, PML, PDE3B, ITGB2, MYO9B, GRIN3A, PFN1, NOD2, PTK2B, HK3, PSTPIP1, CD4, H2AFX, DOCK10, AGAP2, TOP2A, FGD3, RHOH, FMNL1, PTPRC, SIT1, DGKQ, SP100, PLEK, FLT3, SOCS1, CST3, CENPE, COTL1, USF1, PRKCD, HMGA1, LILRB1, CORO1A, RPS6KA4, CCND2, LAX1, AKAP5, JAK2, CSTA, KPNA2, SYTL1, CD226	727	523	12983	1.46828	0.999877	0.167782	16.3647
GOTERM_MF_FAT	GO:0060090~molecular adaptor activity	10	0.906618	0.0118635	ARHGAP4, LAT, SH2D2A, STAP1, GRB2, SLA2, CLNK, GRAP2, SLA, HSH2D	727	67	12983	2.66542	0.999897	0.167691	16.6601
GOTERM_BP_FAT	GO:0002889~regulation of immunoglobulin mediated immune response	6	0.543971	0.0122793	PTPRC, NOD2, TBX21, FCER1G, TNFSF12-TNFSF13, CD226	808	24	13528	4.18564	1	0.152226	19.9428
GOTERM_BP_FAT	GO:0001906~cell killing	6	0.543971	0.0122793	CRTAM, UNC13D, APOL1, LYST, SLAMF7, RAB27A	808	24	13528	4.18564	1	0.152226	19.9428
GOTERM_BP_FAT	GO:0002712~regulation of B cell mediated immunity	6	0.543971	0.0122793	PTPRC, NOD2, TBX21, FCER1G, TNFSF12-TNFSF13, CD226	808	24	13528	4.18564	1	0.152226	19.9428
INTERPRO	IPR012317:Poly(ADP-ribose) polymerase, catalytic region	5	0.453309	0.0123434	PARP12, PARP9, PARP14, PARP15, PARP8	921	17	16659	5.31998	0.999999	0.22697	18.0869
UP_SEQ_FEATURE	domain:PARP catalytic	5	0.453309	0.0123687	PARP12, PARP9, PARP14, PARP15, PARP8	1057	17	19113	5.31833	1	0.415114	19.9093
GOTERM_CC_FAT	GO:0000922~spindle pole	7	0.634633	0.0124231	NDE1, KIF11, PLK1, DLGAP5, BUB1, TPX2, ASPM	742	34	12782	3.54661	0.992174	0.159053	15.9359
GOTERM_CC_FAT	GO:0042824~MHC class I peptide loading complex	4	0.362647	0.0125251	HLA-DMB, HLA-DMA, PSMB8, HLA-DRA	742	9	12782	7.65618	0.992482	0.155183	16.0564
UP_SEQ_FEATURE	domain:Ig-like V-type 1	6	0.543971	0.0127104	BTN3A1, BTN1A1, EMB, LY9, AMICA1, BTN3A3	1057	26	19113	4.17284	1	0.418864	20.4021
GOTERM_BP_FAT	GO:0070201~regulation of establishment of protein localization	15	1.35993	0.01295	CRTAM, TNFSF4, TNF, ADORA2A, TNFSF14, TACC3, NLRP2, KCNN4, NOD2, PYCARD, JAK2, CASP1, LTB, LCP1, CD27	808	121	13528	2.07553	1	0.159238	20.9158
GOTERM_BP_FAT	GO:0007626~locomotory behavior	27	2.44787	0.0129507	CCL3, IL16, ADORA2A, CXCL9, ITGB2, CXCR3, CXCL11, CCL5, CXCL10, CCRL2, CCL25, TYMP, DOCK2, RAC2, CCL3L3, XCR1, ATP1A3, CCL19, CCL4L2, CCR8, CORO1A, CCR7, CCR5, CCR4, LYST, CMTM7, PBX3	808	274	13528	1.64982	1	0.158601	20.9169
GOTERM_BP_FAT	GO:0052547~regulation of peptidase activity	12	1.08794	0.0130012	BAK1, NLRC4, TNF, ADORA2A, IFNB1, PYCARD, CST3, PML, CSTA, PMAIP1, STAT1, NLRP2	808	86	13528	2.33617	1	0.158528	20.9897
GOTERM_BP_FAT	GO:0006874~cellular calcium ion homeostasis	20	1.81324	0.0130892	PTPRC, GNA15, CCL3, OPRL1, CCL19, CD52, CXCR3, CCL5, PRKCB, CCR8, BAK1, CCR7, CCR5, CCR4, PTK2B, S1PR4, RYR1, GHRL, JAK2, XCR1	808	183	13528	1.82979	1	0.158877	21.1165
BIOCARTA	h_th1th2Pathway:Th1/Th2 Differentiation	7	0.634633	0.0131229	CD86, IL12RB1, HLA-DRB1, IL18, IL12A, IL12B, HLA-DRA	151	20	1437	3.33079	0.920839	0.224019	15.1651
UP_SEQ_FEATURE	repeat:LRR 17	7	0.634633	0.0131572	NLRC5, NLRC3, CEP110, CENPE, TLR8, CD180, TLR9	1057	36	19113	3.516	1	0.425043	21.0422
UP_SEQ_FEATURE	domain:SH3 1	7	0.634633	0.0131572	GRB2, NCF1, RIMBP3, NCF1C, SH3KBP1, GRAP2, VAV1, STAC3	1057	36	19113	3.516	1	0.425043	21.0422
GOTERM_BP_FAT	GO:0006875~cellular metal ion homeostasis	21	1.9039	0.0132603	PTPRC, GNA15, CCL3, OPRL1, CCL19, CD52, CXCR3, CCL5, TMPRSS3, PRKCB, CCR8, BAK1, CCR7, CCR5, CCR4, PTK2B, S1PR4, RYR1, GHRL, JAK2, XCR1	808	196	13528	1.79385	1	0.160147	21.3623
INTERPRO	IPR008957:Fibronectin, type III-like fold	19	1.72257	0.0133399	PTPRJ, DCC, PTPRC, IL2RB, IL9R, MYBPC2, CRLF3, L1CAM, TTN, EPHA1, INSRR, EPHB2, FSD1, IL12RB1, IL10RA, MYBPH, LRFN1, IL2RG, IL12B	921	184	16659	1.86778	1	0.239203	19.4044
INTERPRO	IPR001660:Sterile alpha motif SAM	12	1.08794	0.0133505	SCML4, SAMD9, TP63, SAMSN1, SAMD3, ARAP2, SAMD9L, EPHA1, SASH3, TP73, EPHB2, LCP2	921	93	16659	2.33393	1	0.235711	19.4185
PIR_SUPERFAMILY	PIRSF001990:class I histocompatibility antigen	4	0.362647	0.0134157	HLA-H, HLA-E, HLA-G, HLA-F	441	9	7396	7.45377	0.995902	0.422885	17.2101
GOTERM_BP_FAT	GO:0046641~positive regulation of alpha-beta T cell proliferation	4	0.362647	0.0135449	PTPRC, BLM, CD80, ZAP70	808	9	13528	7.44114	1	0.162659	21.7695
GOTERM_BP_FAT	GO:0050853~B cell receptor signaling pathway	4	0.362647	0.0135449	PTPRC, LAT2, NFAM1, CD79A	808	9	13528	7.44114	1	0.162659	21.7695
GOTERM_BP_FAT	GO:0016310~phosphorylation	64	5.80236	0.0137386	MYOD1, STAT5A, PKMYT1, AURKB, TTN, BTK, INSRR, S1PR2, CSK, MATK, CDK1, LIMK1, PIK3CD, PIM2, STK4, PRKCD, PRKCB, GRM4, STYK1, KSR2, RIPK3, GHRL, MST1R, MELK, TNF, FGR, STK10, STK17B, PML, ABI3, ADRBK2, MAP4K1, ADRBK1, STK17A, MST4, CD74, EPHB2, STAT4, VRK2, IL12RB1, PTK2B, ZAP70, BUB1, TCIRG1, ITK, PTPRC, ALPK1, FLT3, HCK, NADK, STAT1, EPHA1, PDE6G, GSG2, IKBKE, PLK4, RPS6KA4, RPS6KA1, GMFG, PLK1,…	808	800	13528	1.33941	1	0.164146	22.0457
KEGG_PATHWAY	hsa04914:Progesterone-mediated oocyte maturation	13	1.1786	0.0139449	CDK1, ADCY7, PIK3CD, PDE3B, PKMYT1, CDC25A, CDC25B, CCNB2, RPS6KA1, PLK1, BUB1, PIK3R5, CCNA2	351	86	5085	2.18992	0.858008	0.0723274	15.2518
SMART	SM00077:ITAM	4	0.362647	0.0141813	CD247, FCER1G, NFAM1, CD79A	629	8	9079	7.21701	0.968906	0.175368	16.8662
SMART	SM00258:SAND	4	0.362647	0.0141813	SP100, SP140L, SP110, SP140	629	8	9079	7.21701	0.968906	0.175368	16.8662
GOTERM_BP_FAT	GO:0032012~regulation of ARF protein signal transduction	8	0.725295	0.014533	SMAP2, ADAP2, CYTH1, ACAP1, CYTH4, PSD4, ARAP2, AGAP2	808	44	13528	3.0441	1	0.172153	23.1683
KEGG_PATHWAY	hsa04670:Leukocyte transendothelial migration	16	1.45059	0.0146454	ITK, ITGAL, NCF1, NCF4, SIPA1, PIK3CD, NCF1C, ITGB2, ITGA4, VAV1, PRKCB, CYBA, RASSF5, RAC2, PTK2B, PIK3R5, RHOH	351	118	5085	1.96436	0.871364	0.0731416	15.9586
SP_PIR_KEYWORDS	nucleotide binding	13	1.1786	0.0147395	KIF23, KIFC1, GNA15, RAB8A, KIF11, KIF5A, MYO1F, MYO9B, CENPE, RAB33A, RAC2, ABCD2, RAB27A	1061	107	19235	2.2026	0.99867	0.111538	18.9737
INTERPRO	IPR001039:MHC class I, alpha chain, alpha1 and alpha2	6	0.543971	0.0148688	HLA-H, MICB, HLA-L, HLA-E, HLA-G, HLA-F	921	27	16659	4.01954	1	0.255054	21.3874
SP_PIR_KEYWORDS	mhc i	4	0.362647	0.014956	HLA-H, HLA-E, HLA-G, HLA-F	1061	10	19235	7.25165	0.998794	0.111223	19.2257
UP_SEQ_FEATURE	domain:PH 2	7	0.634633	0.0149892	FGD2, ADAP2, PLEK, TIAM2, RASGRF1, ARAP2, FGD3	1057	37	19113	3.42098	1	0.462964	23.6164
UP_SEQ_FEATURE	domain:SH3 2	7	0.634633	0.0149892	GRB2, NCF1, RIMBP3, NCF1C, SH3KBP1, GRAP2, VAV1, STAC3	1057	37	19113	3.42098	1	0.462964	23.6164
INTERPRO	IPR002589:Appr-1-p processing	4	0.362647	0.0150381	PARP9, PARP14, PARP15, H2AFY	921	10	16659	7.23518	1	0.253808	21.6041
UP_SEQ_FEATURE	repeat:LRR 23	4	0.362647	0.0150607	NLRC5, CENPE, TLR8, TLR9	1057	10	19113	7.23292	1	0.459625	23.7153
GOTERM_BP_FAT	GO:0051174~regulation of phosphorus metabolic process	42	3.8078	0.0151133	C13ORF18, TRAF2, TNF, BLM, ADCY7, ADORA2A, MAP4K1, PKMYT1, ITGB2, TLR6, TTN, CD74, S1PR2, DGKA, BAK1, NOD2, CASP3, PTK2B, CD4, PTPRC, DGKQ, PLEK, IL29, CCDC88C, HCLS1, SOCS1, CENPE, PDE6G, PRKCD, CDC25A, TP73, CDC25B, GRM4, NUP62, CD80, CCND2, LAX1, IKBKG, IL12A, GHRL, DGKZ, JAK2	808	485	13528	1.44987	1	0.177729	23.9787
GOTERM_BP_FAT	GO:0019220~regulation of phosphate metabolic process	42	3.8078	0.0151133	C13ORF18, TRAF2, TNF, BLM, ADCY7, ADORA2A, MAP4K1, PKMYT1, ITGB2, TLR6, TTN, CD74, S1PR2, DGKA, BAK1, NOD2, CASP3, PTK2B, CD4, PTPRC, DGKQ, PLEK, IL29, CCDC88C, HCLS1, SOCS1, CENPE, PDE6G, PRKCD, CDC25A, TP73, CDC25B, GRM4, NUP62, CD80, CCND2, LAX1, IKBKG, IL12A, GHRL, DGKZ, JAK2	808	485	13528	1.44987	1	0.177729	23.9787
GOTERM_BP_FAT	GO:0001932~regulation of protein amino acid phosphorylation	19	1.72257	0.0151432	PTPRC, TNF, IL29, CCDC88C, HCLS1, SOCS1, MAP4K1, ITGB2, TLR6, PRKCD, TP73, BAK1, NOD2, CD80, CCND2, PTK2B, IL12A, CD4, JAK2	808	173	13528	1.83878	1	0.177361	24.0203
UP_SEQ_FEATURE	repeat:LRR 21	5	0.453309	0.0152204	NLRC5, CEP110, CENPE, TLR8, TLR9	1057	18	19113	5.02286	1	0.458305	23.9356
SP_PIR_KEYWORDS	coiled coil	134	12.1487	0.0155186	KIFC1, FAM105B, GRIN3A, APOBEC3H, TTN, CCDC141, HMHA1, PACSIN1, TIAM2, GOLGA8G, KRT85, ASPM, FHAD1, BEND4, C12ORF63, KIF5A, SGOL1, SPATC1, PSD4, CCDC136, TACC3, STK4, KDM2B, BAZ1A, TRIM31, VAMP5, PDE4DIP, GBP4, VAMP1, SEPT6, BIN2, BTN3A2, TRAF1, TRAF2, CCDC18, LMNB1, STK10, SIPA1, MYO9B, ANGPTL6, TRIM69, RASAL3, RTKN2, FGL2, SKA1, STX11, TRAF5, FCHO1, TRAF3, ZNF831, NUF2, BFSP2, ATAD2, CASC5, NDC…	1061	2019	19235	1.20322	0.999066	0.113317	19.8768
INTERPRO	IPR006574:SPRY-associated	8	0.725295	0.0155745	BTN3A1, TRIM69, BTN1A1, BTN2A2, BTN3A3, BTN3A2, TRIM21, TRIM11	921	48	16659	3.01466	1	0.25788	22.2871
GOTERM_MF_FAT	GO:0030674~protein binding, bridging	12	1.08794	0.0155861	ARHGAP4, LAT, SH2D2A, ADAP2, STAP1, GRB2, SLA2, CSTA, CLNK, GRAP2, SLA, HSH2D	727	94	12983	2.27979	0.999994	0.210901	21.3277
GOTERM_BP_FAT	GO:0048872~homeostasis of number of cells	13	1.1786	0.0157203	STAT5A, HCLS1, TNFRSF13B, TNFRSF13C, TNFSF14, BAK1, CASP3, CORO1A, CCNB2, TNFSF13B, IKBKG, KLF1, CD7	808	100	13528	2.17653	1	0.182802	24.8178
GOTERM_BP_FAT	GO:0032732~positive regulation of interleukin-1 production	5	0.453309	0.0160281	NOD2, PYCARD, JAK2, CASP1, NLRP2	808	17	13528	4.92429	1	0.185342	25.24
GOTERM_BP_FAT	GO:0002221~pattern recognition receptor signaling pathway	5	0.453309	0.0160281	NOD2, MYD88, TLR2, CLEC7A, TLR6	808	17	13528	4.92429	1	0.185342	25.24
GOTERM_BP_FAT	GO:0032655~regulation of interleukin-12 production	5	0.453309	0.0160281	TIGIT, NOD2, IRF1, IDO1, LTB	808	17	13528	4.92429	1	0.185342	25.24
GOTERM_BP_FAT	GO:0008285~negative regulation of cell proliferation	33	2.99184	0.0161292	RARRES3, TNF, LST1, AIF1, ADORA2A, E2F7, PML, TNFRSF8, IFI30, IL15, WARS, CASP3, CCL3L3, INPP5D, CSK, LTB, CEBPA, PTPN6, IL29, FLT3, TNFRSF13B, IDO1, PDCD1LG2, BTLA, TNFRSF9, SSTR3, NUP62, IFNB1, CD33, IL12A, GHRL, JAK2, IL12B	808	361	13528	1.53048	1	0.185694	25.3781
GOTERM_BP_FAT	GO:0051248~negative regulation of protein metabolic process	20	1.81324	0.0161662	PSMB10, PTPRC, SOCS1, PML, PAX5, CDC20, UBE2C, PRKCD, PSMB8, PSMB9, BAK1, PSME1, PSMA5, PSME2, PSMA4, PSMB2, BUB1B, DNMT1, FBXO5, BUB3	808	187	13528	1.79065	1	0.185377	25.4287
GOTERM_BP_FAT	GO:0007051~spindle organization	8	0.725295	0.0163511	KIF23, KIF11, BUB1B, FBXO5, NDC80, HAUS8, UBE2C, TACC3	808	45	13528	2.97646	1	0.186595	25.6805
GOTERM_CC_FAT	GO:0043235~receptor complex	14	1.26927	0.0167371	ITGAL, IL29, CD247, ITGB2, ITGA4, GRIN3A, CARD11, ITGAX, ITGB7, ZAP70, ITGAD, CD4, CD79A, CHRNA6	742	116	12782	2.07905	0.998568	0.196114	20.894
UP_SEQ_FEATURE	domain:PH 1	7	0.634633	0.0169909	FGD2, ADAP2, PLEK, TIAM2, RASGRF1, ARAP2, FGD3	1057	38	19113	3.33095	1	0.490943	26.3385
GOTERM_BP_FAT	GO:0055074~calcium ion homeostasis	20	1.81324	0.0170174	PTPRC, GNA15, CCL3, OPRL1, CCL19, CD52, CXCR3, CCL5, PRKCB, CCR8, BAK1, CCR7, CCR5, CCR4, PTK2B, S1PR4, RYR1, GHRL, JAK2, XCR1	808	188	13528	1.78112	1	0.192748	26.5816
INTERPRO	IPR003877:SPla/RYanodine receptor SPRY	11	0.99728	0.0171149	FSD1, BTN3A1, TRIM69, BTN1A1, RYR1, BTN2A2, BTN3A3, BTN3A2, TRIM22, TRIM21, TRIM11	921	84	16659	2.36866	1	0.275752	24.2177
GOTERM_BP_FAT	GO:0006796~phosphate metabolic process	75	6.79964	0.0173212	MYOD1, STAT5A, PTPN22, PKMYT1, AURKB, TTN, BTK, INSRR, S1PR2, CSK, MATK, PTPRJ, CDK1, LIMK1, PIK3CD, PIM2, STK4, PRKCD, PRKCB, GRM4, STYK1, KSR2, RIPK3, GHRL, MST1R, PPM1M, MELK, TNF, FGR, STK10, STK17B, ABI3, DUSP10, PML, ADRBK2, MAP4K1, ADRBK1, STK17A, MST4, CD74, EPHB2, STAT4, VRK2, IL12RB1, DAPP1, PTK2B, ZAP70, BUB1, MTMR8, INPP5D, TCIRG1, PTPN7, PTPN6, ITK, PTPRC, ALPK1, FLT3, HCK, NADK, STA…	808	973	13528	1.29054	1	0.195127	26.9891
GOTERM_BP_FAT	GO:0006793~phosphorus metabolic process	75	6.79964	0.0173212	MYOD1, STAT5A, PTPN22, PKMYT1, AURKB, TTN, BTK, INSRR, S1PR2, CSK, MATK, PTPRJ, CDK1, LIMK1, PIK3CD, PIM2, STK4, PRKCD, PRKCB, GRM4, STYK1, KSR2, RIPK3, GHRL, MST1R, PPM1M, MELK, TNF, FGR, STK10, STK17B, ABI3, DUSP10, PML, ADRBK2, MAP4K1, ADRBK1, STK17A, MST4, CD74, EPHB2, STAT4, VRK2, IL12RB1, DAPP1, PTK2B, ZAP70, BUB1, MTMR8, INPP5D, TCIRG1, PTPN7, PTPN6, ITK, PTPRC, ALPK1, FLT3, HCK, NADK, STA…	808	973	13528	1.29054	1	0.195127	26.9891
GOTERM_BP_FAT	GO:0032880~regulation of protein localization	16	1.45059	0.0176092	CRTAM, TNF, TNFSF4, ADORA2A, TNFSF14, CENPE, TACC3, NLRP2, KCNN4, NOD2, PYCARD, JAK2, CASP1, LTB, LCP1, CD27	808	138	13528	1.94117	1	0.197321	27.3734
UP_SEQ_FEATURE	repeat:LRR 1	28	2.53853	0.0176568	KERA, TLR2, RANGAP1, LGR6, TLR6, TLR8, TLR9, NLRC5, NLRC4, NOD2, NLRC3, LRFN1, PPIL5, CIITA, NLRP7, TLR10, CEP110, RLTPR, CCDC136, CENPE, NLRP2, CD180, LRRC25, KDM2B, KDM2A, LRCH4, EPYC, MUC16	1057	318	19113	1.59215	1	0.49943	27.2235
GOTERM_CC_FAT	GO:0005871~kinesin complex	5	0.453309	0.0178627	KIF23, KIF2C, KIF11, KIF5A, KIF15	742	18	12782	4.78512	0.999082	0.201957	22.1423
GOTERM_CC_FAT	GO:0015630~microtubule cytoskeleton	45	4.07978	0.0178719	KIF23, KIFC1, CEP55, AURKB, GTSE1, CCNE1, KIF2C, NDE1, CDCA8, CDC45, BUB1, FBXO5, SKA1, TRAF5, TOP2A, KIF21B, ASPM, JAKMIP1, KIF14, CDK1, KIF11, KIF5A, CEP110, DLGAP5, KIF15, TPX2, KIF18A, KIF18B, SPATC1, CDC20, CENPE, SP140, CDC25B, FSD1, PLK4, RASSF5, CCNB2, NUP62, RCC2, PLK1, LYST, BUB1B, PDE4DIP, HAUS8, TNFAIP3	742	549	12782	1.412	0.999085	0.196402	22.1524
UP_SEQ_FEATURE	repeat:LRR 2	28	2.53853	0.0182022	KERA, TLR2, RANGAP1, LGR6, TLR6, TLR8, TLR9, NLRC5, NLRC4, NOD2, NLRC3, LRFN1, PPIL5, CIITA, NLRP7, TLR10, CEP110, RLTPR, CCDC136, CENPE, NLRP2, CD180, LRRC25, KDM2B, KDM2A, LRCH4, EPYC, MUC16	1057	319	19113	1.58716	1	0.505233	27.9409
GOTERM_BP_FAT	GO:0048535~lymph node development	4	0.362647	0.0185033	CXCR5, IKZF1, IL15, LTB	808	10	13528	6.69703	1	0.205558	28.5542
GOTERM_BP_FAT	GO:0045622~regulation of T-helper cell differentiation	4	0.362647	0.0185033	CD86, CD80, IL27, IRF4	808	10	13528	6.69703	1	0.205558	28.5542
GOTERM_BP_FAT	GO:0034341~response to interferon-gamma	4	0.362647	0.0185033	CIITA, KYNU, SP100, GCH1	808	10	13528	6.69703	1	0.205558	28.5542
GOTERM_BP_FAT	GO:0042088~T-helper 1 type immune response	4	0.362647	0.0185033	IL18BP, IL18, IL12B, TLR6	808	10	13528	6.69703	1	0.205558	28.5542
GOTERM_BP_FAT	GO:0051085~chaperone mediated protein folding requiring cofactor	4	0.362647	0.0185033	TOR2A, TOR3A, HLA-DMA, CD74	808	10	13528	6.69703	1	0.205558	28.5542
GOTERM_CC_FAT	GO:0070382~exocytic vesicle	3	0.271985	0.0186199	UNC13D, PI4K2A, RAB27A	742	4	12782	12.9198	0.999319	0.198274	22.9717
GOTERM_BP_FAT	GO:0006959~humoral immune response	11	0.99728	0.0186406	C1QA, EXO1, PSMB10, C1QB, POU2AF1, TNF, LY86, POU2F2, PAX5, C2, C1QC	808	79	13528	2.33124	1	0.206171	28.7338
GOTERM_BP_FAT	GO:0050900~leukocyte migration	9	0.815956	0.0191241	CCL25, CORO1A, DOCK2, TNF, IL16, LYST, ITGB2, CCL5, SELPLG	808	57	13528	2.64356	1	0.210194	29.3633
PIR_SUPERFAMILY	PIRSF500569:macrophage inflammatory protein 1, alpha/beta types	3	0.271985	0.0195536	CCL3, CCL3L3, CCL4L2	441	4	7396	12.5782	0.999677	0.518403	24.1287
PIR_SUPERFAMILY	PIRSF001873:tumor necrosis factor, TNF alpha type	3	0.271985	0.0195536	TNF, FASLG, LTB	441	4	7396	12.5782	0.999677	0.518403	24.1287
GOTERM_BP_FAT	GO:0009595~detection of biotic stimulus	5	0.453309	0.0196561	NLRC4, NOD2, CRTAM, CLEC7A, TLR8	808	18	13528	4.65072	1	0.214639	30.0499
GOTERM_BP_FAT	GO:0045091~regulation of retroviral genome replication	3	0.271985	0.0196721	APOBEC3G, APOBEC3F, TOP2A	808	4	13528	12.5569	1	0.214026	30.0704
INTERPRO	IPR010919:SAND-like	4	0.362647	0.0198409	SP100, SP140L, SP110, SP140	921	11	16659	6.57744	1	0.308218	27.5243
SP_PIR_KEYWORDS	leucine-rich repeat	28	2.53853	0.0200287	KERA, TLR2, RANGAP1, LGR6, TLR6, TLR8, TLR9, NLRC5, NLRC4, NOD2, NLRC3, LRFN1, PPIL5, CIITA, NLRP7, TLR10, CEP110, RLTPR, CCDC136, CENPE, NLRP2, CD180, LRRC25, KDM2B, KDM2A, LRCH4, EPYC, MUC16	1061	322	19235	1.57645	0.999879	0.141819	24.9237
INTERPRO	IPR003879:Butyrophylin-like	9	0.815956	0.0201876	BTN3A1, TRIM69, BTN1A1, BTN2A2, BTN3A3, BTN3A2, TRIM22, TRIM21, TRIM11	921	62	16659	2.62567	1	0.3086	27.9349
GOTERM_CC_FAT	GO:0005813~centrosome	22	1.99456	0.0202544	KIFC1, DLGAP5, CEP110, KIF15, KIF18A, SPATC1, CEP55, SP140, CDC25B, FSD1, CCNE1, PLK4, NDE1, CDC45, NUP62, PLK1, BUB1B, PDE4DIP, HAUS8, TNFAIP3, TOP2A, TRAF5	742	224	12782	1.69188	0.999644	0.208251	24.7342
GOTERM_BP_FAT	GO:0042325~regulation of phosphorylation	40	3.62647	0.0202981	TRAF2, TNF, BLM, ADCY7, ADORA2A, MAP4K1, PKMYT1, ITGB2, TLR6, TTN, CD74, S1PR2, DGKA, BAK1, NOD2, CASP3, PTK2B, CD4, PTPRC, DGKQ, IL29, CCDC88C, HCLS1, SOCS1, CENPE, PRKCD, PDE6G, CDC25A, TP73, CDC25B, GRM4, NUP62, CD80, CCND2, LAX1, IKBKG, IL12A, GHRL, DGKZ, JAK2	808	466	13528	1.43713	1	0.219305	30.8699
SP_PIR_KEYWORDS	activator	41	3.71714	0.0205175	AKNA, E2F2, E2F3, STAT5A, TBX21, SPI1, PML, TP63, MAX, STAT4, POU2F2, ARNTL2, MYB, CEBPA, CIITA, TCF7, IKZF2, IKZF1, RFX5, MAFB, EOMES, ATAD2, PHF11, NEUROG3, STAT1, TRERF1, ATXN7L3, TP73, STAT2, IRF9, ASCL1, IRF7, IRF1, IRF2, DNMT1, PRIC285, IRF4, PBX3, NFE2L3, TFAP2E, KLF1	1061	520	19235	1.42941	0.999904	0.142814	25.4525
GOTERM_BP_FAT	GO:0055065~metal ion homeostasis	21	1.9039	0.0206951	PTPRC, GNA15, CCL3, OPRL1, CCL19, CD52, CXCR3, CCL5, TMPRSS3, PRKCB, CCR8, BAK1, CCR7, CCR5, CCR4, PTK2B, S1PR4, RYR1, GHRL, JAK2, XCR1	808	205	13528	1.71509	1	0.222329	31.3726
GOTERM_BP_FAT	GO:0032318~regulation of Ras GTPase activity	13	1.1786	0.0208718	FGD2, TBC1D10C, RABGAP1L, SMAP2, WDR67, ADAP2, GMIP, PTK2B, RASGRF1, ACAP1, ARAP2, AGAP2, FGD3	808	104	13528	2.09282	1	0.223226	31.5951
GOTERM_CC_FAT	GO:0042612~MHC class I protein complex	6	0.543971	0.020886	HLA-H, MICB, HLA-L, HLA-E, HLA-G, HLA-F	742	28	12782	3.69137	0.999722	0.208629	25.4052
GOTERM_BP_FAT	GO:0050708~regulation of protein secretion	9	0.815956	0.0210645	KCNN4, NOD2, CRTAM, TNF, TNFSF4, ADORA2A, PYCARD, CASP1, NLRP2	808	58	13528	2.59799	1	0.224267	31.837
INTERPRO	IPR001870:B302 (SPRY)-like	11	0.99728	0.0214169	FSD1, BTN3A1, TRIM69, BTN1A1, RYR1, BTN2A2, BTN3A3, BTN3A2, TRIM22, TRIM21, TRIM11	921	87	16659	2.28698	1	0.31998	29.3737
INTERPRO	IPR006670:Cyclin	7	0.634633	0.0214684	CCNE1, CCNB2, CCND2, CCNI2, CCNF, CABLES2, CCNA2	921	40	16659	3.16539	1	0.316565	29.4334
GOTERM_CC_FAT	GO:0031224~intrinsic to membrane	346	31.369	0.0214892	KLRC4, KLRC2, KLRC3, IL9R, ADCY7, C12ORF70, RANGAP1, L1CAM, PVRIG, CD52, SYT6, GRIN3A, SIDT1, CD53, S1PR2, SHKBP1, CD48, CD47, BAK1, MYD88, PRRT3, KCNK6, S1PR4, SEMA7A, TMEM149, OSCAR, LILRA6, CHRNA6, ADAM8, VNN2, RAB27A, PTPRJ, GBP7, CRTAM, GJD3, NCF1, NCF4, ABCC10, CCDC136, GPR132, HLA-DQA2, TMEM150B, PDCD1LG2, LILRB1, CCR8, CCR7, CD37, BTN3A1, SSTR3, LPAR5, CCR5, GPBAR1, CCR4, LHFPL1, ASPHD2, …	742	5485	12782	1.08666	0.999781	0.208742	26.0408
KEGG_PATHWAY	hsa04810:Regulation of actin cytoskeleton	24	2.17588	0.0217508	ITGAL, ARHGEF1, LIMK1, PIK3CD, NCKAP1L, ITGB2, ITGA4, VAV1, WAS, INSRR, PFN1, ARPC1B, ITGAX, RAC2, TIAM2, ARPC2, ITGB7, ARPC5L, PIK3R5, ITGAD, TMSL3, PIP4K2A, CSK, FGD3	351	215	5085	1.61717	0.952958	0.103421	22.8288
GOTERM_BP_FAT	GO:0009617~response to bacterium	20	1.81324	0.0218086	TNF, FGR, HCK, SOCS1, TLR2, MYO1F, FASLG, IDO1, TLR6, STAT1, CCL5, GCH1, TLR9, NLRC4, NOD2, MYD88, IFNB1, CCR4, LYST, IL12A	808	193	13528	1.73498	1	0.230469	32.7638
GOTERM_BP_FAT	GO:0006323~DNA packaging	14	1.26927	0.0220797	HMGB2, HIST1H2BH, TTN, NCAPD2, SMC4, NCAPH, NCAPG, HJURP, CENPA, H2AFY, H2AFX, ASF1B, TOP2A, CDCA5	808	117	13528	2.00338	1	0.232195	33.0985
KEGG_PATHWAY	hsa04622:RIG-I-like receptor signaling pathway	11	0.99728	0.0223839	TRAF2, IKBKE, TNF, ISG15, IFNB1, IRF7, IKBKG, IL12A, IL12B, TRAF3, CXCL10	351	71	5085	2.24449	0.957007	0.102828	23.4152
GOTERM_BP_FAT	GO:0032940~secretion by cell	21	1.9039	0.0227169	CCL3, RAB8A, PLEK, MYO1F, SYT6, CCL5, RIMS3, CXCL10, LAT, GRM4, NLRC4, LAT2, UNC13D, TNFSF13B, BLOC1S3, LAX1, PI4K2A, GHRL, SYTL1, RAB27A, LCP2	808	207	13528	1.69852	1	0.237278	33.8789
GOTERM_BP_FAT	GO:0019221~cytokine-mediated signaling pathway	10	0.906618	0.0227339	CEBPA, IL2RB, STAT4, SP100, TNF, STAT5A, SOCS1, PYCARD, JAK3, STAT1	808	70	13528	2.3918	1	0.236623	33.8996
GOTERM_MF_FAT	GO:0015026~coreceptor activity	5	0.453309	0.0229403	CCR8, CD86, CCR5, CD80, CD4	727	20	12983	4.46458	1	0.290506	29.8396
GOTERM_BP_FAT	GO:0010952~positive regulation of peptidase activity	9	0.815956	0.0231403	BAK1, NLRC4, TNF, IFNB1, PYCARD, PML, PMAIP1, STAT1, NLRP2	808	59	13528	2.55395	1	0.239526	34.3928
GOTERM_BP_FAT	GO:0043280~positive regulation of caspase activity	9	0.815956	0.0231403	BAK1, NLRC4, TNF, IFNB1, PYCARD, PML, PMAIP1, STAT1, NLRP2	808	59	13528	2.55395	1	0.239526	34.3928
GOTERM_MF_FAT	GO:0042802~identical protein binding	49	4.44243	0.0233707	S100A4, KYNU, E2F7, TP63, APOBEC3G, L1CAM, GRIN3A, TTN, STAC3, APOBEC3F, BTK, BAK1, NDE1, NLRC4, EED, TOP2A, SP100, WAS, STK4, RAD51, C1QB, DOK2, PSMA4, IL12B, TFAP2E, LCP1, DCC, TNF, CD247, PML, MYO9B, MST4, CD74, GCH1, BLOC1S3, ITGB7, PYCARD, CD4, CEBPA, IKZF2, PLEK, ITGA4, USF1, IRF9, P2RX5, FNBP1, RASSF5, CORO1A, PON3	727	640	12983	1.36728	1	0.290448	30.3101
GOTERM_BP_FAT	GO:0008154~actin polymerization or depolymerization	5	0.453309	0.023751	GHRL, EVL, WIPF1, GAS7, WAS	808	19	13528	4.40594	1	0.244241	35.1272
GOTERM_BP_FAT	GO:0002758~innate immune response-activating signal transduction	5	0.453309	0.023751	NOD2, MYD88, TLR2, CLEC7A, TLR6	808	19	13528	4.40594	1	0.244241	35.1272
GOTERM_BP_FAT	GO:0002218~activation of innate immune response	5	0.453309	0.023751	NOD2, MYD88, TLR2, CLEC7A, TLR6	808	19	13528	4.40594	1	0.244241	35.1272
UP_SEQ_FEATURE	domain:Ig-like C2-type 4	10	0.906618	0.023865	LILRB1, DCC, SIGLEC1, MYBPC2, ICAM3, L1CAM, KIRREL2, FCRL5, FCRL4, FCRL3	1057	76	19113	2.37925	1	0.598509	35.0054
GOTERM_CC_FAT	GO:0008305~integrin complex	6	0.543971	0.0240689	ITGAL, ITGAX, ITGB7, ITGAD, ITGB2, ITGA4	742	29	12782	3.56409	0.999922	0.22546	28.7029
GOTERM_CC_FAT	GO:0005829~cytosol	95	8.61287	0.0241042	STIL, KYNU, APOBEC3G, PTTG1, TTN, APOBEC3F, ARHGAP4, BAK1, CCNE1, STARD5, NOD2, NDE1, CASP3, MYD88, TIAM2, CSK, MX1, PLCB2, ARHGEF3, CDK1, BCL2L14, NCF1, CEP110, NCF4, PIK3CD, CORO7, UBE2C, HMGA1, PRKCD, PRKCB, CARD11, SERPINB9, CKM, PSME1, RASGRF1, PSMA5, RRM2, OTOF, PSMA4, AKAP5, SH3KBP1, BUB1B, RBM38, GRAP2, LCP1, LCP2, PSMB10, FGD2, TRAF2, GRB2, NCF1C, ADRBK1, MST4, GCH1, DGKA, TYMP, DOCK2, B…	742	1330	12782	1.23046	0.999923	0.220522	28.7386
GOTERM_MF_FAT	GO:0046982~protein heterodimerization activity	20	1.81324	0.0241102	ITGAL, IKZF3, IKZF2, IKZF1, ADORA2A, LIMK1, PML, TAS1R3, POLA2, USF1, SMC4, P2RX5, BAK1, MAX, CYBA, IKBKG, IL12A, IL12B, TOP2A, TFAP2E	727	208	12983	1.71715	1	0.293586	31.1115
GOTERM_BP_FAT	GO:0019932~second-messenger-mediated signaling	23	2.08522	0.0241453	HMGB2, GNA15, TNF, PTGER4, ADCY7, ADORA2A, OPRL1, PIK3CD, NDC80, UBE2C, BTK, LAT, GRM4, LAT2, P2RY6, SSTR3, RGS1, S1PR4, CNR2, BUB1B, XCR1, LTB, TOP2A	808	235	13528	1.63863	1	0.246959	35.5973
GOTERM_BP_FAT	GO:0002714~positive regulation of B cell mediated immunity	4	0.362647	0.0243328	PTPRC, NOD2, FCER1G, CD226	808	11	13528	6.08821	1	0.247807	35.8197
GOTERM_BP_FAT	GO:0002891~positive regulation of immunoglobulin mediated immune response	4	0.362647	0.0243328	PTPRC, NOD2, FCER1G, CD226	808	11	13528	6.08821	1	0.247807	35.8197
GOTERM_BP_FAT	GO:0032729~positive regulation of interferon-gamma production	4	0.362647	0.0243328	IL18, IL12A, IL12B, SASH3	808	11	13528	6.08821	1	0.247807	35.8197
GOTERM_BP_FAT	GO:0031571~G1 DNA damage checkpoint	4	0.362647	0.0243328	PML, DGKZ, RBM38, GTSE1	808	11	13528	6.08821	1	0.247807	35.8197
GOTERM_BP_FAT	GO:0043372~positive regulation of CD4-positive, alpha beta T cell differentiation	4	0.362647	0.0243328	CD86, CD80, IL2RG, SASH3	808	11	13528	6.08821	1	0.247807	35.8197
COG_ONTOLOGY	Lipid metabolism / General function prediction only	3	0.271985	0.0243847	DGKA, DGKQ, DGKZ	72	7	1950	11.6071	0.419062	0.237807	17.5689
SP_PIR_KEYWORDS	dna condensation	4	0.362647	0.0252529	NCAPH, NCAPG, NCAPD2, SMC4	1061	12	19235	6.04304	0.999989	0.170562	30.3997
INTERPRO	IPR002083:MATH	4	0.362647	0.0253877	TRAF1, TRAF2, TRAF5, TRAF3	921	12	16659	6.02932	1	0.358649	33.8391
INTERPRO	IPR016129:Peptidase C14, ICE, catalytic subunit p20, active site	4	0.362647	0.0253877	CASP5, CASP3, CASP4, CASP1	921	12	16659	6.02932	1	0.358649	33.8391
INTERPRO	IPR013322:TRAF-type	4	0.362647	0.0253877	TRAF1, TRAF2, TRAF5, TRAF3	921	12	16659	6.02932	1	0.358649	33.8391
INTERPRO	IPR001293:Zinc finger, TRAF-type	4	0.362647	0.0253877	TRAF2, XAF1, TRAF5, TRAF3	921	12	16659	6.02932	1	0.358649	33.8391
INTERPRO	IPR002138:Peptidase C14, caspase non-catalytic subunit p10	4	0.362647	0.0253877	CASP5, CASP3, CASP4, CASP1	921	12	16659	6.02932	1	0.358649	33.8391
BIOCARTA	h_tnfr2Pathway:TNFR2 Signaling Pathway	6	0.543971	0.0254087	TRAF1, TRAF2, TNFRSF1B, IKBKG, TNFAIP3, TRAF3	151	17	1437	3.35878	0.992856	0.36188	27.4163
UP_SEQ_FEATURE	repeat:LRR 22	4	0.362647	0.0254243	NLRC5, CENPE, TLR8, TLR9	1057	12	19113	6.02744	1	0.61704	36.8328
UP_SEQ_FEATURE	region of interest:Beta-2	4	0.362647	0.0254243	HLA-DQB1, HLA-DRB1, HLA-DPB1, HLA-DMB	1057	12	19113	6.02744	1	0.61704	36.8328
UP_SEQ_FEATURE	domain:MATH	4	0.362647	0.0254243	TRAF1, TRAF2, TRAF5, TRAF3	1057	12	19113	6.02744	1	0.61704	36.8328
UP_SEQ_FEATURE	region of interest:Beta-1	4	0.362647	0.0254243	HLA-DQB1, HLA-DRB1, HLA-DPB1, HLA-DMB	1057	12	19113	6.02744	1	0.61704	36.8328
GOTERM_BP_FAT	GO:0045860~positive regulation of protein kinase activity	22	1.99456	0.0256419	PTPRC, TRAF2, TNF, DGKQ, ADCY7, ADORA2A, MAP4K1, CENPE, TLR6, PDE6G, CD74, CDC25B, DGKA, S1PR2, GRM4, CCND2, PTK2B, IKBKG, GHRL, DGKZ, JAK2, CD4	808	223	13528	1.65173	1	0.258536	37.3525
UP_SEQ_FEATURE	repeat:LRR 3	26	2.35721	0.0256644	KERA, TLR2, RANGAP1, LGR6, TLR6, TLR8, TLR9, NLRC5, NOD2, NLRC4, NLRC3, LRFN1, PPIL5, CIITA, NLRP7, TLR10, CEP110, RLTPR, CENPE, NLRP2, CD180, KDM2B, KDM2A, LRCH4, EPYC, MUC16	1057	299	19113	1.57237	1	0.615607	37.1098
SP_PIR_KEYWORDS	tyrosine-specific phosphatase	6	0.543971	0.025924	PTPN7, PTPRJ, PTPN6, PTPRC, CDC25A, CDC25B	1061	31	19235	3.50886	0.999992	0.172169	31.0756
KEGG_PATHWAY	hsa05200:Pathways in cancer	33	2.99184	0.0260057	TRAF1, DCC, E2F2, TRAF2, E2F3, GRB2, STAT5A, PML, SPI1, FASLG, CCNE1, MAX, WNT1, CASP3, RAC2, PIK3R5, TRAF5, WNT8B, TRAF3, CEBPA, WNT10A, WNT10B, TCF7, FLT3, PIK3CD, STAT1, BIRC3, STK4, RALGDS, RAD51, PRKCB, RASSF5, IKBKG	351	328	5085	1.45755	0.974335	0.114929	26.6928
INTERPRO	IPR000253:Forkhead-associated	6	0.543971	0.0261181	KIF14, TIFAB, MKI67, C5ORF20, PHF12, CHFR, FHAD1	921	31	16659	3.50089	1	0.362566	34.6311
SP_PIR_KEYWORDS	P-loop	13	1.1786	0.0261927	KIF23, KIFC1, GNA15, RAB8A, KIF11, KIF5A, MYO1F, MYO9B, CENPE, RAB33A, RAC2, ABCD2, RAB27A	1061	116	19235	2.03171	0.999993	0.171302	31.3445
GOTERM_BP_FAT	GO:0051094~positive regulation of developmental process	26	2.35721	0.0264696	MYOD1, TNF, STAT5A, CCL5, HLA-DMA, CD74, EPHB2, CCNE1, ZAP70, IL2RG, INPP5D, GFI1, CD27, PTPRC, ARHGEF1, IKZF1, LIMK1, EOMES, NEUROG3, CD86, CD80, GHRL, JAK2, TNFSF12-TNFSF13, SEMA4D, SASH3	808	278	13528	1.56585	1	0.264887	38.3037
SP_PIR_KEYWORDS	immunodeficiency	3	0.271985	0.0271391	ZAP70, IL2RG, WAS	1061	5	19235	10.8775	0.999995	0.174478	32.2838
INTERPRO	IPR017241:Toll-like receptor	3	0.271985	0.0272456	TLR10, TLR2, TLR6	921	5	16659	10.8528	1	0.370671	35.8362
INTERPRO	IPR006053:Tumor necrosis factor alpha, beta and c	3	0.271985	0.0272456	TNF, FASLG, LTB	921	5	16659	10.8528	1	0.370671	35.8362
UP_SEQ_FEATURE	zinc finger region:TRAF-type 2	3	0.271985	0.0272716	TRAF2, TRAF5, TRAF3	1057	5	19113	10.8494	1	0.633376	38.9348
UP_SEQ_FEATURE	region of interest:Interaction with HIPK2	3	0.271985	0.0272716	TP63, HMGA1, TP73	1057	5	19113	10.8494	1	0.633376	38.9348
UP_SEQ_FEATURE	zinc finger region:TRAF-type 1	3	0.271985	0.0272716	TRAF2, TRAF5, TRAF3	1057	5	19113	10.8494	1	0.633376	38.9348
SMART	SM00506:A1pp	4	0.362647	0.0273904	PARP9, PARP14, PARP15, H2AFY	629	10	9079	5.77361	0.998828	0.298963	30.175
OMIM_DISEASE	Genetic variants near TNFAIP3 on 6q23 are associated with systemic lupus erythematosus	3	0.271985	0.0274905	STAT4, WDFY4, TNFAIP3	205	5	3671	10.7444	0.999823	0.884715	31.2272
KEGG_PATHWAY	hsa05222:Small cell lung cancer	12	1.08794	0.0279418	TRAF1, E2F2, TRAF2, CCNE1, MAX, E2F3, PIK3CD, IKBKG, PIK3R5, BIRC3, TRAF5, TRAF3	351	84	5085	2.0696	0.980536	0.119329	28.3917
GOTERM_BP_FAT	GO:0030890~positive regulation of B cell proliferation	5	0.453309	0.0283246	CARD11, PTPRC, TNFSF13B, TNFRSF13C, SASH3	808	20	13528	4.18564	1	0.27989	40.386
GOTERM_BP_FAT	GO:0050830~defense response to Gram-positive bacterium	5	0.453309	0.0283246	NOD2, FGR, HCK, IL12A, MYO1F	808	20	13528	4.18564	1	0.27989	40.386
GOTERM_CC_FAT	GO:0042101~T cell receptor complex	4	0.362647	0.0288066	CARD11, CD247, ZAP70, CD4	742	12	12782	5.74214	0.999988	0.252333	33.3617
BIOCARTA	h_asbcellPathway:Antigen Dependent B Cell Activation	5	0.453309	0.0289468	CD80, HLA-DRB1, FASLG, CD4, HLA-DRA	151	12	1437	3.96523	0.996446	0.374988	30.6297
BIOCARTA	h_thelperPathway:T Helper Cell Surface Molecules	5	0.453309	0.0289468	ITGAL, PTPRC, CD247, ITGB2, CD4	151	12	1437	3.96523	0.996446	0.374988	30.6297
BIOCARTA	h_npcPathway:Mechanism of Protein Import into the Nucleus	5	0.453309	0.0289468	NUP62, NUP210, IL4I1, RANGAP1, KPNA2	151	12	1437	3.96523	0.996446	0.374988	30.6297
GOTERM_BP_FAT	GO:0051047~positive regulation of secretion	13	1.1786	0.0289548	CRTAM, TNFSF4, TNF, ADORA2A, ADRBK1, NLRP2, KCNN4, NOD2, UNC13D, PYCARD, GHRL, JAK2, CASP1	808	109	13528	1.99682	1	0.284296	41.0783
GOTERM_CC_FAT	GO:0031252~cell leading edge	15	1.35993	0.029138	FGD2, PLEK, AIF1, ADORA2A, KIF18A, ABI3, MYO9B, EVL, GAS7, CORO1A, TIAM2, ARPC2, PSTPIP1, LCP1, FGD3	742	138	12782	1.87244	0.99999	0.249367	33.6767
SP_PIR_KEYWORDS	chromosomal protein	15	1.35993	0.0293116	CENPM, HMGB2, SP100, HIST1H2BH, AURKB, HMGA1, KIF2C, CDCA8, FANCD2, HJURP, CENPA, FANCI, TEP1, H2AFY, H2AFX	1061	145	19235	1.87543	0.999998	0.184643	34.3951
SP_PIR_KEYWORDS	Proto-oncogene	21	1.9039	0.0296084	STIL, POU2AF1, RAB8A, FGR, MAFB, SPI1, PML, PAX5, PTTG1, RNF213, VAV1, GAS7, MYCL1, WNT1, STYK1, RAC2, EVI2A, JAK2, EVI2B, MYB, BCAS4	1061	230	19235	1.65527	0.999998	0.183806	34.6788
UP_SEQ_FEATURE	domain:FHA	6	0.543971	0.0296609	KIF14, TIFAB, MKI67, C5ORF20, PHF12, CHFR, FHAD1	1057	32	19113	3.39043	1	0.659885	41.5558
INTERPRO	IPR011991:Winged helix repressor DNA-binding	18	1.63191	0.0299736	E2F2, E2F3, ETV7, PLEK, RFX5, E2F7, SPI1, PAX5, IRF9, PAX9, IRF7, IRF8, HSF5, IRF1, IRF2, IRF4, SPIC, ZBP1	921	187	16659	1.74109	1	0.395159	38.6665
SP_PIR_KEYWORDS	isopeptide bond	27	2.44787	0.0300738	PML, TP63, RANGAP1, TTN, MCM10, PFN1, ISG15, FANCI, H2AFY, H2AFX, BUB3, KIF14, CDK1, SP100, IKZF1, MAFB, HIST1H2BH, CENPE, STAT1, LPIN1, TP73, UHRF1, FANCD2, IKBKG, IRF1, IRF2, KLF1	1061	319	19235	1.53444	0.999999	0.183938	35.1212
BBID	48.mice_minus_JAKs_and_STATs	6	0.543971	0.0302439	STAT4, STAT5A, JAK2, JAK3, STAT1, STAT2	65	11	358	3.0042	0.916888	0.711708	27.9128
SP_PIR_KEYWORDS	motor protein	14	1.26927	0.0303233	KIF14, KIF23, KIFC1, KIF11, KIF5A, KIF15, MYO1G, KIF18A, MYO1F, KIF18B, MYO9B, CENPE, KIF2C, KIF21B	1061	132	19235	1.92279	0.999999	0.182875	35.3573
INTERPRO	IPR004020:Pyrin	5	0.453309	0.0305049	NLRP7, PYHIN1, PYCARD, NLRP2, AIM2	921	22	16659	4.1109	1	0.39621	39.2039
INTERPRO	IPR000712:Apoptosis regulator Bcl-2, BH	5	0.453309	0.0305049	BAK1, BCL2L14, BCL2A1, PMAIP1, BMF	921	22	16659	4.1109	1	0.39621	39.2039
UP_SEQ_FEATURE	domain:DAPIN	5	0.453309	0.0305617	NLRP7, PYHIN1, PYCARD, NLRP2, AIM2	1057	22	19113	4.10962	1	0.666291	42.5161
UP_SEQ_FEATURE	zinc finger region:Phorbol-ester/DAG-type 1	5	0.453309	0.0305617	DGKA, DGKQ, DGKZ, PRKCD, PRKCB	1057	22	19113	4.10962	1	0.666291	42.5161
UP_SEQ_FEATURE	zinc finger region:Phorbol-ester/DAG-type 2	5	0.453309	0.0305617	DGKA, DGKQ, DGKZ, PRKCD, PRKCB	1057	22	19113	4.10962	1	0.666291	42.5161
PIR_SUPERFAMILY	PIRSF000601:tyrosine-protein kinase, proto-oncogene SRC type	4	0.362647	0.0307596	FGR, HCK, CSK, MATK	441	12	7396	5.59033	0.999997	0.653422	35.3947
OMIM_DISEASE	Genome-wide assocation defines more than 30 distinct susceptibility loci for Crohn's disease	5	0.453309	0.0307698	NOD2, PTGER4, PTPN22, JAK2, IL12B	205	22	3671	4.06984	0.999938	0.855964	34.2772
UP_SEQ_FEATURE	domain:DH	9	0.815956	0.0307825	FGD2, MCF2L2, ARHGEF3, ARHGEF1, TIAM2, PLEKHG7, RASGRF1, VAV1, FGD3	1057	67	19113	2.42897	1	0.664304	42.7492
GOTERM_BP_FAT	GO:0050718~positive regulation of interleukin-1 beta secretion	4	0.362647	0.0310339	NOD2, PYCARD, CASP1, NLRP2	808	12	13528	5.58086	1	0.300598	43.3086
SMART	SM00315:RGS	7	0.634633	0.0310741	RGS10, RGS1, GRK6, ADRBK2, RGS19, ADRBK1, RGS18	629	35	9079	2.8868	0.999534	0.318555	33.519
PIR_SUPERFAMILY	PIRSF037595:Toll-like_receptor	3	0.271985	0.0313153	TLR10, TLR2, TLR6	441	5	7396	10.0626	0.999998	0.630679	35.9107
PIR_SUPERFAMILY	PIRSF001212:multicatalytic endopeptidase complex chain C9	3	0.271985	0.0313153	PSMB10, PSMA5, PSMB8	441	5	7396	10.0626	0.999998	0.630679	35.9107
GOTERM_BP_FAT	GO:0007498~mesoderm development	10	0.906618	0.031356	SECTM1, IKZF3, IKZF1, HCK, LHX2, EOMES, TP63, JAK2, BTK, MATK	808	74	13528	2.26251	1	0.30228	43.6469
GOTERM_BP_FAT	GO:0000089~mitotic metaphase	3	0.271985	0.0314994	CDCA8, FBXO5, CENPE	808	5	13528	10.0455	1	0.302498	43.7969
GOTERM_BP_FAT	GO:0032020~ISG15-protein conjugation	3	0.271985	0.0314994	ISG15, UBA7, UBE2L6	808	5	13528	10.0455	1	0.302498	43.7969
GOTERM_BP_FAT	GO:0002230~positive regulation of defense response to virus by host	3	0.271985	0.0314994	PML, APOBEC3G, APOBEC3F	808	5	13528	10.0455	1	0.302498	43.7969
GOTERM_BP_FAT	GO:0002347~response to tumor cell	3	0.271985	0.0314994	CRTAM, TP63, TP73	808	5	13528	10.0455	1	0.302498	43.7969
GOTERM_MF_FAT	GO:0019904~protein domain specific binding	28	2.53853	0.0315066	GRB2, NCF1C, TP63, PTTG1, NOD2, PYCARD, MICAL1, INPP5D, RAP2B, SIT1, SP100, CCDC88C, NCF1, HCLS1, EVL, TACC3, MBD2, NLRP2, ELMO2, CARD11, SH2D2A, CYBA, LAT2, NUP62, LAX1, SH3KBP1, JAK2, SH3BP1, SHCBP1	727	331	12983	1.51067	1	0.360845	38.6674
GOTERM_BP_FAT	GO:0002237~response to molecule of bacterial origin	11	0.99728	0.0316717	NOD2, MYD88, SOCS1, IL12A, TLR2, FASLG, IDO1, TLR6, CCL5, STAT1, GCH1	808	86	13528	2.14149	1	0.302948	43.9766
INTERPRO	IPR013513:Integrin alpha chain, C-terminal, cytoplasmic region	4	0.362647	0.0316772	ITGAL, ITGAX, ITGAD, ITGA4	921	13	16659	5.56552	1	0.403604	40.3741
GOTERM_BP_FAT	GO:0043087~regulation of GTPase activity	14	1.26927	0.0317253	FGD2, TBC1D10C, RABGAP1L, VAV1, SMAP2, WDR67, ADAP2, GMIP, PTK2B, RASGRF1, ACAP1, ARAP2, AGAP2, FGD3	808	123	13528	1.90566	1	0.302441	44.0325
INTERPRO	IPR019786:Zinc finger, PHD-type, conserved site	11	0.99728	0.0322898	UHRF1, BAZ1A, SP100, KDM2B, SP140L, PHF19, KDM2A, PHF11, PHF12, SP110, SP140	921	93	16659	2.13943	1	0.405296	40.9771
KEGG_PATHWAY	hsa04640:Hematopoietic cell lineage	12	1.08794	0.032582	TNF, IL9R, HLA-DRB1, FLT3, ITGA4, CD37, FCGR1C, FCGR1A, CD33, CD4, CD5, CD7, HLA-DRA	351	86	5085	2.02147	0.989992	0.134013	32.3177
GOTERM_BP_FAT	GO:0045597~positive regulation of cell differentiation	22	1.99456	0.032998	PTPRC, ARHGEF1, IKZF1, LIMK1, STAT5A, EOMES, NEUROG3, CCL5, HLA-DMA, CD74, EPHB2, CCNE1, CD86, CD80, ZAP70, JAK2, IL2RG, SEMA4D, GFI1, INPP5D, SASH3, CD27	808	229	13528	1.60846	1	0.311657	45.3421
GOTERM_BP_FAT	GO:0043029~T cell homeostasis	5	0.453309	0.0333854	CORO1A, CASP3, CCNB2, STAT5A, TNFSF14	808	21	13528	3.98633	1	0.31376	45.7349
GOTERM_BP_FAT	GO:0035023~regulation of Rho protein signal transduction	12	1.08794	0.0335341	FGD2, MCF2L2, ARHGEF3, ARHGEF1, TIAM2, GMIP, PLEKHG7, PTK2B, RASGRF1, TTN, VAV1, FGD3	808	99	13528	2.0294	1	0.313973	45.885
GOTERM_BP_FAT	GO:0007610~behavior	39	3.53581	0.0339219	CCL3, IL16, ADORA2A, IL18, PPYR1, CXCL9, ITGB2, CXCR3, CCL5, CXCL11, CXCL10, EPHB2, S1PR2, CCRL2, CCL25, DOCK2, TYMP, RAC2, CCL3L3, CNR2, GFI1, MAN2B1, XCR1, ATP1A3, CCL19, CCL4L2, IDO1, MBD2, GRM4, CCR8, CORO1A, CCR7, CCR5, CCR4, RASGRF1, LYST, GHRL, CMTM7, PBX3	808	469	13528	1.39224	1	0.31605	46.2746
SMART	SM00449:SPRY	9	0.815956	0.0341507	BTN3A1, TRIM69, BTN1A1, RYR1, BTN2A2, BTN3A3, BTN3A2, TRIM21, TRIM11	629	55	9079	2.36193	0.999785	0.331071	36.198
INTERPRO	IPR003961:Fibronectin, type III	18	1.63191	0.034179	PTPRJ, DCC, PTPRC, IL2RB, MYBPC2, CRLF3, RIMBP3, L1CAM, TTN, EPHA1, INSRR, EPHB2, FSD1, IL12RB1, MYBPH, LRFN1, IL2RG, IL12B	921	190	16659	1.7136	1	0.41905	42.8012
GOTERM_BP_FAT	GO:0051276~chromosome organization	40	3.62647	0.035003	KIFC1, HMGB2, BLM, EZH2, PTTG1, TTN, CDCA8, NCAPH, HJURP, NCAPG, CENPA, EED, STAG3, H2AFY, H2AFX, ASF1B, CDCA5, TOP2A, BUB3, MTA2, DLGAP5, HIST1H2BH, KIF18A, CENPE, NDC80, HMGA1, GSG2, ATXN7L3, SMC4, NCAPD2, MSL3, DCLRE1C, REC8, KDM2B, KDM2A, FANCD2, TEP1, DNMT1, IRF4, KLF1	808	485	13528	1.38083	1	0.323456	47.3467
SP_PIR_KEYWORDS	thiol protease inhibitor	5	0.453309	0.0351388	CARD16, CST7, CARD17, CST3, CSTA	1061	23	19235	3.94111	1	0.206431	39.7601
GOTERM_BP_FAT	GO:0033043~regulation of organelle organization	21	1.9039	0.0351741	TNF, PLEK, DLGAP5, PIF1, CAPZA1, PML, MYO1F, PKMYT1, PAX5, CENPE, ARPC1B, PLK4, CORO1A, ARPC2, ARPC5L, BUB1, AKAP5, DNMT1, SKA1, TMSL3, LTB	808	217	13528	1.62025	1	0.323803	47.5146
UP_SEQ_FEATURE	repeat:LRR 20	5	0.453309	0.0354263	NLRC5, CEP110, CENPE, TLR8, TLR9	1057	23	19113	3.93094	1	0.711621	47.4498
UP_SEQ_FEATURE	repeat:TNFR-Cys 3	5	0.453309	0.0354263	TNFRSF9, TNFRSF1B, TNFRSF18, TNFRSF8, CD27	1057	23	19113	3.93094	1	0.711621	47.4498
INTERPRO	IPR000219:Dbl homology (DH) domain	9	0.815956	0.0357552	FGD2, MCF2L2, ARHGEF3, ARHGEF1, TIAM2, PLEKHG7, RASGRF1, VAV1, FGD3	921	69	16659	2.3593	1	0.429312	44.2823
GOTERM_BP_FAT	GO:0033674~positive regulation of kinase activity	22	1.99456	0.0357704	PTPRC, TRAF2, TNF, DGKQ, ADCY7, ADORA2A, MAP4K1, CENPE, TLR6, PDE6G, CD74, CDC25B, DGKA, S1PR2, GRM4, CCND2, PTK2B, IKBKG, GHRL, DGKZ, JAK2, CD4	808	231	13528	1.59453	1	0.327382	48.0955
GOTERM_BP_FAT	GO:0050727~regulation of inflammatory response	10	0.906618	0.0364229	SBNO2, TNFRSF1B, ADORA2A, AOAH, STAT5A, FCER1G, GHRL, JAK2, IDO1, CCL5	808	76	13528	2.20297	1	0.331343	48.7242
UP_SEQ_FEATURE	short sequence motif:Effector region	11	0.99728	0.0368003	RAP2B, RAB8A, RAP2C, RAC2, RAB39B, RAB4B, RHOF, RHOG, RAB27A, RHEBL1, RHOH	1057	95	19113	2.09374	1	0.721033	48.7692
GOTERM_CC_FAT	GO:0005815~microtubule organizing center	23	2.08522	0.0376705	KIFC1, DLGAP5, CEP110, KIF15, KIF18A, SPATC1, CEP55, SP140, CDC25B, FSD1, CCNE1, PLK4, NDE1, CDC45, NUP62, PLK1, BUB1, BUB1B, PDE4DIP, HAUS8, TNFAIP3, TOP2A, TRAF5	742	253	12782	1.56604	1	0.304677	41.328
KEGG_PATHWAY	hsa04114:Oocyte meiosis	14	1.26927	0.0377244	CDK1, ADCY7, SGOL1, PKMYT1, CDC20, PTTG1, CCNE1, REC8, CCNB2, RPS6KA1, PLK1, BUB1, FBXO5, STAG3	351	110	5085	1.84382	0.995229	0.149537	36.4379
PIR_SUPERFAMILY	PIRSF005770:regulator of G protein signaling, RGS4 type	4	0.362647	0.0382645	RGS10, RGS1, RGS19, RGS18	441	13	7396	5.1603	1	0.678335	42.0488
GOTERM_BP_FAT	GO:0051084~'de novo' posttranslational protein folding	4	0.362647	0.0385968	TOR2A, TOR3A, HLA-DMA, CD74	808	13	13528	5.15156	1	0.346521	50.7673
GOTERM_BP_FAT	GO:0050706~regulation of interleukin-1 beta secretion	4	0.362647	0.0385968	NOD2, PYCARD, CASP1, NLRP2	808	13	13528	5.15156	1	0.346521	50.7673
GOTERM_BP_FAT	GO:0042100~B cell proliferation	4	0.362647	0.0385968	PTPRC, IFNB1, CD79A, PRKCD	808	13	13528	5.15156	1	0.346521	50.7673
GOTERM_BP_FAT	GO:0001556~oocyte maturation	4	0.362647	0.0385968	REC8, PTK2B, FBXO5, CDC25B	808	13	13528	5.15156	1	0.346521	50.7673
INTERPRO	IPR015917:Peptidase C14, caspase precursor p45, core	4	0.362647	0.0387008	CASP5, CASP3, CASP4, CASP1	921	14	16659	5.16799	1	0.451154	46.9544
GOTERM_BP_FAT	GO:0045859~regulation of protein kinase activity	30	2.71985	0.0390372	TRAF2, TNF, ADCY7, BLM, ADORA2A, PKMYT1, MAP4K1, TLR6, TTN, CD74, DGKA, S1PR2, CASP3, PTK2B, CD4, PTPRC, DGKQ, CENPE, PDE6G, CDC25A, TP73, CDC25B, GRM4, NUP62, CCND2, LAX1, IKBKG, DGKZ, GHRL, JAK2	808	345	13528	1.45588	1	0.348741	51.1717
GOTERM_BP_FAT	GO:0010564~regulation of cell cycle process	13	1.1786	0.0390903	PTPRC, TNF, DLGAP5, PML, PKMYT1, CENPE, UBE2C, GTSE1, PLK4, BUB1, FBXO5, RBM38, LTB	808	114	13528	1.90924	1	0.348126	51.2203
INTERPRO	IPR017350:Caspase, interleukin-1 beta convertase	3	0.271985	0.0393882	CASP5, CASP4, CASP1	921	6	16659	9.04397	1	0.452709	47.5605
INTERPRO	IPR007397:F-box associated region	3	0.271985	0.0393882	NCCRP1, FBXO2, FBXO6	921	6	16659	9.04397	1	0.452709	47.5605
UP_SEQ_FEATURE	domain:FBA	3	0.271985	0.0394248	NCCRP1, FBXO2, FBXO6	1057	6	19113	9.04115	1	0.741502	51.203
UP_SEQ_FEATURE	repeat:LRR 25	3	0.271985	0.0394248	NLRC5, CENPE, TLR9	1057	6	19113	9.04115	1	0.741502	51.203
GOTERM_BP_FAT	GO:0051098~regulation of binding	16	1.45059	0.0397248	SP100, TNFSF4, TNF, BLM, TLR2, NFAM1, PRKCD, CARD11, BAK1, NOD2, NLRC3, MYD88, PYCARD, JAK2, IRF4, RHEBL1	808	153	13528	1.75086	1	0.351724	51.7969
BIOCARTA	h_nkcellsPathway:Ras-Independent pathway in NK cell-mediated cytotoxicity	6	0.543971	0.0402483	PTPN6, LAT, PTK2B, IL18, VAV1, KLRC1	151	19	1437	3.00523	0.999625	0.454869	40.038
GOTERM_CC_FAT	GO:0015629~actin cytoskeleton	24	2.17588	0.0402784	MYBPC2, AIF1, FERMT3, CAPZA1, MYO1G, STK17B, MYO1F, MYO9B, TTN, WAS, GAS7, TNNI2, LSP1, PFN1, ARPC1B, CORO1A, ARPC2, MYBPH, PSTPIP1, FKBP15, MST1R, WIPF1, BMF, LCP1	742	269	12782	1.53693	1	0.316	43.4978
GOTERM_BP_FAT	GO:0008360~regulation of cell shape	8	0.725295	0.040369	FGD2, CORO1A, LST1, ERMN, CDC42SE1, ITGB2, GAS7, FGD3	808	54	13528	2.48038	1	0.355349	52.3758
GOTERM_BP_FAT	GO:0006919~activation of caspase activity	8	0.725295	0.040369	BAK1, NLRC4, TNF, IFNB1, PYCARD, PML, PMAIP1, STAT1	808	54	13528	2.48038	1	0.355349	52.3758
UP_SEQ_FEATURE	site:Cleavage; by caspase-3	5	0.453309	0.0407122	TNS4, PLEKHO1, BUB1B, RNF34, STK4	1057	24	19113	3.76715	1	0.748706	52.3565
GOTERM_BP_FAT	GO:0006887~exocytosis	13	1.1786	0.041383	CCL3, RAB8A, PLEK, MYO1F, SYT6, CCL5, RIMS3, LAT, LAT2, UNC13D, PI4K2A, SYTL1, RAB27A	808	115	13528	1.89264	1	0.361552	53.2736
GOTERM_MF_FAT	GO:0017124~SH3 domain binding	11	0.99728	0.0417196	CYBA, SH2D2A, NCF1, HCLS1, NCF1C, SH3KBP1, EVL, MICAL1, PTTG1, INPP5D, SH3BP1, ELMO2	727	96	12983	2.04627	1	0.443002	47.8342
BBID	60.IL-15_rheumatoid-arthritis_synovitis	4	0.362647	0.0417416	TNF, CD69, ITGB2, IL15	65	5	358	4.40615	0.96837	0.683749	36.5174
KEGG_PATHWAY	hsa04115:p53 signaling pathway	10	0.906618	0.0419252	CDK1, CCNE1, CASP3, CCNB2, CCND2, CD82, RRM2, PMAIP1, GTSE1, TP73	351	68	5085	2.13047	0.997403	0.160624	39.6319
BIOCARTA	h_bbcellPathway:Bystander B Cell Activation	4	0.362647	0.0421114	HLA-DRB1, FASLG, CD4, HLA-DRA	151	8	1437	4.75828	0.999741	0.445695	41.4713
GOTERM_BP_FAT	GO:0051090~regulation of transcription factor activity	12	1.08794	0.042946	CARD11, NOD2, SP100, TNF, TNFSF4, MYD88, NLRC3, PYCARD, TLR2, JAK2, NFAM1, RHEBL1	808	103	13528	1.95059	1	0.371483	54.6263
UP_SEQ_FEATURE	domain:Fibronectin type-III	8	0.725295	0.0431514	FSD1, IL2RB, IL9R, CRLF3, LRFN1, IL2RG, IL12B, C5ORF40	1057	59	19113	2.45184	1	0.765027	54.4718
INTERPRO	IPR019787:Zinc finger, PHD-finger	10	0.906618	0.0445456	UHRF1, BAZ1A, SP100, KDM2B, SP140L, PHF19, KDM2A, PHF12, SP110, SP140	921	85	16659	2.12799	1	0.490664	51.9046
GOTERM_BP_FAT	GO:0043281~regulation of caspase activity	10	0.906618	0.0450298	BAK1, NLRC4, TNF, ADORA2A, IFNB1, PYCARD, PML, PMAIP1, STAT1, NLRP2	808	79	13528	2.11931	1	0.384756	56.3723
PIR_SUPERFAMILY	PIRSF038001:Caspase_ICE	3	0.271985	0.0451462	CASP5, CASP4, CASP1	441	6	7396	8.38549	1	0.71449	47.5854
PIR_SUPERFAMILY	PIRSF005710:interferon regulatory factor 3-9	3	0.271985	0.0451462	IRF9, IRF8, IRF4	441	6	7396	8.38549	1	0.71449	47.5854
PIR_SUPERFAMILY	PIRSF038001:caspase, interleukin-1 beta convertase type	3	0.271985	0.0451462	CASP5, CASP4, CASP1	441	6	7396	8.38549	1	0.71449	47.5854
SMART	SM00061:MATH	4	0.362647	0.0452988	TRAF1, TRAF2, TRAF5, TRAF3	629	12	9079	4.81134	0.999987	0.400724	45.093
GOTERM_BP_FAT	GO:0000132~establishment of mitotic spindle orientation	3	0.271985	0.0454033	NDE1, CENPA, NDC80	808	6	13528	8.37129	1	0.386234	56.6785
GOTERM_BP_FAT	GO:0006977~DNA damage response, signal transduction by p53 class mediator resulting in cell cycle arrest	3	0.271985	0.0454033	PML, RBM38, GTSE1	808	6	13528	8.37129	1	0.386234	56.6785
GOTERM_BP_FAT	GO:0052031~modulation by symbiont of host defense response	3	0.271985	0.0454033	IRF7, TLR2, TLR6	808	6	13528	8.37129	1	0.386234	56.6785
GOTERM_BP_FAT	GO:0052255~modulation by organism of defense response of other organism during symbiotic interaction	3	0.271985	0.0454033	IRF7, TLR2, TLR6	808	6	13528	8.37129	1	0.386234	56.6785
GOTERM_BP_FAT	GO:0046218~indolalkylamine catabolic process	3	0.271985	0.0454033	KYNU, IDO2, IDO1	808	6	13528	8.37129	1	0.386234	56.6785
GOTERM_BP_FAT	GO:0052510~positive regulation by organism of defense response of other organism during symbiotic interaction	3	0.271985	0.0454033	IRF7, TLR2, TLR6	808	6	13528	8.37129	1	0.386234	56.6785
GOTERM_BP_FAT	GO:0042436~indole derivative catabolic process	3	0.271985	0.0454033	KYNU, IDO2, IDO1	808	6	13528	8.37129	1	0.386234	56.6785
GOTERM_BP_FAT	GO:0052509~positive regulation by symbiont of host defense response	3	0.271985	0.0454033	IRF7, TLR2, TLR6	808	6	13528	8.37129	1	0.386234	56.6785
GOTERM_BP_FAT	GO:0019441~tryptophan catabolic process to kynurenine	3	0.271985	0.0454033	KYNU, IDO2, IDO1	808	6	13528	8.37129	1	0.386234	56.6785
GOTERM_BP_FAT	GO:0006569~tryptophan catabolic process	3	0.271985	0.0454033	KYNU, IDO2, IDO1	808	6	13528	8.37129	1	0.386234	56.6785
GOTERM_BP_FAT	GO:0002544~chronic inflammatory response	3	0.271985	0.0454033	UNC13D, TNF, CCL5	808	6	13528	8.37129	1	0.386234	56.6785
GOTERM_BP_FAT	GO:0051294~establishment of spindle orientation	3	0.271985	0.0454033	NDE1, CENPA, NDC80	808	6	13528	8.37129	1	0.386234	56.6785
SMART	SM00589:PRY	8	0.725295	0.0454602	BTN3A1, TRIM69, BTN1A1, BTN2A2, BTN3A3, BTN3A2, TRIM21, TRIM11	629	48	9079	2.40567	0.999988	0.388326	45.2129
SP_PIR_KEYWORDS	Signal transduction inhibitor	6	0.543971	0.045984	RGS10, RGS1, ARRB2, SOCS1, RGS19, RGS18	1061	36	19235	3.02152	1	0.259133	48.6753
BIOCARTA	h_inflamPathway:Cytokines and Inflammatory Response	7	0.634633	0.0460971	TNF, HLA-DRB1, IFNB1, IL12A, CD4, IL15, HLA-DRA	151	26	1437	2.56215	0.999884	0.453421	44.4321
UP_SEQ_FEATURE	repeat:LRR 19	5	0.453309	0.0464204	NLRC5, CEP110, CENPE, TLR8, TLR9	1057	25	19113	3.61646	1	0.786109	57.168
INTERPRO	IPR011600:Peptidase C14, caspase catalytic	4	0.362647	0.0464436	CASP5, CASP3, CASP4, CASP1	921	15	16659	4.82345	1	0.500955	53.4166
INTERPRO	IPR001309:Peptidase C14, ICE, catalytic subunit p20	4	0.362647	0.0464436	CASP5, CASP3, CASP4, CASP1	921	15	16659	4.82345	1	0.500955	53.4166
INTERPRO	IPR017855:SMAD domain-like	4	0.362647	0.0464436	IRF9, IRF7, IRF8, IRF4	921	15	16659	4.82345	1	0.500955	53.4166
UP_SEQ_FEATURE	short sequence motif:GFFKR motif	4	0.362647	0.0465061	ITGAL, ITGAX, ITGAD, ITGA4	1057	15	19113	4.82195	1	0.782864	57.2366
UP_SEQ_FEATURE	domain:Protein kinase 1	4	0.362647	0.0465061	RPS6KA4, RPS6KA1, JAK2, JAK3	1057	15	19113	4.82195	1	0.782864	57.2366
UP_SEQ_FEATURE	domain:Protein kinase 2	4	0.362647	0.0465061	RPS6KA4, RPS6KA1, JAK2, JAK3	1057	15	19113	4.82195	1	0.782864	57.2366
GOTERM_BP_FAT	GO:0006586~indolalkylamine metabolic process	4	0.362647	0.0470032	KYNU, ASMT, IDO2, IDO1	808	14	13528	4.78359	1	0.395887	57.9671
GOTERM_BP_FAT	GO:0042430~indole and derivative metabolic process	4	0.362647	0.0470032	KYNU, ASMT, IDO2, IDO1	808	14	13528	4.78359	1	0.395887	57.9671
GOTERM_BP_FAT	GO:0042434~indole derivative metabolic process	4	0.362647	0.0470032	KYNU, ASMT, IDO2, IDO1	808	14	13528	4.78359	1	0.395887	57.9671
GOTERM_BP_FAT	GO:0050716~positive regulation of interleukin-1 secretion	4	0.362647	0.0470032	NOD2, PYCARD, CASP1, NLRP2	808	14	13528	4.78359	1	0.395887	57.9671
GOTERM_MF_FAT	GO:0019865~immunoglobulin binding	4	0.362647	0.0478936	FCGR1C, FCGR1A, FCGR1B, FCER1G, FCGR3A	727	15	12983	4.76222	1	0.484248	52.7371
GOTERM_MF_FAT	GO:0003950~NAD+ ADP-ribosyltransferase activity	5	0.453309	0.048114	PARP12, PARP9, PARP14, PARP15, PARP8	727	25	12983	3.57166	1	0.479925	52.9039
GOTERM_CC_FAT	GO:0000228~nuclear chromosome	16	1.45059	0.049058	HMGB2, BLM, PIF1, SGOL1, POLA2, TTN, RAD51, NCAPD2, REC8, BAZ1A, BUB1, H2AFY, STAG3, H2AFX, IRF4, TOP2A	742	162	12782	1.70137	1	0.364847	50.2673
BIOCARTA	h_cytokinePathway:Cytokine Network	6	0.543971	0.04929	TNF, IL16, IFNB1, IL18, IL12A, IL15	151	20	1437	2.85497	0.999939	0.454774	46.704
BIOCARTA	h_il7Pathway:IL-7 Signal Transduction	5	0.453309	0.0496395	NMI, PTK2B, STAT5A, IL2RG, JAK3	151	14	1437	3.39877	0.999943	0.437311	46.9474
GOTERM_BP_FAT	GO:0051347~positive regulation of transferase activity	22	1.99456	0.050414	PTPRC, TRAF2, TNF, DGKQ, ADCY7, ADORA2A, MAP4K1, CENPE, TLR6, PDE6G, CD74, CDC25B, DGKA, S1PR2, GRM4, CCND2, PTK2B, IKBKG, GHRL, DGKZ, JAK2, CD4	808	240	13528	1.53474	1	0.417043	60.5945
INTERPRO	IPR013763:Cyclin-related	6	0.543971	0.051213	CCNE1, CCNB2, CCND2, CCNI2, CCNF, CCNA2	921	37	16659	2.93318	1	0.531687	57.0216
GOTERM_BP_FAT	GO:0009620~response to fungus	5	0.453309	0.0515279	BAK1, MYD88, TLR2, CLEC7A, COTL1	808	24	13528	3.48804	1	0.423033	61.4185
INTERPRO	IPR008937:Ras guanine nucleotide exchange factor	5	0.453309	0.0524595	RASGRF1, RASGRP1, RASGEF1A, RGL4, RALGDS	921	26	16659	3.47845	1	0.536	57.9197
GOTERM_BP_FAT	GO:0032101~regulation of response to external stimulus	16	1.45059	0.0526037	MYOD1, SBNO2, IL16, PLEK, ADORA2A, STAT5A, IDO1, GRIN3A, CCL5, USF1, TNFRSF1B, CCR4, AOAH, FCER1G, GHRL, JAK2	808	159	13528	1.68479	1	0.42869	62.1987
SP_PIR_KEYWORDS	igg-binding protein	3	0.271985	0.0529558	FCGR1C, FCGR1A, FCGR1B, FCGR3A	1061	7	19235	7.76962	1	0.289498	53.7414
GOTERM_CC_FAT	GO:0005615~extracellular space	51	4.62375	0.0531411	UTS2, IL9R, IL16, LY86, IL18, FASLG, TNFSF14, IL15, CXCL11, CXCL10, APOB48R, CD97, ISG15, CCL3L3, IL15RA, LTB, IL29, IL27, CECR1, CST3, CCL4L2, IL24, C1QA, C1QB, TNFSF13B, IFNB1, IL12A, GHRL, TNFSF12-TNFSF13, IL12B, CCL3, TNF, APOC1, CXCL9, CCL5, CCL25, ANGPTL6, IL23A, APOC4, FGL2, C2, CTRL, SECTM1, TNFSF4, CCL19, CD5L, TNFSF8, APOL1, CMTM7, PON3, MUC16	742	685	12782	1.28255	1	0.382156	53.1519
INTERPRO	IPR000239:GPCR kinase	3	0.271985	0.0531562	GRK6, ADRBK2, ADRBK1	921	7	16659	7.75198	1	0.536404	58.4139
INTERPRO	IPR000243:Peptidase T1A, proteasome beta-subunit	3	0.271985	0.0531562	PSMB10, PSMB8, PSMB9	921	7	16659	7.75198	1	0.536404	58.4139
UP_SEQ_FEATURE	region of interest:N-terminal	3	0.271985	0.0532042	GRK6, ADRBK2, ADRBK1	1057	7	19113	7.74956	1	0.823275	62.2898
GOTERM_MF_FAT	GO:0001948~glycoprotein binding	6	0.543971	0.0534676	PTPRC, FBXO2, FBXO6, ITGB2, CD4, CD5	727	37	12983	2.89594	1	0.511401	56.7903
SP_PIR_KEYWORDS	lipid transport	8	0.725295	0.0534758	APOB48R, APOL2, STARD5, APOL1, APOC4, APOC1, APOL6, APOL4	1061	62	19235	2.33924	1	0.288542	54.0999
GOTERM_MF_FAT	GO:0008528~peptide receptor activity, G-protein coupled	12	1.08794	0.053909	CCRL2, CCR8, CCR7, SSTR3, CCR5, CXCR5, OPRL1, CCR4, PPYR1, PROKR2, CXCR3, XCR1	727	114	12983	1.87982	1	0.508481	57.097
GOTERM_MF_FAT	GO:0001653~peptide receptor activity	12	1.08794	0.053909	CCRL2, CCR8, CCR7, SSTR3, CCR5, CXCR5, OPRL1, CCR4, PPYR1, PROKR2, CXCR3, XCR1	727	114	12983	1.87982	1	0.508481	57.097
UP_SEQ_FEATURE	domain:VWFA	8	0.725295	0.054083	ITGAL, ITGAX, VWA5B1, ITGB7, CPNE7, ITGAD, ITGB2, C2	1057	62	19113	2.3332	1	0.82493	62.9093
GOTERM_MF_FAT	GO:0004703~G-protein coupled receptor kinase activity	3	0.271985	0.054363	GRK6, ADRBK2, ADRBK1	727	7	12983	7.65357	1	0.505724	57.4103
GOTERM_MF_FAT	GO:0001784~phosphotyrosine binding	3	0.271985	0.054363	GRB2, ZAP70, SAMSN1	727	7	12983	7.65357	1	0.505724	57.4103
GOTERM_MF_FAT	GO:0003774~motor activity	14	1.26927	0.0545745	KIF14, KIF23, KIFC1, KIF11, KIF5A, KIF15, MYO1G, KIF18A, MYO1F, KIF18B, MYO9B, CENPE, KIF2C, KIF21B	727	142	12983	1.76068	1	0.50146	57.5555
GOTERM_BP_FAT	GO:0052548~regulation of endopeptidase activity	10	0.906618	0.0548979	BAK1, NLRC4, TNF, ADORA2A, IFNB1, PYCARD, PML, PMAIP1, STAT1, NLRP2	808	82	13528	2.04178	1	0.441737	63.8132
SMART	SM00385:CYCLIN	7	0.634633	0.0550586	CCNE1, CCNB2, CCND2, CCNI2, CCNF, CABLES2, CCNA2	629	40	9079	2.52595	0.999999	0.436395	51.9256
SMART	SM00454:SAM	12	1.08794	0.0554112	SCML4, SAMD9, TP63, SAMSN1, SAMD3, ARAP2, SAMD9L, EPHA1, SASH3, TP73, EPHB2, LCP2	629	93	9079	1.86245	0.999999	0.425407	52.1571
SP_PIR_KEYWORDS	cyclin	7	0.634633	0.0557003	CCNE1, CCNB2, CCND2, CCNI2, CCNF, CABLES2, CCNA2	1061	50	19235	2.53808	1	0.295418	55.6049
INTERPRO	IPR008271:Serine/threonine protein kinase, active site	28	2.53853	0.0559074	STK10, STK17B, ADRBK2, PKMYT1, MAP4K1, ADRBK1, STK17A, AURKB, TTN, MST4, VRK2, BUB1, CDK1, LIMK1, PIM2, STK4, PRKCD, GSG2, PRKCB, IKBKE, KSR2, RPS6KA4, RPS6KA1, PLK1, RIPK3, GRK6, BUB1B, MELK	921	354	16659	1.43069	1	0.550591	60.313
GOTERM_BP_FAT	GO:0043549~regulation of kinase activity	30	2.71985	0.0559495	TRAF2, TNF, ADCY7, BLM, ADORA2A, PKMYT1, MAP4K1, TLR6, TTN, CD74, DGKA, S1PR2, CASP3, PTK2B, CD4, PTPRC, DGKQ, CENPE, PDE6G, CDC25A, TP73, CDC25B, GRM4, NUP62, CCND2, LAX1, IKBKG, DGKZ, GHRL, JAK2	808	357	13528	1.40694	1	0.446988	64.5313
GOTERM_BP_FAT	GO:0002702~positive regulation of production of molecular mediator of immune response	4	0.362647	0.0562271	TRAF2, CD37, FCER1G, SASH3	808	15	13528	4.46469	1	0.447534	64.7185
GOTERM_BP_FAT	GO:0002444~myeloid leukocyte mediated immunity	4	0.362647	0.0562271	LAT, LAT2, PI4K2A, MYO1F	808	15	13528	4.46469	1	0.447534	64.7185
GOTERM_BP_FAT	GO:0050704~regulation of interleukin-1 secretion	4	0.362647	0.0562271	NOD2, PYCARD, CASP1, NLRP2	808	15	13528	4.46469	1	0.447534	64.7185
GOTERM_BP_FAT	GO:0002711~positive regulation of T cell mediated immunity	4	0.362647	0.0562271	TRAF2, PTPRC, IL12A, SASH3	808	15	13528	4.46469	1	0.447534	64.7185
GOTERM_BP_FAT	GO:0032268~regulation of cellular protein metabolic process	38	3.44515	0.0563067	PSMB10, TNF, PML, MAP4K1, PAX5, ITGB2, TLR6, BAK1, NOD2, PTK2B, PSMB2, FBXO5, CD4, BUB3, CDK1, PTPRC, IL29, CCDC88C, HCLS1, SOCS1, FBXO2, CDC20, UBE2C, PRKCD, PSMB8, TP73, PSMB9, PSME1, CD80, CCND2, PSMA5, PSME2, PLK1, PSMA4, IL12A, BUB1B, DNMT1, JAK2	808	474	13528	1.34223	1	0.44689	64.772
GOTERM_MF_FAT	GO:0042288~MHC class I protein binding	4	0.362647	0.0565722	HLA-DMB, HLA-DMA, PSMB8, HLA-DRA	727	16	12983	4.46458	1	0.508769	58.9046
GOTERM_BP_FAT	GO:0051338~regulation of transferase activity	31	2.81052	0.0569111	TRAF2, TNF, ADCY7, BLM, ADORA2A, PKMYT1, MAP4K1, TLR6, TTN, CD74, DGKA, S1PR2, CASP3, PTK2B, CD4, PTPRC, DGKQ, PIF1, CENPE, PDE6G, CDC25A, TP73, CDC25B, GRM4, NUP62, CCND2, LAX1, IKBKG, DGKZ, GHRL, JAK2	808	372	13528	1.39521	1	0.449379	65.176
GOTERM_BP_FAT	GO:0051101~regulation of DNA binding	13	1.1786	0.0571241	TNFSF4, TNF, SP100, TLR2, NFAM1, CARD11, NOD2, NLRC3, MYD88, PYCARD, JAK2, IRF4, RHEBL1	808	121	13528	1.79879	1	0.449528	65.3174
GOTERM_BP_FAT	GO:0006928~cell motion	38	3.44515	0.057439	DCC, ITGAL, CCL3, TNF, IL16, CAPZA1, ABI3, ITGB2, L1CAM, CXCR3, CCL5, EPHB2, CD97, WNT1, CCL25, DOCK2, NDE1, CXCR5, ARPC2, PTK2B, LHX2, SELPLG, VNN2, CCL4L2, ITGA4, LSP1, ARPC1B, ASCL1, CORO1A, ISL2, PARP9, CCR4, LYST, IL12A, JAK2, MST1R, IL12B, TNFSF12-TNFSF13	808	475	13528	1.33941	1	0.450277	65.5253
GOTERM_CC_FAT	GO:0000780~condensed nuclear chromosome, centromeric region	3	0.271985	0.0580242	REC8, SGOL1, BUB1	742	7	12782	7.38275	1	0.402738	56.3976
BIOCARTA	h_lymphocytePathway:Adhesion Molecules on Lymphocyte	4	0.362647	0.0584378	ITGAL, SELL, ITGB2, ITGA4	151	9	1437	4.22958	0.99999	0.473915	52.7484
BIOCARTA	h_srcRPTPPathway:Activation of Src by Protein-tyrosine phosphatase alpha	4	0.362647	0.0584378	CDK1, GRB2, RASGRF1, CSK	151	9	1437	4.22958	0.99999	0.473915	52.7484
BIOCARTA	h_tcapoptosisPathway:HIV Induced T Cell Apoptosis	4	0.362647	0.0584378	CCR5, CD247, FASLG, CD4	151	9	1437	4.22958	0.99999	0.473915	52.7484
BIOCARTA	h_ifnaPathway:IFN alpha signaling pathway	4	0.362647	0.0584378	IRF9, IFNB1, STAT1, STAT2	151	9	1437	4.22958	0.99999	0.473915	52.7484
GOTERM_CC_FAT	GO:0016021~integral to membrane	329	29.8277	0.0586196	KLRC4, KLRC2, KLRC3, IL9R, ADCY7, C12ORF70, RANGAP1, L1CAM, PVRIG, CD52, SYT6, GRIN3A, SIDT1, CD53, S1PR2, SHKBP1, CD48, CD47, BAK1, PRRT3, KCNK6, S1PR4, TMEM149, OSCAR, LILRA6, CHRNA6, ADAM8, PTPRJ, GBP7, CRTAM, GJD3, NCF1, NCF4, ABCC10, CCDC136, GPR132, HLA-DQA2, TMEM150B, PDCD1LG2, LILRB1, CCR8, CCR7, CD37, BTN3A1, SSTR3, LPAR5, CCR5, GPBAR1, CCR4, LHFPL1, ASPHD2, CD33, LILRB3, LILRB4, RYR1, H…	742	5297	12782	1.06994	1	0.399221	56.7788
SP_PIR_KEYWORDS	systemic lupus erythematosus	5	0.453309	0.0586418	STAT4, TNFSF4, RASGRP1, PTPN22, TRIM21	1061	27	19235	3.35725	1	0.305264	57.5247
INTERPRO	IPR019804:Ras guanine-nucleotide exchange factor, conserved site	5	0.453309	0.058997	RASGRF1, RASGRP1, RASGEF1A, RGL4, RALGDS	921	27	16659	3.34962	1	0.566215	62.3487
UP_SEQ_FEATURE	repeat:LRR 18	5	0.453309	0.0590962	NLRC5, CEP110, CENPE, TLR8, TLR9	1057	27	19113	3.34858	1	0.848574	66.2636
GOTERM_BP_FAT	GO:0050731~positive regulation of peptidyl-tyrosine phosphorylation	7	0.634633	0.0591999	NOD2, CD80, IL29, HCLS1, IL12A, JAK2, CD4	808	47	13528	2.49357	1	0.459455	66.6665
SMART	SM00240:FHA	6	0.543971	0.0593888	KIF14, TIFAB, MKI67, C5ORF20, PHF12, CHFR, FHAD1	629	31	9079	2.79368	1	0.43573	54.6981
OMIM_DISEASE	Genome-wide association study of 14,000 cases of seven common diseases and 3,000 shared controls	5	0.453309	0.0595704	NOD2, HLA-DRB1, PTPN22, TRAFD1, HLA-E	205	27	3671	3.31617	1	0.958134	56.1695
INTERPRO	IPR001965:Zinc finger, PHD-type	10	0.906618	0.060168	UHRF1, BAZ1A, SP100, KDM2B, PHF19, KDM2A, PHF11, PHF12, SP110, SP140	921	90	16659	2.00977	1	0.569222	63.0943
GOTERM_BP_FAT	GO:0032675~regulation of interleukin-6 production	6	0.543971	0.0607705	NOD2, TNF, TLR2, GHRL, INPP5D, TLR6	808	36	13528	2.79043	1	0.467355	67.6543
GOTERM_BP_FAT	GO:0030852~regulation of granulocyte differentiation	3	0.271985	0.0610948	IKZF1, INPP5D, C1QC	808	7	13528	7.17539	1	0.468074	67.8547
GOTERM_BP_FAT	GO:0032733~positive regulation of interleukin-10 production	3	0.271985	0.0610948	TIGIT, FCER1G, SASH3	808	7	13528	7.17539	1	0.468074	67.8547
GOTERM_BP_FAT	GO:0051319~G2 phase	3	0.271985	0.0610948	BLM, KPNA2, GTSE1	808	7	13528	7.17539	1	0.468074	67.8547
GOTERM_BP_FAT	GO:0006568~tryptophan metabolic process	3	0.271985	0.0610948	KYNU, IDO2, IDO1	808	7	13528	7.17539	1	0.468074	67.8547
GOTERM_BP_FAT	GO:0000085~G2 phase of mitotic cell cycle	3	0.271985	0.0610948	BLM, KPNA2, GTSE1	808	7	13528	7.17539	1	0.468074	67.8547
GOTERM_BP_FAT	GO:0051323~metaphase	3	0.271985	0.0610948	CDCA8, FBXO5, CENPE	808	7	13528	7.17539	1	0.468074	67.8547
SMART	SM00337:BCL	5	0.453309	0.0612925	BAK1, BCL2L14, BCL2A1, PMAIP1, BMF	629	22	9079	3.28046	1	0.434057	55.8697
GOTERM_CC_FAT	GO:0000794~condensed nuclear chromosome	7	0.634633	0.0625325	REC8, BLM, SGOL1, BUB1, STAG3, TTN, RAD51	742	49	12782	2.46092	1	0.413201	59.2078
BBID	63.LAT_couples_T-cell_receptor	6	0.543971	0.0627895	LAT, ZAP70, CD4, PLCB2, VAV1, LCP2	65	13	358	2.54201	0.994766	0.731031	49.8975
SP_PIR_KEYWORDS	myristate	12	1.08794	0.0639351	GLIPR2, ARL11, TNF, TIAM2, HCK, SLA2, TICAM2, OAS2, BASP1, RFTN1, CCDC69, SLA	1061	119	19235	1.82815	1	0.324903	60.7863
INTERPRO	IPR000353:MHC class II, beta chain, N-terminal	4	0.362647	0.0640014	HLA-DQB1, HLA-DRB1, HLA-DPB1, HLA-DMB	921	17	16659	4.25599	1	0.58814	65.4395
UP_SEQ_FEATURE	short sequence motif:BH3	4	0.362647	0.0640836	BAK1, BCL2L14, PMAIP1, BMF	1057	17	19113	4.25466	1	0.868606	69.3151
GOTERM_MF_FAT	GO:0046983~protein dimerization activity	40	3.62647	0.0641011	ITGAL, KYNU, ADORA2A, CD247, PML, MYO9B, APOBEC3G, TAS1R3, POLA2, APOBEC3F, GCH1, BAK1, MAX, NLRC4, NUP210, PYCARD, CD4, TOP2A, CEBPA, IKZF3, SP100, BATF2, IKZF2, IKZF1, PLEK, LIMK1, NCF4, STK4, USF1, SMC4, P2RX5, CYBA, C1QB, CORO1A, IKBKG, IL12A, IL12B, NFE2L3, TFAP2E, PON3	727	542	12983	1.31796	1	0.548874	63.6373
GOTERM_BP_FAT	GO:0030155~regulation of cell adhesion	14	1.26927	0.0653558	CYTIP, TNF, CYTH1, IL18, STAT5A, SIPA1, MYO1F, PDE3B, L1CAM, VAV1, CD47, IL12A, JAK2, IL12B	808	137	13528	1.71092	1	0.49061	70.3822
KEGG_PATHWAY	hsa04070:Phosphatidylinositol signaling system	10	0.906618	0.0658071	DGKA, DGKQ, PIK3CD, DGKZ, PIK3R5, INPP4A, INPP5D, PIP4K2A, PLCB2, PRKCB	351	74	5085	1.95773	0.999922	0.236883	55.1648
GOTERM_MF_FAT	GO:0032393~MHC class I receptor activity	4	0.362647	0.0659375	HLA-H, HLA-E, HLA-G, HLA-F	727	17	12983	4.20196	1	0.553805	64.7117
INTERPRO	IPR001164:Arf GTPase activating protein	5	0.453309	0.0659466	SMAP2, ADAP2, ACAP1, ARAP2, AGAP2	921	28	16659	3.22999	1	0.595189	66.5754
INTERPRO	IPR011161:MHC class I-like antigen recognition	5	0.453309	0.0659466	HLA-H, MICB, HLA-E, HLA-G, HLA-F	921	28	16659	3.22999	1	0.595189	66.5754
UP_SEQ_FEATURE	domain:Arf-GAP	5	0.453309	0.0660552	SMAP2, ADAP2, ACAP1, ARAP2, AGAP2	1057	28	19113	3.22898	1	0.873961	70.4479
GOTERM_BP_FAT	GO:0000018~regulation of DNA recombination	5	0.453309	0.0660744	PTPRC, BLM, TBX21, TNFSF12-TNFSF13, KPNA2	808	26	13528	3.21973	1	0.493358	70.7894
GOTERM_BP_FAT	GO:0030330~DNA damage response, signal transduction by p53 class mediator	5	0.453309	0.0660744	SP100, PML, TP63, RBM38, GTSE1	808	26	13528	3.21973	1	0.493358	70.7894
GOTERM_BP_FAT	GO:0042089~cytokine biosynthetic process	4	0.362647	0.0662368	IRF9, MYD88, IL18, IL12B	808	16	13528	4.18564	1	0.493091	70.8807
GOTERM_BP_FAT	GO:0006458~'de novo' protein folding	4	0.362647	0.0662368	TOR2A, TOR3A, HLA-DMA, CD74	808	16	13528	4.18564	1	0.493091	70.8807
GOTERM_MF_FAT	GO:0008289~lipid binding	34	3.0825	0.0668255	APOC1, NCF1C, NCF1B, MYO9B, STAC3, DGKA, S1PR2, HMHA1, STARD5, GMIP, DAPP1, S1PR4, RASGRP1, PLCB2, SNX20, DGKQ, PLEK, NCF1, SELL, NCF4, VAV1, PRKCD, MTTP, PRKCB, APOL2, RASSF5, FNBP1, ADAP2, APOL1, KSR2, PRAM1, DGKZ, APOL6, ARAP2, APOL4	727	450	12983	1.3493	1	0.553294	65.2205
GOTERM_BP_FAT	GO:0030595~leukocyte chemotaxis	6	0.543971	0.0669738	CORO1A, DOCK2, IL16, LYST, ITGB2, CCL5	808	37	13528	2.71501	1	0.495901	71.2917
SMART	SM00115:CASc	4	0.362647	0.0676676	CASP5, CASP3, CASP4, CASP1	629	14	9079	4.12401	1	0.4556	59.5925
SP_PIR_KEYWORDS	lysosome	14	1.26927	0.0680401	IFI30, IL4I1, CTSS, HLA-DMB, HLA-DMA, CD74, PLEKHF1, FNBP1, SLC29A3, LAPTM5, UNC13D, MAN2B1, SLC15A3, RAB27A	1061	149	19235	1.70341	1	0.338683	63.1538
INTERPRO	IPR015633:E2F Family	3	0.271985	0.0683333	E2F2, E2F3, E2F7	921	8	16659	6.78298	1	0.604444	67.9212
INTERPRO	IPR000426:Proteasome, alpha-subunit, conserved site	3	0.271985	0.0683333	PSMA5, PSMA4, PSMA8	921	8	16659	6.78298	1	0.604444	67.9212
INTERPRO	IPR000409:Beige/BEACH	3	0.271985	0.0683333	LYST, WDFY4, NBEAL2	921	8	16659	6.78298	1	0.604444	67.9212
GOTERM_MF_FAT	GO:0032182~small conjugating protein binding	5	0.453309	0.0683726	CIITA, NUP62, PML, KIF18A, TOP2A	727	28	12983	3.18899	1	0.556417	66.0907
UP_SEQ_FEATURE	domain:BEACH	3	0.271985	0.0683934	LYST, WDFY4, NBEAL2	1057	8	19113	6.78087	1	0.880423	71.7402
UP_SEQ_FEATURE	region of interest:Transactivation	3	0.271985	0.0683934	E2F2, E2F3, TP73	1057	8	19113	6.78087	1	0.880423	71.7402
GOTERM_BP_FAT	GO:0051345~positive regulation of hydrolase activity	17	1.54125	0.0688842	GNA15, TNF, PLEK, PML, PMAIP1, STAT1, NLRP2, BAK1, NLRC4, P2RY6, IFNB1, PTK2B, RASGRF1, S1PR4, PYCARD, JAK2, PLCB2	808	179	13528	1.59008	1	0.504861	72.3317
OMIM_DISEASE	A genome-wide association study identifies six susceptibility loci for chronic lymphocytic leukemia	3	0.271985	0.0689505	IRF4, SP110, SP140	205	8	3671	6.71524	1	0.957739	61.6902
OMIM_DISEASE	Common variants at CD40 and other loci confer risk of rheumatoid arthritis	3	0.271985	0.0689505	HLA-DRB1, PTPN22, TNFAIP3	205	8	3671	6.71524	1	0.957739	61.6902
GOTERM_BP_FAT	GO:0009968~negative regulation of signal transduction	20	1.81324	0.0694859	PTPRC, PLEK, SLA2, EZH2, SOCS1, RGS19, PDE3B, RGS18, ADRBK1, PRKCD, RGS10, NOD2, RGS1, NUP62, CHST11, DGKZ, UBASH3A, INPP5D, TNFAIP3, RHOH	808	221	13528	1.51517	1	0.506858	72.6518
GOTERM_BP_FAT	GO:0042742~defense response to bacterium	12	1.08794	0.0703865	NLRC4, NOD2, TNF, FGR, IFNB1, LYST, HCK, IL12A, TLR2, MYO1F, TLR6, TLR9	808	112	13528	1.79385	1	0.510378	73.1244
BIOCARTA	h_ghPathway:Growth Hormone Signaling Pathway	6	0.543971	0.0706853	PTPN6, RPS6KA1, GRB2, STAT5A, SOCS1, JAK2	151	22	1437	2.59542	0.999999	0.523265	59.8558
GOTERM_CC_FAT	GO:0001673~male germ cell nucleus	4	0.362647	0.0719101	REC8, BLM, STAG3, H2AFX	742	17	12782	4.05327	1	0.45296	64.5229
GOTERM_MF_FAT	GO:0004175~endopeptidase activity	29	2.62919	0.0726271	PSMB10, ECEL1, KEL, PSMA8, MMP25, CASP5, CASP3, CASP4, PSMB2, PYCARD, HTRA4, PCSK7, C2, CASP1, ADAM8, TMPRSS13, CTRL, ASTL, CTSS, NAPSB, TMPRSS3, PSMB8, PSMB9, GZMK, CARD16, PSMA5, PSMA4, CARD17, TEP1	727	375	12983	1.38104	1	0.573729	68.3799
SP_PIR_KEYWORDS	cytokine receptor	4	0.362647	0.0734036	IL2RB, IL10RA, IL2RG, TNFSF8	1061	18	19235	4.02869	1	0.356981	66.0471
UP_SEQ_FEATURE	domain:Ras-GEF	5	0.453309	0.0734197	RASGRF1, RASGRP1, RASGEF1A, RGL4, RALGDS	1057	29	19113	3.11764	1	0.895796	74.3399
GOTERM_BP_FAT	GO:0007266~Rho protein signal transduction	6	0.543971	0.0735154	ARHGAP4, ARHGEF3, ARHGEF1, LIMK1, MYO9B, RHOG	808	38	13528	2.64356	1	0.525112	74.7072
INTERPRO	IPR013649:Integrin alpha-2	4	0.362647	0.0737638	ITGAL, ITGAX, ITGAD, ITGA4	921	18	16659	4.01954	1	0.629408	70.7964
INTERPRO	IPR018184:Integrin alpha chain, C-terminal cytoplasmic region, conserved site	4	0.362647	0.0737638	ITGAL, ITGAX, ITGAD, ITGA4	921	18	16659	4.01954	1	0.629408	70.7964
INTERPRO	IPR000413:Integrin alpha chain	4	0.362647	0.0737638	ITGAL, ITGAX, ITGAD, ITGA4	921	18	16659	4.01954	1	0.629408	70.7964
GOTERM_BP_FAT	GO:0007018~microtubule-based movement	12	1.08794	0.073999	KIF23, KIF14, KIF2C, KIFC1, NDE1, KIF11, KIF5A, KIF15, KIF18A, KIF18B, CENPE, KIF21B	808	113	13528	1.77797	1	0.526372	74.9438
GOTERM_MF_FAT	GO:0051015~actin filament binding	7	0.634633	0.0741059	CORO1A, AIF1, ERMN, MYO9B, TTN, GAS7, LCP1	727	53	12983	2.35865	1	0.576037	69.1411
SMART	SM00408:IGc2	21	1.9039	0.0743036	DCC, CEACAM21, MYBPC2, SIGLEC10, SIGLEC11, L1CAM, TTN, FCRL6, SIGLEC14, FCRL5, FCRL4, FCRL3, SIGLEC1, FCGR1C, FCGR1A, SIGLEC8, MYBPH, LRFN1, IL12B, CD79A, KIRREL2, CD226	629	205	9079	1.47861	1	0.476364	63.1582
GOTERM_BP_FAT	GO:0051050~positive regulation of transport	20	1.81324	0.0744968	CRTAM, TNF, TNFSF4, CALY, ADORA2A, TNFSF14, ADRBK1, NLRP2, P2RX5, BAK1, KCNN4, NOD2, UNC13D, PYCARD, GHRL, JAK2, CLEC7A, CASP1, LTB, CD27	808	223	13528	1.50158	1	0.527693	75.1852
KEGG_PATHWAY	hsa05223:Non-small cell lung cancer	8	0.725295	0.0749484	E2F2, E2F3, RASSF5, GRB2, PIK3CD, PIK3R5, STK4, PRKCB	351	54	5085	2.14625	0.99998	0.259776	60.0705
SP_PIR_KEYWORDS	serine/threonine-protein kinase	29	2.62919	0.0751026	STK10, STK17B, ADRBK2, PKMYT1, MAP4K1, ADRBK1, STK17A, AURKB, TTN, MST4, VRK2, BUB1, CDK1, ALPK1, LIMK1, PIM2, STK4, PRKCD, GSG2, PRKCB, IKBKE, PLK4, RPS6KA4, RPS6KA1, PLK1, RIPK3, GRK6, BUB1B, MELK	1061	381	19235	1.37991	1	0.360082	66.9186
GOTERM_MF_FAT	GO:0008060~ARF GTPase activator activity	5	0.453309	0.0759615	SMAP2, ADAP2, ACAP1, ARAP2, AGAP2	727	29	12983	3.07902	1	0.580163	70.0721
BIOCARTA	h_LairPathway:Cells and Molecules involved in local acute inflammatory response	5	0.453309	0.0766403	ITGAL, TNF, ITGB2, ITGA4, SELPLG	151	16	1437	2.97392	1	0.534885	62.9436
BIOCARTA	h_granulocytesPathway:Adhesion and Diapedesis of Granulocytes	5	0.453309	0.0766403	ITGAL, TNF, SELL, ITGB2, SELPLG	151	16	1437	2.97392	1	0.534885	62.9436
GOTERM_BP_FAT	GO:0042107~cytokine metabolic process	4	0.362647	0.0769958	IRF9, MYD88, IL18, IL12B	808	17	13528	3.93943	1	0.538752	76.3641
GOTERM_BP_FAT	GO:0002474~antigen processing and presentation of peptide antigen via MHC class I	4	0.362647	0.0769958	HLA-H, HLA-E, HLA-G, HLA-F	808	17	13528	3.93943	1	0.538752	76.3641
GOTERM_BP_FAT	GO:0050850~positive regulation of calcium-mediated signaling	4	0.362647	0.0769958	P2RX5, ZAP70, L1CAM, CD4	808	17	13528	3.93943	1	0.538752	76.3641
GOTERM_BP_FAT	GO:0031575~G1/S transition checkpoint	4	0.362647	0.0769958	PML, DGKZ, RBM38, GTSE1	808	17	13528	3.93943	1	0.538752	76.3641
BIOCARTA	h_il22bppathway:IL22 Soluble Receptor Signaling Pathway	4	0.362647	0.0772681	IL10RA, STAT5A, JAK3, STAT1	151	10	1437	3.80662	1	0.520608	63.2561
GOTERM_BP_FAT	GO:0031328~positive regulation of cellular biosynthetic process	51	4.62375	0.0774248	MYOD1, E2F3, STAT5A, SPI1, TP63, TLR6, TLR8, TLR9, WNT1, CCNE1, NOD2, PAX9, CCNA2, LTB, CIITA, SP100, IL29, MTA2, IL27, HMGA1, TRERF1, ASCL1, CARD11, CD86, CD80, IL12B, TFAP2E, HMGB2, TNF, BLM, ADORA2A, TNFRSF8, PTK2B, CD4, CEBPA, IKZF2, IKZF1, MAFB, TNFRSF13C, NEUROG3, USF1, ATXN7L3, TP73, TNNI2, SALL4, NUP62, IRF1, HIVEP3, JAK2, JAK3, IRF4	808	685	13528	1.24653	1	0.539668	76.5611
GOTERM_BP_FAT	GO:0007155~cell adhesion	52	4.71442	0.0780726	C1ORF38, MYBPC2, FERMT3, NELL2, L1CAM, CXCR3, LY9, CD97, CD47, KIRREL2, ADAM8, PARVG, ICAM4, ICAM3, SIGLEC10, SIGLEC11, CCL4L2, SIGLEC14, SIGLEC1, CCR8, CD33, SIGLEC8, SEMA4D, NCAN, CD226, ITGAL, TNF, NINJ2, ITGB2, CCL5, LPXN, ITGAX, PTK2B, ITGB7, MYBPH, PSTPIP1, CD4, EMB, AMICA1, SELPLG, PTPRC, HAPLN3, PLEK, SELL, SLAMF7, ITGA4, CORO1A, CD300A, TROAP, ITGAD, CLEC7A, MUC16	808	700	13528	1.24373	1	0.541621	76.8556
GOTERM_BP_FAT	GO:0040001~establishment of mitotic spindle localization	3	0.271985	0.0783116	NDE1, CENPA, NDC80	808	8	13528	6.27847	1	0.541616	76.9634
GOTERM_BP_FAT	GO:0002281~macrophage activation during immune response	3	0.271985	0.0783116	SBNO2, TLR2, TLR6	808	8	13528	6.27847	1	0.541616	76.9634
GOTERM_BP_FAT	GO:0050912~detection of chemical stimulus involved in sensory perception of taste	3	0.271985	0.0783116	RTP4, TAS1R3, PLCB2	808	8	13528	6.27847	1	0.541616	76.9634
GOTERM_BP_FAT	GO:0007017~microtubule-based process	22	1.99456	0.0783628	KIF23, KIF14, KIFC1, KIF11, KIF5A, KIF15, KIF18A, KIF18B, NDC80, CENPE, TACC3, UBE2C, GTSE1, KIF2C, NDE1, CENPA, BUB1B, FBXO5, NEFH, HAUS8, KPNA2, KIF21B	808	253	13528	1.45588	1	0.540719	76.9864
GOTERM_BP_FAT	GO:0022610~biological adhesion	52	4.71442	0.0798642	C1ORF38, MYBPC2, FERMT3, NELL2, L1CAM, CXCR3, LY9, CD97, CD47, KIRREL2, ADAM8, PARVG, ICAM4, ICAM3, SIGLEC10, SIGLEC11, CCL4L2, SIGLEC14, SIGLEC1, CCR8, CD33, SIGLEC8, SEMA4D, NCAN, CD226, ITGAL, TNF, NINJ2, ITGB2, CCL5, LPXN, ITGAX, PTK2B, ITGB7, MYBPH, PSTPIP1, CD4, EMB, AMICA1, SELPLG, PTPRC, HAPLN3, PLEK, SELL, SLAMF7, ITGA4, CORO1A, CD300A, TROAP, ITGAD, CLEC7A, MUC16	808	701	13528	1.24196	1	0.546663	77.6521
GOTERM_MF_FAT	GO:0008092~cytoskeletal protein binding	37	3.35449	0.0801849	MYBPC2, AIF1, ADORA2A, CAPZA1, MYO9B, TTN, PFN1, PACSIN1, NDE1, ARPC2, PSTPIP1, CNN2, WIPF1, SKA1, TMSL3, RAB27A, PARVG, FMNL1, KIAA1949, TWF2, ERMN, KIF18A, MYO1G, SPATC1, MYO1F, EVL, COTL1, GAS7, TNNI2, LSP1, TNS4, ARPC1B, CORO1A, CCR5, GMFG, ARPC5L, LCP1	727	504	12983	1.31103	1	0.595572	72.0941
GOTERM_BP_FAT	GO:0060326~cell chemotaxis	6	0.543971	0.0803921	CORO1A, DOCK2, IL16, LYST, ITGB2, CCL5	808	39	13528	2.57578	1	0.547991	77.8818
SP_PIR_KEYWORDS	palmitate	18	1.63191	0.0805629	DNAJC5B, OPRL1, HCK, PPYR1, KCNA3, RGS19, CDC42SE1, RFTN1, S1PR2, RGS10, LAT, LAT2, CCR5, S1PR4, GRK6, CD4, PCSK7, CD7	1061	213	19235	1.53204	1	0.377612	69.5808
INTERPRO	IPR001895:Guanine-nucleotide dissociation stimulator CDC25	5	0.453309	0.0810532	RASGRF1, RASGRP1, RASGEF1A, RGL4, RALGDS	921	30	16659	3.01466	1	0.661322	74.2774
INTERPRO	IPR000961:AGC-kinase, C-terminal	7	0.634633	0.0816014	RPS6KA4, RPS6KA1, GRK6, ADRBK2, ADRBK1, PRKCD, PRKCB	921	55	16659	2.3021	1	0.659804	74.5227
UP_SEQ_FEATURE	domain:AGC-kinase C-terminal	7	0.634633	0.0817823	RPS6KA4, RPS6KA1, GRK6, ADRBK2, ADRBK1, PRKCD, PRKCB	1057	55	19113	2.30138	1	0.918189	78.1715
UP_SEQ_FEATURE	domain:Ig-like C2-type 5	7	0.634633	0.0817823	SIGLEC1, MYBPC2, ICAM3, L1CAM, KIRREL2, FCRL5, FCRL3	1057	55	19113	2.30138	1	0.918189	78.1715
GOTERM_BP_FAT	GO:0032319~regulation of Rho GTPase activity	5	0.453309	0.0825186	FGD2, GMIP, PTK2B, RASGRF1, FGD3	808	28	13528	2.98975	1	0.556658	78.7847
GOTERM_BP_FAT	GO:0032312~regulation of ARF GTPase activity	5	0.453309	0.0825186	SMAP2, ADAP2, ACAP1, ARAP2, AGAP2	808	28	13528	2.98975	1	0.556658	78.7847
UP_SEQ_FEATURE	domain:B30.2/SPRY	9	0.815956	0.082784	FSD1, BTN3A1, TRIM69, BTN1A1, BTN2A2, BTN3A3, TRIM22, TRIM21, TRIM11	1057	82	19113	1.98464	1	0.918625	78.5925
GOTERM_MF_FAT	GO:0032403~protein complex binding	17	1.54125	0.0828059	CIITA, INSL3, ICAM4, ICAM3, L1CAM, CCNE1, DOK1, DOCK2, DOK2, DOK3, FCGR1C, PTK2B, FCGR1A, PI4K2A, FCGR1B, FCER1G, FCGR3A, CD226	727	196	12983	1.54894	1	0.602749	73.284
INTERPRO	IPR018161:Secreted growth factor Wnt protein, conserved site	4	0.362647	0.0841412	WNT1, WNT10A, WNT10B, WNT8B	921	19	16659	3.80799	1	0.667487	75.6312
INTERPRO	IPR013519:Integrin alpha beta-propellor	4	0.362647	0.0841412	ITGAL, ITGAX, ITGAD, ITGA4	921	19	16659	3.80799	1	0.667487	75.6312
INTERPRO	IPR005817:Wnt superfamily	4	0.362647	0.0841412	WNT1, WNT10A, WNT10B, WNT8B	921	19	16659	3.80799	1	0.667487	75.6312
INTERPRO	IPR005816:Secreted growth factor Wnt protein	4	0.362647	0.0841412	WNT1, WNT10A, WNT10B, WNT8B	921	19	16659	3.80799	1	0.667487	75.6312
UP_SEQ_FEATURE	repeat:FG-GAP 5	4	0.362647	0.0842442	ITGAL, ITGAX, ITGAD, ITGA4	1057	19	19113	3.8068	1	0.920208	79.1923
UP_SEQ_FEATURE	repeat:FG-GAP 1	4	0.362647	0.0842442	ITGAL, ITGAX, ITGAD, ITGA4	1057	19	19113	3.8068	1	0.920208	79.1923
UP_SEQ_FEATURE	repeat:FG-GAP 7	4	0.362647	0.0842442	ITGAL, ITGAX, ITGAD, ITGA4	1057	19	19113	3.8068	1	0.920208	79.1923
UP_SEQ_FEATURE	repeat:FG-GAP 6	4	0.362647	0.0842442	ITGAL, ITGAX, ITGAD, ITGA4	1057	19	19113	3.8068	1	0.920208	79.1923
UP_SEQ_FEATURE	repeat:FG-GAP 4	4	0.362647	0.0842442	ITGAL, ITGAX, ITGAD, ITGA4	1057	19	19113	3.8068	1	0.920208	79.1923
UP_SEQ_FEATURE	repeat:FG-GAP 3	4	0.362647	0.0842442	ITGAL, ITGAX, ITGAD, ITGA4	1057	19	19113	3.8068	1	0.920208	79.1923
UP_SEQ_FEATURE	repeat:FG-GAP 2	4	0.362647	0.0842442	ITGAL, ITGAX, ITGAD, ITGA4	1057	19	19113	3.8068	1	0.920208	79.1923
INTERPRO	IPR003531:Short hematopoietin receptor, family 1, conserved site	3	0.271985	0.0847223	IL2RB, IL9R, IL2RG	921	9	16659	6.02932	1	0.66612	75.8784
UP_SEQ_FEATURE	glycosylation site:O-linked (Gal...)	3	0.271985	0.0847947	C1QA, C1QB, C1QC	1057	9	19113	6.02744	1	0.919489	79.4143
UP_SEQ_FEATURE	site:Reactive site	3	0.271985	0.0847947	CST7, CST3, CSTA	1057	9	19113	6.02744	1	0.919489	79.4143
UP_SEQ_FEATURE	domain:ITAM	3	0.271985	0.0847947	FCER1G, NFAM1, CD79A	1057	9	19113	6.02744	1	0.919489	79.4143
SP_PIR_KEYWORDS	phosphoric monoester hydrolase	8	0.725295	0.0848864	PTPN7, PTPRJ, PTPN6, PTPRC, INPP4A, INPP5D, CDC25A, CDC25B	1061	69	19235	2.10193	1	0.39015	71.5459
INTERPRO	IPR013753:Ras	12	1.08794	0.0850164	RAP2B, RAB8A, RAP2C, RAC2, RAB39B, RAB4B, RHOF, RHOG, RAB33A, RAB27A, RHEBL1, RHOH	921	125	16659	1.73644	1	0.663487	76.0026
GOTERM_BP_FAT	GO:0030005~cellular di-, tri-valent inorganic cation homeostasis	20	1.81324	0.0852323	PTPRC, GNA15, CCL3, OPRL1, CCL19, CD52, CXCR3, CCL5, PRKCB, CCR8, BAK1, CCR7, CCR5, CCR4, PTK2B, S1PR4, RYR1, GHRL, JAK2, XCR1	808	227	13528	1.47512	1	0.567747	79.8864
GOTERM_MF_FAT	GO:0004896~cytokine receptor activity	7	0.634633	0.0853865	IL2RB, IL9R, IL12RB1, IL10RA, IL15RA, IL2RG, IL12B	727	55	12983	2.27288	1	0.609458	74.4091
OMIM_DISEASE	Asthma, susceptibility to	3	0.271985	0.0854878	TNF, IL12B, HLA-G	205	9	3671	5.96911	1	0.96866	69.8851
GOTERM_BP_FAT	GO:0032103~positive regulation of response to external stimulus	8	0.725295	0.0857023	IL16, CCR4, STAT5A, FCER1G, GHRL, JAK2, IDO1, CCL5	808	64	13528	2.09282	1	0.568695	80.0716
GOTERM_BP_FAT	GO:0032496~response to lipopolysaccharide	9	0.815956	0.0874407	NOD2, MYD88, SOCS1, IL12A, FASLG, IDO1, CCL5, STAT1, GCH1	808	77	13528	1.95692	1	0.575192	80.7429
BIOCARTA	h_il18Pathway:IL 18 Signaling Pathway	3	0.271985	0.0876392	IL18, IL12A, CASP1	151	5	1437	5.70993	1	0.550879	68.0796
SP_PIR_KEYWORDS	microtubule	19	1.72257	0.0879335	KIF14, KIF23, KIFC1, KIF11, KIF5A, KIF15, KIF18A, KIF18B, CENPE, GTSE1, FSD1, KIF2C, NDE1, RASSF5, RCC2, HAUS8, SKA1, KIF21B, JAKMIP1	1061	231	19235	1.49114	1	0.39758	72.8593
GOTERM_BP_FAT	GO:0045646~regulation of erythrocyte differentiation	4	0.362647	0.0884638	MAFB, STAT5A, SPI1, INPP5D	808	18	13528	3.72057	1	0.578491	81.1278
GOTERM_BP_FAT	GO:0002718~regulation of cytokine production during immune response	4	0.362647	0.0884638	TRAF2, TNF, FCER1G, SASH3	808	18	13528	3.72057	1	0.578491	81.1278
SP_PIR_KEYWORDS	T-cell	5	0.453309	0.08868	ZAP70, CD4, CCL5, CD5, CD27	1061	31	19235	2.92405	1	0.396539	73.1724
GOTERM_CC_FAT	GO:0005771~multivesicular body	3	0.271985	0.0921533	CD79A, HLA-DMA, CD74	742	9	12782	5.74214	1	0.53492	73.8812
GOTERM_CC_FAT	GO:0043020~NADPH oxidase complex	3	0.271985	0.0921533	CYBA, NCF1, NCF4, NCF1C	742	9	12782	5.74214	1	0.53492	73.8812
GOTERM_CC_FAT	GO:0000940~outer kinetochore of condensed chromosome	3	0.271985	0.0921533	BUB1B, CENPE, SKA1	742	9	12782	5.74214	1	0.53492	73.8812
GOTERM_CC_FAT	GO:0001726~ruffle	8	0.725295	0.092165	FGD2, PLEK, AIF1, KIF18A, MYO9B, GAS7, FGD3, LCP1	742	67	12782	2.05689	1	0.527792	73.8859
INTERPRO	IPR003578:Ras small GTPase, Rho type	4	0.362647	0.0951003	RAC2, RHOF, RHOG, RHOH	921	20	16659	3.61759	1	0.702378	79.9159
GOTERM_BP_FAT	GO:0002761~regulation of myeloid leukocyte differentiation	6	0.543971	0.0951306	TNF, IKZF1, STAT5A, INPP5D, CCL5, C1QC	808	41	13528	2.45013	1	0.605243	83.4641
PIR_SUPERFAMILY	PIRSF002477:complement subcomponent C1q chain A	3	0.271985	0.0963182	C1QA, C1QB, C1QC	441	9	7396	5.59033	1	0.923942	75.7365
PIR_SUPERFAMILY	PIRSF002497:integrin alpha with I domain	3	0.271985	0.0963182	ITGAL, ITGAX, ITGAD	441	9	7396	5.59033	1	0.923942	75.7365
GOTERM_BP_FAT	GO:0009891~positive regulation of biosynthetic process	51	4.62375	0.0965722	MYOD1, E2F3, STAT5A, SPI1, TP63, TLR6, TLR8, TLR9, WNT1, CCNE1, NOD2, PAX9, CCNA2, LTB, CIITA, SP100, IL29, MTA2, IL27, HMGA1, TRERF1, ASCL1, CARD11, CD86, CD80, IL12B, TFAP2E, HMGB2, TNF, BLM, ADORA2A, TNFRSF8, PTK2B, CD4, CEBPA, IKZF2, IKZF1, MAFB, TNFRSF13C, NEUROG3, USF1, ATXN7L3, TP73, TNNI2, SALL4, NUP62, IRF1, HIVEP3, JAK2, JAK3, IRF4	808	695	13528	1.22859	1	0.609914	83.932
GOTERM_BP_FAT	GO:0045911~positive regulation of DNA recombination	3	0.271985	0.0968164	PTPRC, TBX21, TNFSF12-TNFSF13	808	9	13528	5.58086	1	0.609754	84.01
GOTERM_BP_FAT	GO:0075136~response to host	3	0.271985	0.0968164	IRF7, TLR2, TLR6	808	9	13528	5.58086	1	0.609754	84.01
GOTERM_BP_FAT	GO:0045830~positive regulation of isotype switching	3	0.271985	0.0968164	PTPRC, TBX21, TNFSF12-TNFSF13	808	9	13528	5.58086	1	0.609754	84.01
GOTERM_BP_FAT	GO:0050732~negative regulation of peptidyl-tyrosine phosphorylation	3	0.271985	0.0968164	PTPRC, SOCS1, PRKCD	808	9	13528	5.58086	1	0.609754	84.01
GOTERM_BP_FAT	GO:0007080~mitotic metaphase plate congression	3	0.271985	0.0968164	KIF18A, CENPE, CDCA5	808	9	13528	5.58086	1	0.609754	84.01
GOTERM_BP_FAT	GO:0052173~response to defenses of other organism during symbiotic interaction	3	0.271985	0.0968164	IRF7, TLR2, TLR6	808	9	13528	5.58086	1	0.609754	84.01
GOTERM_BP_FAT	GO:0052200~response to host defenses	3	0.271985	0.0968164	IRF7, TLR2, TLR6	808	9	13528	5.58086	1	0.609754	84.01
GOTERM_BP_FAT	GO:0044003~modification by symbiont of host morphology or physiology	3	0.271985	0.0968164	IRF7, TLR2, TLR6	808	9	13528	5.58086	1	0.609754	84.01
GOTERM_BP_FAT	GO:0032673~regulation of interleukin-4 production	3	0.271985	0.0968164	CD86, IRF4, SASH3	808	9	13528	5.58086	1	0.609754	84.01
GOTERM_BP_FAT	GO:0042104~positive regulation of activated T cell proliferation	3	0.271985	0.0968164	IL18, STAT5A, IL12B	808	9	13528	5.58086	1	0.609754	84.01
GOTERM_BP_FAT	GO:0042346~positive regulation of NF-kappaB import into nucleus	3	0.271985	0.0968164	TNF, TNFSF14, CD27	808	9	13528	5.58086	1	0.609754	84.01
GOTERM_BP_FAT	GO:0051640~organelle localization	10	0.906618	0.0973599	NDE1, CENPA, DLGAP5, KIF18A, CENPE, NDC80, TACC3, CDCA5, ASPM, RAB27A	808	92	13528	1.81985	1	0.610787	84.1823
BIOCARTA	h_monocytePathway:Monocyte and its Surface Molecules	4	0.362647	0.0983811	ITGAL, SELL, ITGB2, ITGA4	151	11	1437	3.46057	1	0.57875	72.4558
UP_SEQ_FEATURE	lipid moiety-binding region:N-myristoyl glycine	11	0.99728	0.0992688	GLIPR2, ARL11, TIAM2, HCK, SLA2, TICAM2, OAS2, BASP1, RFTN1, CCDC69, SLA	1057	114	19113	1.74478	1	0.947255	84.5095
PIR_SUPERFAMILY	PIRSF001784:int-1 transforming protein	4	0.362647	0.09986	WNT1, WNT10A, WNT10B, WNT8B	441	19	7396	3.53073

## Sheet: Table S4B
Supplementary Table 4B. Overexpressed gene sets in the non-Infiltrated cluster (TCGA ccRCC)
Category	Term	Count	%	PValue	Genes	List Total	Pop Hits	Pop Total	Fold Enrichment	Bonferroni	Benjamini	FDR
GOTERM_CC_FAT	GO:0005739~mitochondrion	82	29.7101	5.54429e-35	MRPS35, COX11, EHHADH, LDHD, OGDHL, ACOT2, BPHL, ECHDC3, OGDH, CLYBL, HIBADH, GLYATL1, MTFR1, AUH, FAHD1, PECR, MCCC1, PDHA1, HADH, DNAJC19, NMNAT3, ACSM2B, ACAA2, SLC25A4, ACO2, GATM, ALDH5A1, ACADS, SUCLG1, SLC3A1, ECSIT, NDUFA10, COQ6, TRAP1, TMEM186, DHRS4, MRPS18B, MRPL49, PEBP1, LRRK2, PCCA, PMPCB, ECH1, NFS1, AGMAT, ACAT1, HADHA, HADHB, GFM2, ACSL1, MTCH2, ETFDH, ALDH4A1, DMGDH, GCSH, DNAJ…	204	1087	12782	4.72664	1.38053e-32	1.38053e-32	7.19803e-32
SP_PIR_KEYWORDS	transit peptide	54	19.5652	3.76709e-32	MRPS35, COX11, LDHD, OGDHL, ACOT2, ECHDC3, OGDH, CLYBL, HIBADH, AUH, MCCC1, PDHA1, HADH, ACSM2B, ACAA2, GATM, ACO2, ALDH5A1, ACADS, SUCLG1, NDUFA10, ECSIT, TRAP1, MRPS18B, PMPCB, PCCA, ECH1, NFS1, AGMAT, ACAT1, HADHA, HADHB, GFM2, ETFDH, GCSH, DMGDH, ALDH4A1, DNAJA3, ETFA, BCKDHA, PDK2, CHDH, IDH3B, PCK2, C18ORF55, PHYH, ACSM3, NDUFV1, GLS, SDHD, HSPD1, ATP5A1, HIBCH, ACSM5	274	476	19235	7.96395	1.20923e-29	1.20923e-29	5.08588e-29
UP_SEQ_FEATURE	transit peptide:Mitochondrion	52	18.8406	2.15166e-30	MRPS35, COX11, LDHD, OGDHL, ACOT2, ECHDC3, OGDH, CLYBL, HIBADH, AUH, MCCC1, PDHA1, HADH, ACSM2B, GATM, ACO2, ALDH5A1, ACADS, SUCLG1, NDUFA10, ECSIT, TRAP1, MRPS18B, PMPCB, PCCA, ECH1, NFS1, AGMAT, ACAT1, HADHA, HADHB, GFM2, ETFDH, GCSH, DMGDH, ALDH4A1, DNAJA3, ETFA, BCKDHA, PDK2, CHDH, IDH3B, PCK2, C18ORF55, ACSM3, NDUFV1, GLS, SDHD, HSPD1, ATP5A1, HIBCH, ACSM5	274	467	19113	7.7672	1.61374e-27	1.61374e-27	3.27479e-27
SP_PIR_KEYWORDS	mitochondrion	65	23.5507	1.82468e-29	MRPS35, COX11, LDHD, OGDHL, ACOT2, ECHDC3, OGDH, CLYBL, GLYATL1, HIBADH, AUH, MTFR1, MCCC1, PDHA1, HADH, DNAJC19, NMNAT3, ACSM2B, ACAA2, SLC25A4, ACO2, GATM, ALDH5A1, ACADS, SUCLG1, NDUFA10, ECSIT, TRAP1, MRPS18B, MRPL49, PCCA, PMPCB, ECH1, NFS1, AGMAT, ACAT1, HADHA, HADHB, GFM2, ACSL1, MTCH2, ETFDH, ALDH4A1, DMGDH, GCSH, DNAJA3, ETFA, BCKDHA, CHDH, NDUFA5, PDK2, PHB, IDH3B, CRAT, C18ORF55, PCK2,…	274	832	19235	5.48443	5.85721e-27	2.92861e-27	2.46346e-26
GOTERM_CC_FAT	GO:0044429~mitochondrial part	50	18.1159	2.98421e-22	MRPS35, COX11, LDHD, OGDHL, OGDH, FAHD1, MCCC1, PDHA1, HADH, DNAJC19, ACSM2B, ACAA2, SLC25A4, ACO2, GATM, ACADS, SUCLG1, SLC3A1, NDUFA10, MRPS18B, PEBP1, LRRK2, PCCA, PMPCB, NFS1, ACAT1, HADHA, HADHB, ACSL1, MTCH2, ETFDH, DMGDH, ALDH4A1, DNAJA3, ETFA, BCKDHA, CHDH, NDUFA5, PDK2, PHB, IDH3B, CRAT, ACSM3, NDUFV1, GLS, NIPSNAP1, SDHD, HSPD1, ATP5A1, ACSM5	204	595	12782	5.26528	7.43068e-20	3.71534e-20	3.87433e-19
GOTERM_CC_FAT	GO:0031980~mitochondrial lumen	30	10.8696	2.01192e-18	MRPS35, OGDHL, NFS1, OGDH, ACAT1, HADHA, HADHB, MCCC1, DMGDH, ALDH4A1, PDHA1, HADH, DNAJA3, ETFA, BCKDHA, ACSM2B, PDK2, ACO2, ACADS, SUCLG1, IDH3B, NDUFA10, ACSM3, MRPS18B, GLS, HSPD1, ATP5A1, PCCA, ACSM5, PMPCB	204	227	12782	8.28064	5.00967e-16	1.66989e-16	2.61202e-15
GOTERM_CC_FAT	GO:0005759~mitochondrial matrix	30	10.8696	2.01192e-18	MRPS35, OGDHL, NFS1, OGDH, ACAT1, HADHA, HADHB, MCCC1, DMGDH, ALDH4A1, PDHA1, HADH, DNAJA3, ETFA, BCKDHA, ACSM2B, PDK2, ACO2, ACADS, SUCLG1, IDH3B, NDUFA10, ACSM3, MRPS18B, GLS, HSPD1, ATP5A1, PCCA, ACSM5, PMPCB	204	227	12782	8.28064	5.00967e-16	1.66989e-16	2.61202e-15
GOTERM_BP_FAT	GO:0046395~carboxylic acid catabolic process	22	7.97101	4.65043e-18	BCKDHA, SHMT1, ECH1, ACADS, EHHADH, HGD, CRAT, HADHA, AFMID, HADHB, AUH, AMDHD1, ASPA, GOT1, MCCC1, FAAH, GLS, ETFDH, GCSH, DMGDH, ALDH4A1, HIBCH	195	111	13528	13.7499	6.6036e-15	6.6036e-15	7.67562e-15
GOTERM_BP_FAT	GO:0016054~organic acid catabolic process	22	7.97101	4.65043e-18	BCKDHA, SHMT1, ECH1, ACADS, EHHADH, HGD, CRAT, HADHA, AFMID, HADHB, AUH, AMDHD1, ASPA, GOT1, MCCC1, FAAH, GLS, ETFDH, GCSH, DMGDH, ALDH4A1, HIBCH	195	111	13528	13.7499	6.6036e-15	6.6036e-15	7.67562e-15
GOTERM_MF_FAT	GO:0048037~cofactor binding	30	10.8696	1.13421e-17	EHHADH, LDHD, OGDHL, NFS1, OGDH, HADHA, HIBADH, HADHB, PDXDC1, CRYL1, GOT1, FMO1, ETFDH, GCSH, ILVBL, DMGDH, HADH, ETFA, CHDH, DDC, SHMT1, ACADS, IDH3B, GRHPR, COQ6, NDUFV1, TGDS, ACAD11, ACAD10, CRYM	201	249	12983	7.78217	5.97726e-15	5.97726e-15	1.64538e-14
GOTERM_MF_FAT	GO:0050662~coenzyme binding	25	9.05797	4.45925e-16	EHHADH, OGDHL, LDHD, OGDH, HADHA, HIBADH, HADHB, CRYL1, FMO1, ETFDH, GCSH, ILVBL, DMGDH, HADH, ETFA, CHDH, ACADS, IDH3B, GRHPR, COQ6, NDUFV1, TGDS, ACAD11, ACAD10, CRYM	201	181	12983	8.92155	2.34035e-13	1.17018e-13	6.43929e-13
SP_PIR_KEYWORDS	oxidoreductase	37	13.4058	3.73446e-14	CYP3A4, EHHADH, LDHD, OGDHL, OGDH, HADHA, HIBADH, AKR1C3, PECR, CRYL1, FMO1, ETFDH, DMGDH, AKR7A3, ALDH4A1, PDHA1, HADH, BCKDHA, CHDH, NDUFA5, PTGR2, ALDH5A1, ACADS, IDH3B, HGD, GRHPR, NDUFA10, PHYH, VAT1, COQ6, DHRS4, HSDL2, NDUFV1, ACAD11, ACAD10, PMPCB, RETSAT	274	562	19235	4.62176	1.19744e-11	3.99147e-12	5.03597e-11
GOTERM_CC_FAT	GO:0031966~mitochondrial membrane	31	11.2319	7.9243e-13	COX11, LDHD, OGDH, ACAT1, HADHA, HADHB, FAHD1, ACSL1, MTCH2, MCCC1, ETFDH, HADH, DNAJC19, CHDH, ACAA2, NDUFA5, GATM, SLC25A4, SUCLG1, PHB, CRAT, SLC3A1, NDUFA10, NDUFV1, NIPSNAP1, SDHD, PEBP1, ATP5A1, HSPD1, LRRK2, PMPCB	204	394	12782	4.92985	1.97327e-10	4.93316e-11	1.02885e-09
GOTERM_BP_FAT	GO:0006631~fatty acid metabolic process	22	7.97101	7.98031e-13	ACSM2B, ACAA2, PPARA, HNF1A, ECH1, ALDH5A1, ACADS, EHHADH, ACOT2, ACOT1, CRAT, HADHA, HADHB, ACSM3, AKR1C3, PECR, CRYL1, ACSL1, FAAH, ETFDH, HADH, ACSM5	195	198	13528	7.70826	1.1332e-09	5.666e-10	1.31716e-09
GOTERM_BP_FAT	GO:0055114~oxidation reduction	37	13.4058	1.21228e-12	CYP3A4, EHHADH, LDHD, OGDHL, OGDH, HADHA, HIBADH, AKR1C3, PECR, FMO1, ETFDH, DMGDH, AKR7A3, ALDH4A1, PDHA1, HADH, ETFA, BCKDHA, CHDH, NDUFA5, PTGR2, ALDH5A1, ACADS, IDH3B, HGD, GRHPR, NDUFA10, PHYH, VAT1, COQ6, DHRS4, HSDL2, NDUFV1, SDHD, ACAD11, ACAD10, RETSAT	195	639	13528	4.01698	1.7214e-09	5.738e-10	2.00084e-09
GOTERM_CC_FAT	GO:0005743~mitochondrial inner membrane	27	9.78261	2.55837e-12	COX11, LDHD, ACAT1, HADHA, HADHB, FAHD1, MTCH2, MCCC1, ETFDH, HADH, DNAJC19, ACAA2, NDUFA5, CHDH, GATM, SLC25A4, SUCLG1, PHB, CRAT, SLC3A1, NDUFA10, NDUFV1, NIPSNAP1, SDHD, HSPD1, ATP5A1, PMPCB	204	306	12782	5.52855	6.37041e-10	1.27408e-10	3.32151e-09
GOTERM_CC_FAT	GO:0005740~mitochondrial envelope	31	11.2319	3.83468e-12	COX11, LDHD, OGDH, ACAT1, HADHA, HADHB, FAHD1, ACSL1, MTCH2, MCCC1, ETFDH, HADH, DNAJC19, CHDH, ACAA2, NDUFA5, GATM, SLC25A4, SUCLG1, PHB, CRAT, SLC3A1, NDUFA10, NDUFV1, NIPSNAP1, SDHD, PEBP1, ATP5A1, HSPD1, LRRK2, PMPCB	204	419	12782	4.63571	9.54843e-10	1.5914e-10	4.97852e-09
GOTERM_BP_FAT	GO:0009063~cellular amino acid catabolic process	14	5.07246	1.14017e-11	BCKDHA, SHMT1, HGD, AUH, AFMID, AMDHD1, ASPA, GOT1, MCCC1, GLS, DMGDH, ALDH4A1, GCSH, HIBCH	195	68	13528	14.283	1.61905e-08	4.04763e-09	1.88188e-08
GOTERM_CC_FAT	GO:0019866~organelle inner membrane	27	9.78261	1.33304e-11	COX11, LDHD, ACAT1, HADHA, HADHB, FAHD1, MTCH2, MCCC1, ETFDH, HADH, DNAJC19, ACAA2, NDUFA5, CHDH, GATM, SLC25A4, SUCLG1, PHB, CRAT, SLC3A1, NDUFA10, NDUFV1, NIPSNAP1, SDHD, HSPD1, ATP5A1, PMPCB	204	329	12782	5.14205	3.31925e-09	4.74179e-10	1.73065e-08
KEGG_PATHWAY	hsa00280:Valine, leucine and isoleucine degradation	13	4.71014	4.33619e-11	BCKDHA, ACAA2, ACADS, EHHADH, ACAT1, HADHA, HIBADH, HADHB, AUH, MCCC1, HIBCH, HADH, PCCA	107	44	5085	14.041	4.07602e-09	4.07602e-09	4.75675e-08
GOTERM_BP_FAT	GO:0009310~amine catabolic process	14	5.07246	7.07167e-11	BCKDHA, SHMT1, HGD, AUH, AFMID, AMDHD1, ASPA, GOT1, MCCC1, GLS, DMGDH, ALDH4A1, GCSH, HIBCH	195	78	13528	12.4518	1.00418e-07	2.00836e-08	1.16719e-07
COG_ONTOLOGY	Lipid metabolism	15	5.43478	1.98124e-10	ACSM2B, CES2, ECH1, ACADS, AFMID, AUH, ACSM3, ACSL1, MCCC1, HIBCH, ACAD11, HADH, ACAD10, ACSM5, PCCA	52	64	1950	8.78906	3.16998e-09	3.16998e-09	1.40694e-07
SP_PIR_KEYWORDS	nad	19	6.88406	2.2825e-10	NMNAT3, NDUFA5, AHCY, NUDT12, ALDH5A1, EHHADH, IDH3B, NDUFA10, HIBADH, HADHA, AKR1C3, CRYL1, HSDL2, NDUFV1, TGDS, AKR7A3, ALDH4A1, HADH, RETSAT	274	189	19235	7.05722	7.32684e-08	1.83171e-08	3.08157e-07
SP_PIR_KEYWORDS	Flavoprotein	15	5.43478	3.61351e-10	CHDH, ACADS, LDHD, NDUFA10, COQ6, CRY2, FMO1, NDUFV1, ETFDH, DMGDH, PDHA1, ACAD11, ACAD10, RETSAT, ETFA	274	107	19235	9.84122	1.15994e-07	2.31987e-08	4.87853e-07
SP_PIR_KEYWORDS	fatty acid metabolism	12	4.34783	1.03116e-09	ACSM3, ACSM2B, ACAA2, ECH1, ACSL1, ACADS, EHHADH, CRAT, HADH, HADHA, ACSM5, HADHB	274	62	19235	13.5872	3.31001e-07	5.51669e-08	1.39215e-06
SP_PIR_KEYWORDS	peroxisome	13	4.71014	5.3789e-09	ECH1, NUDT12, EHHADH, ACOT2, CRAT, PHYH, PECR, ACSL1, DHRS4, HSDL2, NUDT7, PXMP2, ACAD11	274	90	19235	10.1401	1.72663e-06	2.46661e-07	7.26196e-06
GOTERM_CC_FAT	GO:0031967~organelle envelope	32	11.5942	1.22098e-08	COX11, LDHD, OGDH, ACAT1, HADHA, HADHB, FAHD1, ACSL1, MTCH2, MCCC1, ETFDH, HADH, DNAJC19, CHDH, NDUFA5, ACAA2, GATM, SLC25A4, SUCLG1, PHB, CRAT, SLC3A1, NDUFA10, NDUFV1, NIPSNAP1, SDHD, PEBP1, HSPD1, ATP5A1, LRRK2, PMPCB, RETSAT	204	620	12782	3.2339	3.04023e-06	3.8003e-07	1.58517e-05
GOTERM_CC_FAT	GO:0031975~envelope	32	11.5942	1.31618e-08	COX11, LDHD, OGDH, ACAT1, HADHA, HADHB, FAHD1, ACSL1, MTCH2, MCCC1, ETFDH, HADH, DNAJC19, CHDH, NDUFA5, ACAA2, GATM, SLC25A4, SUCLG1, PHB, CRAT, SLC3A1, NDUFA10, NDUFV1, NIPSNAP1, SDHD, PEBP1, HSPD1, ATP5A1, LRRK2, PMPCB, RETSAT	204	622	12782	3.2235	3.27728e-06	3.64143e-07	1.70877e-05
GOTERM_BP_FAT	GO:0051186~cofactor metabolic process	17	6.15942	2.02244e-08	NMNAT3, SHMT1, HNF1A, ACO2, ALDH5A1, SUCLG1, NFS1, ACOT2, IDH3B, ACOT1, HIBADH, AFMID, COQ6, GLYAT, PANK1, MCCC1, SDHD	195	195	13528	6.04802	2.87182e-05	4.78642e-06	3.33807e-05
GOTERM_BP_FAT	GO:0006091~generation of precursor metabolites and energy	21	7.6087	2.3598e-08	PHKA2, NDUFA5, ECH1, SLC25A4, ACO2, ALDH5A1, SUCLG1, OGDHL, IDH3B, AQP7, CRAT, OGDH, NDUFA10, GOT1, NDUFV1, SDHD, ETFDH, ATP6V0A1, ATP5A1, PDHA1, ETFA	195	313	13528	4.65451	3.35087e-05	4.78702e-06	3.8949e-05
INTERPRO	IPR016040:NAD(P)-binding domain	15	5.43478	3.97851e-08	AHCY, PTGR2, SUCLG1, EHHADH, GRHPR, HIBADH, HADHA, VAT1, PECR, CRYL1, DHRS4, HSDL2, TGDS, HADH, CRYM	243	150	16659	6.85556	2.19611e-05	2.19611e-05	5.80887e-05
GOTERM_BP_FAT	GO:0006732~coenzyme metabolic process	15	5.43478	4.07073e-08	NMNAT3, SHMT1, ACO2, ALDH5A1, SUCLG1, NFS1, ACOT2, IDH3B, ACOT1, HIBADH, AFMID, COQ6, GLYAT, PANK1, SDHD	195	153	13528	6.80141	5.78027e-05	7.22552e-06	6.71882e-05
UP_SEQ_FEATURE	binding site:Substrate	20	7.24638	5.90055e-08	NMNAT3, ACSM2B, DDC, IMPA2, ARSE, AHCY, ALDH5A1, ACMSD, IDH3B, GRHPR, PCK2, CLYBL, AKR1C3, AMDHD1, ASPA, DHRS4, FAAH, TGDS, AKR7A3, HIBCH	274	297	19113	4.69734	4.42532e-05	2.21268e-05	8.98055e-05
SP_PIR_KEYWORDS	FAD	13	4.71014	8.02093e-08	CHDH, ACADS, LDHD, NDUFA10, COQ6, CRY2, FMO1, ETFDH, DMGDH, ACAD11, ACAD10, RETSAT, ETFA	274	114	19235	8.00535	2.57469e-05	3.21839e-06	0.000108289
SP_PIR_KEYWORDS	acetylation	70	25.3623	2.07712e-07	SEPHS2, TOLLIP, TLN2, EHHADH, ACOT2, BPHL, PSPH, OGDH, CMBL, CRYL1, MAPT, HRSP12, ACTR1B, VPS4A, PDHA1, HADH, DNAJC19, RAB21, ACAA2, SLC25A4, ACO2, GATM, ALDH5A1, CRYAB, SUCLG1, TTC38, NDUFA10, CHPT1, VAT1, BBS1, TRAP1, C2ORF67, ECH1, AHCY, SNX5, FN3K, KLC4, SNX4, ACP1, ACAT1, HADHA, PAIP2B, HADHB, EZR, ACSL1, MTCH2, FMO1, ETFDH, ALDH4A1, NEDD4L, SHMT1, NDUFA5, CHDH, PHB, IDH3B, HGD, CRAT, MACROD…	274	2635	19235	1.86492	6.66733e-05	7.40836e-06	0.000280428
INTERPRO	IPR018376:Enoyl-CoA hydratase/isomerase, conserved site	6	2.17391	2.67063e-07	ECH1, EHHADH, ECHDC3, HIBCH, HADHA, AUH	243	11	16659	37.3939	0.000147408	7.37065e-05	0.000389928
KEGG_PATHWAY	hsa00650:Butanoate metabolism	9	3.26087	3.16742e-07	ACSM3, ALDH5A1, ACADS, EHHADH, PDHA1, HADH, ACAT1, HADHA, ACSM5	107	34	5085	12.5797	2.97733e-05	1.48868e-05	0.000347462
GOTERM_CC_FAT	GO:0031090~organelle membrane	41	14.8551	4.66563e-07	CYP3A4, COX11, LDHD, OGDH, ACAT1, HADHA, HADHB, FAHD1, DAB2, ACSL1, MTCH2, FMO1, MCCC1, ETFDH, VPS4A, HADH, RAB21, DNAJC19, CHDH, NDUFA5, ACAA2, SLC25A4, GATM, SUCLG1, PHB, CRAT, SLC3A1, NDUFA10, CDS1, GJB1, TOM1L1, FAAH, NDUFV1, SDHD, NIPSNAP1, PEBP1, HSPD1, ATP5A1, LRRK2, PMPCB, RETSAT	204	1096	12782	2.34392	0.000116168	1.16174e-05	0.000605726
GOTERM_BP_FAT	GO:0009062~fatty acid catabolic process	8	2.89855	6.57077e-07	ECH1, ACADS, FAAH, EHHADH, ETFDH, CRAT, HADHA, HADHB	195	36	13528	15.4165	0.000932614	0.000103667	0.00108451
GOTERM_MF_FAT	GO:0004300~enoyl-CoA hydratase activity	5	1.81159	8.00297e-07	ECH1, EHHADH, HADHA, AUH, HADHB	201	6	12983	53.8267	0.000421668	0.000140576	0.00116097
KEGG_PATHWAY	hsa00380:Tryptophan metabolism	9	3.26087	1.20949e-06	DDC, EHHADH, OGDHL, ACMSD, OGDH, HADH, ACAT1, HADHA, AFMID	107	40	5085	10.6928	0.000113686	3.78968e-05	0.00132679
GOTERM_MF_FAT	GO:0050660~FAD binding	10	3.62319	1.50202e-06	CHDH, FMO1, ACADS, LDHD, ETFDH, DMGDH, ACAD11, ACAD10, COQ6, ETFA	201	72	12983	8.97112	0.00079125	0.000197871	0.00217893
INTERPRO	IPR001753:Crotonase, core	6	2.17391	1.65519e-06	ECH1, EHHADH, ECHDC3, HIBCH, HADHA, AUH	243	15	16659	27.4222	0.000913249	0.000304509	0.00241666
UP_SEQ_FEATURE	short sequence motif:Microbody targeting signal	8	2.89855	1.66706e-06	PECR, DHRS4, ECH1, NUDT12, EHHADH, NUDT7, ACOT2, CRAT	274	41	19113	13.6108	0.00124951	0.000416678	0.00253721
SP_PIR_KEYWORDS	lipid metabolism	13	4.71014	1.70928e-06	ACSM2B, ACAA2, ECH1, ACADS, EHHADH, CRAT, PNPLA4, HADHA, HADHB, ACSM3, ACSL1, HADH, ACSM5	274	151	19235	6.04377	0.000548528	5.48664e-05	0.00230764
GOTERM_BP_FAT	GO:0009309~amine biosynthetic process	10	3.62319	2.28208e-06	DDC, SHMT1, SEPHS2, BHMT2, GOT1, BHMT, ALDH4A1, ETNK2, AGMAT, PSPH	195	81	13528	8.56474	0.00323531	0.000324003	0.00376656
GOTERM_BP_FAT	GO:0006635~fatty acid beta-oxidation	7	2.53623	2.33194e-06	ECH1, ACADS, EHHADH, ETFDH, CRAT, HADHA, HADHB	195	28	13528	17.3436	0.00330588	0.000300987	0.00384884
KEGG_PATHWAY	hsa00020:Citrate cycle (TCA cycle)	8	2.89855	2.4424e-06	ACO2, SUCLG1, OGDHL, SDHD, IDH3B, PDHA1, OGDH, PCK2	107	31	5085	12.2641	0.000229559	5.73947e-05	0.00267925
SP_PIR_KEYWORDS	disease mutation	47	17.029	2.71482e-06	PHKA2, ARSE, AHCY, HNF1A, PSPH, AMN, ACAT1, HADHA, AUH, HADHB, ASPA, MAPT, MCCC1, ZDHHC9, ALDH4A1, DMGDH, CIRH1A, PDHA1, HADH, ETFA, BCKDHA, DDC, ACY1, SLC25A4, ALDH5A1, CRYAB, ACADS, PHB, HGD, IDH3B, SLC3A1, C7ORF10, PHYH, GJB1, KHK, BBS1, BBS2, NDUFV1, SDHD, HSPD1, MAPK8IP1, HIBCH, LRP2, ACAD11, LRRK2, PCCA, CLCN5	274	1591	19235	2.07381	0.000871079	7.92203e-05	0.00366517
GOTERM_MF_FAT	GO:0019842~vitamin binding	12	4.34783	5.17863e-06	DDC, SHMT1, GOT1, MCCC1, OGDHL, NFS1, DMGDH, ILVBL, OGDH, PHYH, PCCA, PDXDC1	201	130	12983	5.96234	0.00272543	0.000545681	0.00751232
GOTERM_CC_FAT	GO:0042579~microbody	11	3.98551	5.34707e-06	PECR, DHRS4, ECH1, ACSL1, NUDT12, EHHADH, NUDT7, PXMP2, CRAT, ACAD11, PHYH	204	103	12782	6.69151	0.00133054	0.000121031	0.00694175
GOTERM_CC_FAT	GO:0005777~peroxisome	11	3.98551	5.34707e-06	PECR, DHRS4, ECH1, ACSL1, NUDT12, EHHADH, NUDT7, PXMP2, CRAT, ACAD11, PHYH	204	103	12782	6.69151	0.00133054	0.000121031	0.00694175
SP_PIR_KEYWORDS	lyase	11	3.98551	7.13139e-06	DDC, CRY2, ACO2, EHHADH, TGDS, ACMSD, PCK2, CLYBL, HADHA, PDXDC1, AUH	274	118	19235	6.54414	0.00228657	0.000190747	0.00962753
INTERPRO	IPR006176:3-hydroxyacyl-CoA dehydrogenase, NAD binding	4	1.44928	1.19822e-05	CRYL1, EHHADH, HADH, HADHA	243	4	16659	68.5556	0.00659238	0.00165218	0.0174933
INTERPRO	IPR006108:3-hydroxyacyl-CoA dehydrogenase, C-terminal	4	1.44928	1.19822e-05	CRYL1, EHHADH, HADH, HADHA	243	4	16659	68.5556	0.00659238	0.00165218	0.0174933
INTERPRO	IPR006180:3-hydroxyacyl-CoA dehydrogenase, conserved site	4	1.44928	1.19822e-05	CRYL1, EHHADH, HADH, HADHA	243	4	16659	68.5556	0.00659238	0.00165218	0.0174933
GOTERM_MF_FAT	GO:0031406~carboxylic acid binding	12	4.34783	1.38131e-05	SHMT1, STX3, GOT1, ACADS, MCCC1, GCSH, DMGDH, PHYH, SLC1A1, PCCA, HADHA, HADHB	201	144	12983	5.38267	0.00725313	0.00121253	0.0200367
SP_PIR_KEYWORDS	nadp	12	4.34783	1.45564e-05	AKR1C3, CYP3A4, PECR, DHRS4, PTGR2, NUDT12, HSDL2, FMO1, AKR7A3, GRHPR, CRYM, RETSAT	274	156	19235	5.40006	0.00466174	0.00035937	0.0196506
KEGG_PATHWAY	hsa00071:Fatty acid metabolism	8	2.89855	1.48397e-05	ACAA2, ACSL1, ACADS, EHHADH, HADH, ACAT1, HADHA, HADHB	107	40	5085	9.50467	0.00139397	0.00027895	0.0162778
UP_SEQ_FEATURE	binding site:Substrate; via amide nitrogen	6	2.17391	1.56207e-05	ECH1, ACADS, EHHADH, HIBCH, PCK2, ACAD11	274	23	19113	18.1971	0.0116472	0.00292461	0.0237718
GOTERM_BP_FAT	GO:0034440~lipid oxidation	7	2.53623	1.77122e-05	ECH1, ACADS, EHHADH, ETFDH, CRAT, HADHA, HADHB	195	39	13528	12.4518	0.0248379	0.00209377	0.0292303
GOTERM_BP_FAT	GO:0019395~fatty acid oxidation	7	2.53623	1.77122e-05	ECH1, ACADS, EHHADH, ETFDH, CRAT, HADHA, HADHB	195	39	13528	12.4518	0.0248379	0.00209377	0.0292303
SP_PIR_KEYWORDS	thiamine pyrophosphate	5	1.81159	1.79638e-05	BCKDHA, OGDHL, ILVBL, PDHA1, OGDH	274	12	19235	29.2503	0.00574983	0.000411803	0.0242499
UP_SEQ_FEATURE	site:Important for catalytic activity	5	1.81159	1.84163e-05	SEPHS2, ECH1, EHHADH, HADH, HADHA	274	12	19113	29.0648	0.0137174	0.00275865	0.0280256
GOTERM_BP_FAT	GO:0009069~serine family amino acid metabolic process	6	2.17391	2.96585e-05	SHMT1, SEPHS2, NFS1, GCSH, DMGDH, PSPH	195	26	13528	16.0095	0.0412412	0.00323443	0.0489407
GOTERM_MF_FAT	GO:0009055~electron carrier activity	14	5.07246	3.79471e-05	CYP3A4, COX11, ACADS, IDH3B, PHYH, SDHD, ETFDH, DMGDH, AKR7A3, ALDH4A1, ACAD11, ACAD10, RETSAT, ETFA	201	221	12983	4.0918	0.0197998	0.00285285	0.0550352
GOTERM_BP_FAT	GO:0015980~energy derivation by oxidation of organic compounds	11	3.98551	4.24053e-05	PHKA2, NDUFA5, GOT1, ACO2, ALDH5A1, NDUFV1, SUCLG1, SDHD, IDH3B, CRAT, NDUFA10	195	144	13528	5.29943	0.0584396	0.00429196	0.0699678
GOTERM_MF_FAT	GO:0016836~hydro-lyase activity	7	2.53623	5.37412e-05	ECH1, ACO2, EHHADH, TGDS, HADHA, AUH, HADHB	201	44	12983	10.276	0.0279251	0.00353404	0.0779334
INTERPRO	IPR001017:Dehydrogenase, E1 component	4	1.44928	5.86296e-05	BCKDHA, OGDHL, PDHA1, OGDH	243	6	16659	45.7037	0.0318464	0.006452	0.0855689
GOTERM_BP_FAT	GO:0009081~branched chain family amino acid metabolic process	5	1.81159	6.52009e-05	BCKDHA, MCCC1, HIBCH, HIBADH, AUH	195	16	13528	21.6795	0.0884313	0.00615354	0.107561
GOTERM_MF_FAT	GO:0003857~3-hydroxyacyl-CoA dehydrogenase activity	4	1.44928	6.96063e-05	EHHADH, HADH, HADHA, HADHB	201	6	12983	43.0614	0.0360191	0.00406768	0.100929
GOTERM_MF_FAT	GO:0016831~carboxy-lyase activity	6	2.17391	7.25288e-05	BCKDHA, DDC, GOT1, ACMSD, PCK2, PDXDC1	201	29	12983	13.3639	0.0375028	0.00381511	0.105165
UP_SEQ_FEATURE	nucleotide phosphate-binding region:NADP	8	2.89855	7.49286e-05	AKR1C3, PECR, DHRS4, PTGR2, FMO1, AKR7A3, GRHPR, CRYM	274	72	19113	7.75061	0.0546486	0.0093227	0.113979
GOTERM_MF_FAT	GO:0051287~NAD or NADH binding	7	2.53623	7.86698e-05	CRYL1, NDUFV1, IDH3B, GRHPR, HIBADH, HADHA, HADHB	201	47	12983	9.62009	0.0406129	0.00376205	0.114065
GOTERM_BP_FAT	GO:0008652~cellular amino acid biosynthetic process	7	2.53623	8.47635e-05	SHMT1, SEPHS2, BHMT2, GOT1, BHMT, ALDH4A1, PSPH	195	51	13528	9.52197	0.113407	0.00749485	0.139812
GOTERM_BP_FAT	GO:0005996~monosaccharide metabolic process	13	4.71014	8.62883e-05	PHKA2, PDK2, CRYAB, ALDH5A1, FUT6, OGDHL, FN3K, OGDH, PCK2, PMM1, HIBADH, KHK, PDHA1	195	222	13528	4.06246	0.115325	0.00718201	0.142325
INTERPRO	IPR002155:Thiolase	4	1.44928	0.0001015	ACAA2, ACO2, ACAT1, HADHB	243	7	16659	39.1746	0.05449	0.009295	0.148094
GOTERM_BP_FAT	GO:0019318~hexose metabolic process	12	4.34783	0.000101858	PHKA2, KHK, PDK2, ALDH5A1, CRYAB, FUT6, OGDHL, PDHA1, OGDH, PCK2, HIBADH, PMM1	195	192	13528	4.3359	0.134671	0.00800367	0.167986
SP_PIR_KEYWORDS	mitochondrion inner membrane	12	4.34783	0.000102411	NDUFA5, COX11, SLC25A4, MTCH2, GATM, PHB, NDUFV1, SDHD, ETFDH, CRAT, ATP5A1, DNAJC19	274	193	19235	4.36481	0.0323412	0.00218931	0.138175
GOTERM_BP_FAT	GO:0044242~cellular lipid catabolic process	8	2.89855	0.000106093	ECH1, ACADS, FAAH, EHHADH, ETFDH, CRAT, HADHA, HADHB	195	76	13528	7.30256	0.13986	0.00789812	0.174965
PIR_SUPERFAMILY	PIRSF000429:Ac-CoA_Ac_transf	4	1.44928	0.000135621	ACAA2, ACO2, ACAT1, HADHB	120	7	7396	35.219	0.0201389	0.0201389	0.161833
GOTERM_BP_FAT	GO:0007588~excretion	7	2.53623	0.000175311	DAB2, AQP7, NEDD4L, GRHPR, AMN, IFT88, CLCN5	195	58	13528	8.37277	0.220391	0.012371	0.288961
GOTERM_MF_FAT	GO:0016624~oxidoreductase activity, acting on the aldehyde or oxo group of donors, disulfide as acceptor	4	1.44928	0.000190497	BCKDHA, OGDHL, PDHA1, OGDH	201	8	12983	32.296	0.0955257	0.00833187	0.275996
SP_PIR_KEYWORDS	tricarboxylic acid cycle	5	1.81159	0.000196382	ACO2, SUCLG1, SDHD, IDH3B, OGDH	274	21	19235	16.7145	0.0610987	0.00393255	0.264807
UP_SEQ_FEATURE	nucleotide phosphate-binding region:FAD	7	2.53623	0.000231041	CHDH, FMO1, ACADS, ETFDH, ACAD11, ACAD10, ETFA	274	61	19113	8.00473	0.159115	0.0244533	0.351064
INTERPRO	IPR013328:Dehydrogenase, multihelical	4	1.44928	0.000238401	EHHADH, HADH, HIBADH, HADHA	243	9	16659	30.4691	0.12332	0.0186262	0.347517
GOTERM_BP_FAT	GO:0044271~nitrogen compound biosynthetic process	15	5.43478	0.000249195	NMNAT3, SHMT1, DDC, SEPHS2, BHMT2, HNF1A, NFS1, AGMAT, PSPH, GOT1, BHMT, ALDH4A1, ATP6V0A1, ETNK2, ATP5A1	195	325	13528	3.20189	0.298055	0.0167112	0.410507
GOTERM_CC_FAT	GO:0044463~cell projection part	13	4.71014	0.00036142	DYNC2LI1, AQP7, GAS8, RAB3IP, SPAG16, BBS1, BBS2, GOT1, EZR, PEBP1, LRP2, IFT88, PDZK1	204	234	12782	3.48094	0.0860779	0.00747277	0.468209
KEGG_PATHWAY	hsa00260:Glycine, serine and threonine metabolism	6	2.17391	0.000395112	CHDH, SHMT1, GATM, BHMT, DMGDH, PSPH	107	31	5085	9.19807	0.0364663	0.00617218	0.432581
GOTERM_BP_FAT	GO:0046394~carboxylic acid biosynthetic process	10	3.62319	0.000395672	ACSM3, PECR, SHMT1, SEPHS2, BHMT2, GOT1, HNF1A, BHMT, ALDH4A1, PSPH	195	155	13528	4.47577	0.429912	0.0252204	0.651065
GOTERM_BP_FAT	GO:0016053~organic acid biosynthetic process	10	3.62319	0.000395672	ACSM3, PECR, SHMT1, SEPHS2, BHMT2, GOT1, HNF1A, BHMT, ALDH4A1, PSPH	195	155	13528	4.47577	0.429912	0.0252204	0.651065
GOTERM_BP_FAT	GO:0009083~branched chain family amino acid catabolic process	4	1.44928	0.00044018	BCKDHA, MCCC1, HIBCH, AUH	195	11	13528	25.227	0.464842	0.0268162	0.724052
GOTERM_BP_FAT	GO:0030258~lipid modification	7	2.53623	0.000455782	ECH1, ACADS, EHHADH, ETFDH, CRAT, HADHA, HADHB	195	69	13528	7.03798	0.476573	0.0266127	0.749626
KEGG_PATHWAY	hsa00062:Fatty acid elongation in mitochondria	4	1.44928	0.00045698	ACAA2, HADH, HADHA, HADHB	107	8	5085	23.7617	0.042056	0.00611919	0.500162
KEGG_PATHWAY	hsa00640:Propanoate metabolism	6	2.17391	0.000460591	SUCLG1, EHHADH, HIBCH, ACAT1, PCCA, HADHA	107	32	5085	8.91063	0.0423812	0.00539856	0.504104
GOTERM_BP_FAT	GO:0045333~cellular respiration	8	2.89855	0.000484221	NDUFA5, ACO2, ALDH5A1, NDUFV1, SUCLG1, SDHD, IDH3B, NDUFA10	195	97	13528	5.7216	0.497299	0.0271354	0.796223
GOTERM_CC_FAT	GO:0045177~apical part of cell	11	3.98551	0.000575738	PARD6B, INADL, EZR, STX3, ERBB2, USH1C, PEBP1, SLC22A11, LRP2, AMN, CLCN5	204	179	12782	3.85042	0.133593	0.0109702	0.744894
GOTERM_MF_FAT	GO:0016877~ligase activity, forming carbon-sulfur bonds	5	1.81159	0.000726432	ACSM3, ACSM2B, ACSL1, SUCLG1, ACSM5	201	27	12983	11.9615	0.318166	0.0290295	1.04867
GOTERM_MF_FAT	GO:0000166~nucleotide binding	53	19.2029	0.00118497	SEPHS2, LDHD, HIBADH, CRYL1, CRY2, ORC4L, MCCC1, ACTR1B, VPS4A, RAB21, NMNAT3, ACSM2B, RABL5, ACADS, SUCLG1, GRHPR, NDUFA10, COQ6, TRAP1, PANK1, RAB17, PEBP1, LRRK2, PCCA, STK16, ERBB2, RRAGD, RAB40B, HADHA, HADHB, GFM2, ACSL1, FMO1, ETFDH, DMGDH, ETNK2, ETFA, CHDH, PDK2, IDH3B, PCK2, KHK, ACSM3, NDUFV1, TNK1, RIT1, HSPD1, ATP5A1, ACAD11, ACAD10, ACSM5, CRYM, CLCN5	201	2245	12983	1.52489	0.464658	0.0436508	1.70533
GOTERM_BP_FAT	GO:0060271~cilium morphogenesis	5	1.81159	0.00121166	BBS1, BBS2, DYNC2LI1, IFT88, RAB3IP	195	33	13528	10.5113	0.821221	0.064071	1.9812
GOTERM_BP_FAT	GO:0043648~dicarboxylic acid metabolic process	5	1.81159	0.00135798	GOT1, ALDH5A1, SUCLG1, ACMSD, IDH3B	195	34	13528	10.2021	0.854799	0.068974	2.21793
GOTERM_MF_FAT	GO:0003988~acetyl-CoA C-acyltransferase activity	3	1.08696	0.00138818	ACAA2, HADHA, HADHB	201	4	12983	48.444	0.519092	0.0476334	1.99504
GOTERM_MF_FAT	GO:0033293~monocarboxylic acid binding	6	2.17391	0.00141465	STX3, ACADS, MCCC1, PCCA, HADHA, HADHB	201	54	12983	7.17689	0.525764	0.0455578	2.03273
GOTERM_BP_FAT	GO:0006006~glucose metabolic process	9	3.26087	0.00163046	PHKA2, PDK2, ALDH5A1, CRYAB, OGDHL, PDHA1, OGDH, PCK2, HIBADH	195	153	13528	4.08084	0.901446	0.0794236	2.65736
SP_PIR_KEYWORDS	magnesium	16	5.7971	0.00171101	NMNAT3, ACSM2B, IMPA2, NUDT12, IDH3B, CDS1, PSPH, CHPT1, CLYBL, ACSM3, FAHD1, POMT2, ACSL1, NUDT7, ILVBL, ACSM5	274	442	19235	2.5412	0.422881	0.0318184	2.28547
SP_PIR_KEYWORDS	Tight junction	6	2.17391	0.00172721	PARD6B, INADL, CLDN4, CRB3, CLDN10, CLDN12	274	61	19235	6.90499	0.425878	0.0303581	2.30686
GOTERM_MF_FAT	GO:0016408~C-acyltransferase activity	4	1.44928	0.00173922	ACAA2, ACAT1, HADHA, HADHB	201	16	12983	16.148	0.600431	0.0525327	2.49365
GOTERM_MF_FAT	GO:0016811~hydrolase activity, acting on carbon-nitrogen (but not peptide) bonds, in linear amides	6	2.17391	0.00195054	ASPA, ACY1, FAAH, GLS, HDAC11, AFMID	201	58	12983	6.68194	0.642614	0.0555601	2.79265
SP_PIR_KEYWORDS	thiamin pyrophosphate	3	1.08696	0.00195114	BCKDHA, PDHA1, OGDH	274	5	19235	42.1204	0.465769	0.0324577	2.60231
KEGG_PATHWAY	hsa00310:Lysine degradation	6	2.17391	0.00203732	EHHADH, OGDHL, OGDH, HADH, ACAT1, HADHA	107	44	5085	6.48046	0.174448	0.0210751	2.21235
GOTERM_MF_FAT	GO:0030976~thiamin pyrophosphate binding	3	1.08696	0.00229016	OGDHL, ILVBL, OGDH	201	5	12983	38.7552	0.701295	0.0616148	3.27141
SMART	SM00228:PDZ	7	2.53623	0.00236064	PARD6B, INADL, PTPN3, RHPN2, USH1C, MPP6, PDZK1	84	149	9079	5.07774	0.162436	0.162436	2.44992
GOTERM_CC_FAT	GO:0005932~microtubule basal body	5	1.81159	0.00244397	BBS2, EZR, GAS8, IFT88, RAB3IP	204	36	12782	8.70234	0.456265	0.0425874	3.1269
INTERPRO	IPR015421:Pyridoxal phosphate-dependent transferase, major region, subdomain 1	5	1.81159	0.0028855	DDC, SHMT1, GOT1, NFS1, PDXDC1	243	41	16659	8.36043	0.797112	0.180768	4.13135
GOTERM_BP_FAT	GO:0045494~photoreceptor cell maintenance	4	1.44928	0.00319258	BBS1, BBS2, USH1C, ACAD11	195	21	13528	13.2142	0.989334	0.144934	5.14099
UP_SEQ_FEATURE	sequence variant	194	70.2899	0.00333103	CYP3A4, EHHADH, DYNC2LI1, LDHD, AQP7, OGDH, KLHDC7A, WDR72, PDHA1, BCL7A, ACAA2, GATM, NUDT12, CRYAB, AIG1, C14ORF105, SCGB1D2, BHMT, RAB17, MRPL49, SLC2A11, AHCY, RHPN2, ERBB2, ACAT1, ACP1, HADHA, HADHB, FUZ, ZDHHC9, ALDH4A1, GCSH, FBXO3, C11ORF52, PHB, AGBL5, HGD, NDFIP2, HS1BP3, C18ORF55, GAS8, C18ORF56, NIPSNAP1, TNK1, MAP7, ACAD11, ACAD10, FAM54B, CLCN5, PPARA, COX11, SEPHS2, HNF1A, ARSE, TM…	274	11992	19113	1.12847	0.918115	0.268608	4.95145
GOTERM_MF_FAT	GO:0016878~acid-thiol ligase activity	4	1.44928	0.00338372	ACSM3, ACSM2B, SUCLG1, ACSM5	201	20	12983	12.9184	0.832411	0.0854399	4.79811
GOTERM_BP_FAT	GO:0016042~lipid catabolic process	9	3.26087	0.00349734	ECH1, ACADS, FAAH, EHHADH, ETFDH, CRAT, PNPLA4, HADHA, HADHB	195	173	13528	3.60907	0.993091	0.15281	5.61853
SP_PIR_KEYWORDS	decarboxylase	4	1.44928	0.00356619	DDC, ACMSD, PCK2, PDXDC1	274	22	19235	12.7638	0.682346	0.0557267	4.70878
KEGG_PATHWAY	hsa00250:Alanine, aspartate and glutamate metabolism	5	1.81159	0.00363951	ASPA, GOT1, ALDH5A1, GLS, ALDH4A1	107	31	5085	7.66506	0.290176	0.0336931	3.92085
GOTERM_MF_FAT	GO:0008289~lipid binding	16	5.7971	0.00415442	CYP3A4, PPARA, ESRRA, SNX29, STX3, SNX5, ACADS, SNX4, HS1BP3, ANXA4, CHPT1, HADHA, HADHB, FAAH, PGRMC1, PEBP1	201	450	12983	2.29661	0.888523	0.0992012	5.86057
GOTERM_BP_FAT	GO:0006099~tricarboxylic acid cycle	4	1.44928	0.0041627	ACO2, SUCLG1, SDHD, IDH3B	195	23	13528	12.0651	0.997324	0.173931	6.6533
GOTERM_BP_FAT	GO:0046356~acetyl-CoA catabolic process	4	1.44928	0.0041627	ACO2, SUCLG1, SDHD, IDH3B	195	23	13528	12.0651	0.997324	0.173931	6.6533
GOTERM_BP_FAT	GO:0000096~sulfur amino acid metabolic process	4	1.44928	0.0041627	SEPHS2, BHMT2, BHMT, NFS1	195	23	13528	12.0651	0.997324	0.173931	6.6533
GOTERM_MF_FAT	GO:0000287~magnesium ion binding	16	5.7971	0.00432715	NMNAT3, ACSM2B, IMPA2, NUDT12, IDH3B, CDS1, PSPH, CHPT1, CLYBL, ACSM3, FAHD1, POMT2, ACSL1, NUDT7, ILVBL, ACSM5	201	452	12983	2.28644	0.898262	0.0986664	6.09717
GOTERM_BP_FAT	GO:0006766~vitamin metabolic process	6	2.17391	0.00441689	CYP3A4, NMNAT3, SHMT1, MCCC1, LRP2, RETSAT	195	75	13528	5.54995	0.998138	0.178344	7.04579
KEGG_PATHWAY	hsa00330:Arginine and proline metabolism	6	2.17391	0.00464268	GOT1, ACY1, GATM, GLS, ALDH4A1, AGMAT	107	53	5085	5.38	0.354305	0.0389859	4.97672
GOTERM_BP_FAT	GO:0009066~aspartate family amino acid metabolic process	4	1.44928	0.00470767	ASPA, BHMT2, GOT1, BHMT	195	24	13528	11.5624	0.99877	0.183763	7.49287
GOTERM_MF_FAT	GO:0047760~butyrate-CoA ligase activity	3	1.08696	0.00471245	ACSM3, ACSM2B, ACSM5	201	7	12983	27.6823	0.917034	0.10258	6.62294
SP_PIR_KEYWORDS	transferase	33	11.9565	0.00488118	STK16, SEPHS2, FUT6, ERBB2, FN3K, NFS1, ACAT1, GLYATL1, HADHB, POMT2, GOT1, ZDHHC9, ILVBL, ETNK2, GALNT11, NMNAT3, PDK2, SHMT1, ACAA2, BHMT2, GATM, CRAT, C7ORF10, METTL7A, CDS1, CHPT1, KHK, MGST3, GLYAT, PANK1, BHMT, TNK1, LRRK2	274	1394	19235	1.66185	0.7921	0.0720663	6.39265
GOTERM_CC_FAT	GO:0070013~intracellular organelle lumen	43	15.5797	0.00488404	MRPS35, HNF1A, OGDHL, NFS1, OGDH, POLR2C, ACAT1, HADHA, HADHB, ORC4L, FMO1, PGRMC1, MCCC1, ALDH4A1, DMGDH, CIRH1A, PDHA1, HADH, DNAJA3, ETFA, BCKDHA, ACSM2B, PDK2, CES2, PTGR2, ACO2, ACADS, SUCLG1, PHB, MLXIPL, IDH3B, HDAC11, NDUFA10, ECSIT, ACSM3, MRPS18B, GLS, MED9, HSPD1, ATP5A1, PCCA, ACSM5, PMPCB	204	1779	12782	1.51447	0.704506	0.0780587	6.15856
GOTERM_BP_FAT	GO:0043954~cellular component maintenance	4	1.44928	0.00529376	BBS1, BBS2, USH1C, ACAD11	195	25	13528	11.0999	0.999467	0.198828	8.38789
UP_SEQ_FEATURE	active site:Acyl-thioester intermediate	3	1.08696	0.00537744	ACAA2, ACAT1, HADHB	274	8	19113	26.1583	0.982472	0.361944	7.87876
GOTERM_BP_FAT	GO:0009109~coenzyme catabolic process	4	1.44928	0.00592181	ACO2, SUCLG1, SDHD, IDH3B	195	26	13528	10.673	0.999783	0.214135	9.33794
GOTERM_BP_FAT	GO:0022900~electron transport chain	7	2.53623	0.00597123	NDUFA5, ALDH5A1, NDUFV1, SDHD, ETFDH, NDUFA10, ETFA	195	114	13528	4.25983	0.999797	0.210407	9.4123
GOTERM_CC_FAT	GO:0070160~occluding junction	6	2.17391	0.00603106	PARD6B, INADL, CLDN4, CRB3, CLDN10, CLDN12	204	73	12782	5.14988	0.778267	0.0898469	7.5532
GOTERM_CC_FAT	GO:0005923~tight junction	6	2.17391	0.00603106	PARD6B, INADL, CLDN4, CRB3, CLDN10, CLDN12	204	73	12782	5.14988	0.778267	0.0898469	7.5532
GOTERM_CC_FAT	GO:0031974~membrane-enclosed lumen	44	15.942	0.00613471	MRPS35, HNF1A, OGDHL, NFS1, OGDH, POLR2C, ACAT1, HADHA, HADHB, ORC4L, FMO1, PGRMC1, MCCC1, ALDH4A1, DMGDH, CIRH1A, PDHA1, HADH, DNAJA3, ETFA, BCKDHA, ACSM2B, PDK2, CES2, PTGR2, ACO2, GATM, ACADS, SUCLG1, PHB, MLXIPL, IDH3B, HDAC11, NDUFA10, ECSIT, ACSM3, MRPS18B, GLS, MED9, HSPD1, ATP5A1, PCCA, PMPCB, ACSM5	204	1856	12782	1.4854	0.78395	0.0861896	7.67829
BIOCARTA	h_etcPathway:Electron Transport Reaction in Mitochondria	3	1.08696	0.00625486	SLC25A4, SDHD, ATP5A1	27	7	1437	22.8095	0.202188	0.202188	5.44269
GOTERM_MF_FAT	GO:0017076~purine nucleotide binding	44	15.942	0.00634458	STK16, SEPHS2, ERBB2, LDHD, RRAGD, RAB40B, GFM2, ACSL1, ORC4L, FMO1, MCCC1, ACTR1B, ETFDH, VPS4A, DMGDH, ETNK2, RAB21, ETFA, ACSM2B, NMNAT3, PDK2, CHDH, RABL5, ACADS, SUCLG1, PCK2, NDUFA10, COQ6, KHK, ACSM3, TRAP1, PANK1, RAB17, PEBP1, TNK1, RIT1, HSPD1, ATP5A1, ACAD11, LRRK2, ACAD10, PCCA, ACSM5, CLCN5	201	1918	12983	1.48178	0.965064	0.130433	8.81987
GOTERM_BP_FAT	GO:0006733~oxidoreduction coenzyme metabolic process	5	1.81159	0.00649031	NMNAT3, IDH3B, HIBADH, AFMID, COQ6	195	52	13528	6.67061	0.999904	0.221121	10.1899
GOTERM_BP_FAT	GO:0009064~glutamine family amino acid metabolic process	5	1.81159	0.00649031	AMDHD1, GOT1, ALDH5A1, GLS, ALDH4A1	195	52	13528	6.67061	0.999904	0.221121	10.1899
GOTERM_CC_FAT	GO:0043233~organelle lumen	43	15.5797	0.00727246	MRPS35, HNF1A, OGDHL, NFS1, OGDH, POLR2C, ACAT1, HADHA, HADHB, ORC4L, FMO1, PGRMC1, MCCC1, ALDH4A1, DMGDH, CIRH1A, PDHA1, HADH, DNAJA3, ETFA, BCKDHA, ACSM2B, PDK2, CES2, PTGR2, ACO2, ACADS, SUCLG1, PHB, MLXIPL, IDH3B, HDAC11, NDUFA10, ECSIT, ACSM3, MRPS18B, GLS, MED9, HSPD1, ATP5A1, PCCA, ACSM5, PMPCB	204	1820	12782	1.48035	0.837562	0.0960398	9.04102
GOTERM_CC_FAT	GO:0042995~cell projection	21	7.6087	0.00757074	HNF1A, STX3, TLN2, ERBB2, DYNC2LI1, AQP7, GAS8, RAB3IP, SPAG16, BBS1, BBS2, EZR, GOT1, MAPT, PEBP1, USH1C, MAPK8IP1, LRP2, LRRK2, IFT88, PDZK1	204	697	12782	1.8878	0.849273	0.0947952	9.39521
GOTERM_BP_FAT	GO:0043603~cellular amide metabolic process	5	1.81159	0.00842453	NMNAT3, MCCC1, IDH3B, HIBADH, AFMID	195	56	13528	6.19414	0.999994	0.271046	13.0327
COG_ONTOLOGY	Energy production and conversion	5	1.81159	0.00869276	BCKDHA, OGDHL, ETFDH, PDHA1, ETFA	52	32	1950	5.85938	0.130374	0.0674627	6.01172
KEGG_PATHWAY	hsa00620:Pyruvate metabolism	5	1.81159	0.009161	LDHD, PDHA1, GRHPR, PCK2, ACAT1	107	40	5085	5.94042	0.578992	0.0695546	9.60293
INTERPRO	IPR000873:AMP-dependent synthetase and ligase	4	1.44928	0.00920394	ACSM3, ACSM2B, ACSL1, ACSM5	243	30	16659	9.14074	0.993928	0.432845	12.6289
SMART	SM00312:PX	4	1.44928	0.00947934	SNX29, SNX5, SNX4, HS1BP3	84	48	9079	9.00694	0.510486	0.300347	9.51269
GOTERM_MF_FAT	GO:0070279~vitamin B6 binding	5	1.81159	0.00948133	DDC, SHMT1, GOT1, NFS1, PDXDC1	201	54	12983	5.98074	0.993399	0.18194	12.9076
GOTERM_MF_FAT	GO:0030170~pyridoxal phosphate binding	5	1.81159	0.00948133	DDC, SHMT1, GOT1, NFS1, PDXDC1	201	54	12983	5.98074	0.993399	0.18194	12.9076
GOTERM_BP_FAT	GO:0051187~cofactor catabolic process	4	1.44928	0.00971589	ACO2, SUCLG1, SDHD, IDH3B	195	31	13528	8.95153	0.999999	0.299169	14.8833
GOTERM_BP_FAT	GO:0006084~acetyl-CoA metabolic process	4	1.44928	0.00971589	ACO2, SUCLG1, SDHD, IDH3B	195	31	13528	8.95153	0.999999	0.299169	14.8833
GOTERM_BP_FAT	GO:0006575~cellular amino acid derivative metabolic process	8	2.89855	0.0100332	DDC, GATM, ALDH5A1, DMGDH, ETNK2, AGMAT, CHPT1, AFMID	195	166	13528	3.34334	0.999999	0.300912	15.3324
KEGG_PATHWAY	hsa01040:Biosynthesis of unsaturated fatty acids	4	1.44928	0.0101641	PECR, ACOT2, ACOT1, HADHA	107	22	5085	8.64061	0.617226	0.0712076	10.6018
GOTERM_BP_FAT	GO:0009070~serine family amino acid biosynthetic process	3	1.08696	0.0103346	SHMT1, SEPHS2, PSPH	195	11	13528	18.9203	1	0.302178	15.7568
GOTERM_BP_FAT	GO:0009071~serine family amino acid catabolic process	3	1.08696	0.0103346	SHMT1, GCSH, DMGDH	195	11	13528	18.9203	1	0.302178	15.7568
INTERPRO	IPR006092:Acyl-CoA dehydrogenase, N-terminal	3	1.08696	0.0106017	ACADS, ACAD11, ACAD10	243	11	16659	18.697	0.997215	0.44475	14.4114
GOTERM_CC_FAT	GO:0005911~cell-cell junction	9	3.26087	0.0109679	PARD6B, INADL, STX3, CLDN4, TLN2, CRB3, CLDN10, CLDN12, GJB1	204	190	12782	2.96796	0.935823	0.128296	13.3403
SP_PIR_KEYWORDS	pyridoxal phosphate	5	1.81159	0.0116293	DDC, SHMT1, GOT1, NFS1, PDXDC1	274	62	19235	5.66135	0.976597	0.156906	14.6087
GOTERM_BP_FAT	GO:0006576~biogenic amine metabolic process	6	2.17391	0.0128285	DDC, DMGDH, ETNK2, AGMAT, CHPT1, AFMID	195	97	13528	4.2912	1	0.353727	19.1931
GOTERM_BP_FAT	GO:0009060~aerobic respiration	4	1.44928	0.0135687	ACO2, SUCLG1, SDHD, IDH3B	195	35	13528	7.9285	1	0.363106	20.1873
SP_PIR_KEYWORDS	electron transport	6	2.17391	0.0140156	NDUFA5, NDUFV1, SDHD, ETFDH, NDUFA10, ETFA	274	100	19235	4.21204	0.989228	0.178804	17.3505
INTERPRO	IPR006090:Acyl-CoA oxidase/dehydrogenase, type 1	3	1.08696	0.0147509	ACADS, ACAD11, ACAD10	243	13	16659	15.8205	0.999726	0.525616	19.5051
UP_SEQ_FEATURE	binding site:Coenzyme A	3	1.08696	0.0165179	ACSM2B, HADH, ACAT1	274	14	19113	14.9476	0.999996	0.713262	22.3919
UP_SEQ_FEATURE	region of interest:Coenzyme A binding	3	1.08696	0.0165179	ACSM2B, CRAT, ACAT1	274	14	19113	14.9476	0.999996	0.713262	22.3919
GOTERM_CC_FAT	GO:0005929~cilium	7	2.53623	0.0169219	BBS1, BBS2, HNF1A, DYNC2LI1, GAS8, IFT88, SPAG16	204	129	12782	3.39998	0.98573	0.183201	19.8742
INTERPRO	IPR013786:Acyl-CoA dehydrogenase/oxidase, N-terminal	3	1.08696	0.0170462	ACADS, ACAD11, ACAD10	243	14	16659	14.6905	0.999924	0.546557	22.2002
GOTERM_BP_FAT	GO:0019320~hexose catabolic process	5	1.81159	0.0171856	FUT6, OGDHL, PDHA1, OGDH, HIBADH	195	69	13528	5.02713	1	0.428474	24.8825
SP_PIR_KEYWORDS	cilium	5	1.81159	0.0183587	BBS1, BBS2, DYNC2LI1, GAS8, SPAG16	274	71	19235	4.94371	0.997389	0.219507	22.1324
GOTERM_BP_FAT	GO:0046365~monosaccharide catabolic process	5	1.81159	0.0188964	FUT6, OGDHL, PDHA1, OGDH, HIBADH	195	71	13528	4.88552	1	0.45228	27.0118
GOTERM_BP_FAT	GO:0000097~sulfur amino acid biosynthetic process	3	1.08696	0.0190021	SEPHS2, BHMT2, BHMT	195	15	13528	13.8749	1	0.446909	27.1416
GOTERM_BP_FAT	GO:0006544~glycine metabolic process	3	1.08696	0.0190021	SHMT1, GCSH, DMGDH	195	15	13528	13.8749	1	0.446909	27.1416
GOTERM_BP_FAT	GO:0009067~aspartate family amino acid biosynthetic process	3	1.08696	0.0190021	BHMT2, GOT1, BHMT	195	15	13528	13.8749	1	0.446909	27.1416
GOTERM_BP_FAT	GO:0006769~nicotinamide metabolic process	4	1.44928	0.019445	NMNAT3, IDH3B, HIBADH, AFMID	195	40	13528	6.93744	1	0.447484	27.6825
GOTERM_BP_FAT	GO:0046496~nicotinamide nucleotide metabolic process	4	1.44928	0.019445	NMNAT3, IDH3B, HIBADH, AFMID	195	40	13528	6.93744	1	0.447484	27.6825
INTERPRO	IPR013764:Acyl-CoA oxidase/dehydrogenase, type1/2, C-terminal	3	1.08696	0.0194824	ACADS, ACAD11, ACAD10	243	15	16659	13.7111	0.999981	0.566307	24.9686
INTERPRO	IPR006091:Acyl-CoA oxidase/dehydrogenase, central region	3	1.08696	0.0194824	ACADS, ACAD11, ACAD10	243	15	16659	13.7111	0.999981	0.566307	24.9686
SP_PIR_KEYWORDS	gtp-binding	11	3.98551	0.0195432	GFM2, RABL5, SUCLG1, RAB17, RIT1, LRRK2, PCK2, RRAGD, RAB40B, RAB21, ACSM5	274	329	19235	2.34714	0.998228	0.223857	23.3914
GOTERM_CC_FAT	GO:0031253~cell projection membrane	5	1.81159	0.0196925	BBS1, BBS2, AQP7, LRP2, PDZK1	204	65	12782	4.81976	0.992933	0.201569	22.757
GOTERM_MF_FAT	GO:0001883~purine nucleoside binding	36	13.0435	0.0199945	STK16, SEPHS2, ERBB2, LDHD, ACSL1, ORC4L, FMO1, MCCC1, ACTR1B, ETFDH, VPS4A, DMGDH, ETNK2, ETFA, ACSM2B, NMNAT3, PDK2, CHDH, ACADS, SUCLG1, NDUFA10, COQ6, KHK, ACSM3, TRAP1, PANK1, PEBP1, TNK1, HSPD1, ATP5A1, ACAD11, LRRK2, ACAD10, PCCA, ACSM5, CLCN5	201	1601	12983	1.45241	0.999976	0.335938	25.3976
GOTERM_MF_FAT	GO:0005504~fatty acid binding	4	1.44928	0.0204558	STX3, ACADS, HADHA, HADHB	201	38	12983	6.79916	0.999981	0.33196	25.9054
GOTERM_MF_FAT	GO:0046983~protein dimerization activity	16	5.7971	0.0205595	PDK2, SHMT1, ACY1, HNF1A, ALDH5A1, SUCLG1, ERBB2, NFS1, MLXIPL, SLC3A1, RRAGD, POLR2C, CRYL1, FAAH, LRRK2, CRYM	201	542	12983	1.90678	0.999982	0.323615	26.0191
GOTERM_CC_FAT	GO:0043296~apical junction complex	6	2.17391	0.0206823	PARD6B, INADL, CLDN4, CRB3, CLDN10, CLDN12	204	99	12782	3.79739	0.994505	0.202486	23.7635
GOTERM_BP_FAT	GO:0009820~alkaloid metabolic process	4	1.44928	0.0207635	NMNAT3, IDH3B, HIBADH, AFMID	195	41	13528	6.76823	1	0.462444	29.271
SP_PIR_KEYWORDS	transport	35	12.6812	0.0208402	SLC2A11, OSTBETA, SNX5, SLC22A11, SNX4, AQP7, SLC47A1, RAB3IP, MTCH2, ETFDH, VPS4A, SLC35F5, SLC1A1, RAB21, DNAJC19, ETFA, NDUFA5, CNNM3, SLCO4C1, STX3, SLC25A4, CRAT, SLC3A1, NDUFA10, C18ORF55, RAB11FIP3, TOM1L1, NDUFV1, RAB17, SDHD, KCNH6, SLC5A8, ATP6V0A1, ATP5A1, CLCN5	274	1670	19235	1.47127	0.998841	0.22896	24.7484
UP_SEQ_FEATURE	metal ion-binding site:Iron-sulfur (4Fe-4S)	3	1.08696	0.0213779	ACO2, NDUFV1, ETFDH	274	16	19113	13.0792	1	0.770852	28.0282
GOTERM_BP_FAT	GO:0006637~acyl-CoA metabolic process	3	1.08696	0.0215143	GLYAT, ACOT2, ACOT1	195	16	13528	13.0077	1	0.467558	30.1607
GOTERM_BP_FAT	GO:0006536~glutamate metabolic process	3	1.08696	0.0215143	AMDHD1, GOT1, ALDH5A1	195	16	13528	13.0077	1	0.467558	30.1607
SP_PIR_KEYWORDS	manganese	7	2.53623	0.0215309	NUDT12, NUDT7, IDH3B, AGMAT, PCK2, GALNT11, CHPT1	274	152	19235	3.23293	0.999076	0.228003	25.4619
GOTERM_MF_FAT	GO:0003995~acyl-CoA dehydrogenase activity	3	1.08696	0.0217311	ACADS, ACAD11, ACAD10	201	15	12983	12.9184	0.999991	0.329184	27.2925
INTERPRO	IPR001478:PDZ/DHR/GLGF	7	2.53623	0.021758	PARD6B, INADL, PTPN3, RHPN2, USH1C, MPP6, PDZK1	243	149	16659	3.22073	0.999995	0.57994	27.4713
GOTERM_MF_FAT	GO:0001882~nucleoside binding	36	13.0435	0.0219435	STK16, SEPHS2, ERBB2, LDHD, ACSL1, ORC4L, FMO1, MCCC1, ACTR1B, ETFDH, VPS4A, DMGDH, ETNK2, ETFA, ACSM2B, NMNAT3, PDK2, CHDH, ACADS, SUCLG1, NDUFA10, COQ6, KHK, ACSM3, TRAP1, PANK1, PEBP1, TNK1, HSPD1, ATP5A1, ACAD11, LRRK2, ACAD10, PCCA, ACSM5, CLCN5	201	1612	12983	1.4425	0.999992	0.322785	27.5212
GOTERM_BP_FAT	GO:0019362~pyridine nucleotide metabolic process	4	1.44928	0.0221301	NMNAT3, IDH3B, HIBADH, AFMID	195	42	13528	6.60708	1	0.470358	30.8826
SP_PIR_KEYWORDS	Acyltransferase	7	2.53623	0.0221529	ACAA2, GLYAT, ZDHHC9, CRAT, ACAT1, GLYATL1, HADHB	274	153	19235	3.2118	0.999247	0.226495	26.0991
GOTERM_CC_FAT	GO:0016327~apicolateral plasma membrane	6	2.17391	0.0231956	PARD6B, INADL, CLDN4, CRB3, CLDN10, CLDN12	204	102	12782	3.6857	0.997102	0.216112	26.2649
GOTERM_CC_FAT	GO:0005875~microtubule associated complex	6	2.17391	0.0231956	MAPT, DYNC2LI1, ACTR1B, KLC4, MAP7, ACAD11	204	102	12782	3.6857	0.997102	0.216112	26.2649
UP_SEQ_FEATURE	nucleotide phosphate-binding region:NAD	5	1.81159	0.0234311	CRYL1, ALDH5A1, ALDH4A1, HADH, HIBADH	274	76	19113	4.58918	1	0.772788	30.2925
UP_SEQ_FEATURE	metal ion-binding site:Magnesium or manganese	3	1.08696	0.024003	NUDT12, NUDT7, IDH3B	274	17	19113	12.3098	1	0.753816	30.9112
GOTERM_MF_FAT	GO:0000062~acyl-CoA binding	3	1.08696	0.0245871	ACADS, HADHA, HADHB	201	16	12983	12.111	0.999998	0.345055	30.3118
GOTERM_BP_FAT	GO:0006790~sulfur metabolic process	6	2.17391	0.0249125	SEPHS2, BHMT2, ALDH5A1, MCCC1, BHMT, NFS1	195	115	13528	3.61953	1	0.504619	34.0579
SP_PIR_KEYWORDS	polymorphism	181	65.5797	0.0255216	CYP3A4, MRPS35, TUFT1, EHHADH, LDHD, DYNC2LI1, AQP7, SLC22A11, OGDH, KLHDC7A, CLYBL, CMBL, FAHD1, PECR, DAB2, WDR72, AKR7A3, PDHA1, HADH, BCL7A, ACAA2, INADL, NUDT12, GATM, CRYAB, AIG1, MLXIPL, METTL7A, PNPLA4, CHPT1, TMEM106C, MRPS18B, C14ORF105, SCGB1D2, RAB17, BHMT, MRPL49, C5ORF55, LRRK2, PCCA, STK16, PHKA2, COBL, AHCY, SLC2A11, ERBB2, RHPN2, AGMAT, ACP1, ACAT1, HADHA, HADHB, PDXDC1, FUZ, GFM…	274	11550	19235	1.10012	0.999751	0.248861	29.4632
GOTERM_MF_FAT	GO:0030554~adenyl nucleotide binding	35	12.6812	0.0261606	STK16, SEPHS2, ERBB2, LDHD, ACSL1, ORC4L, FMO1, MCCC1, ACTR1B, ETFDH, VPS4A, DMGDH, ETNK2, ETFA, ACSM2B, NMNAT3, PDK2, CHDH, ACADS, NDUFA10, COQ6, KHK, ACSM3, TRAP1, PANK1, PEBP1, TNK1, HSPD1, ATP5A1, ACAD11, LRRK2, ACAD10, PCCA, ACSM5, CLCN5	201	1577	12983	1.43356	0.999999	0.353749	31.925
GOTERM_BP_FAT	GO:0019748~secondary metabolic process	5	1.81159	0.026773	NMNAT3, IDH3B, HIBADH, RETSAT, AFMID	195	79	13528	4.39078	1	0.523398	36.1042
UP_SEQ_FEATURE	active site:Proton acceptor	17	6.15942	0.0274225	STK16, ACAA2, ACY1, ACADS, ALDH5A1, ERBB2, CRAT, ACAT1, HADHB, PECR, DHRS4, HSDL2, TGDS, ALDH4A1, TNK1, LRRK2, PMPCB	274	658	19113	1.80219	1	0.774533	34.505
GOTERM_MF_FAT	GO:0016289~CoA hydrolase activity	3	1.08696	0.0275869	ACOT2, ACOT1, HIBCH	201	17	12983	11.3986	1	0.360294	33.3573
INTERPRO	IPR017226:Betaine-homocysteine S-methyltransferase, BHMT	2	0.724638	0.0288432	BHMT2, BHMT	243	2	16659	68.5556	1	0.659397	34.7747
GOTERM_BP_FAT	GO:0046164~alcohol catabolic process	5	1.81159	0.0290064	FUT6, OGDHL, PDHA1, OGDH, HIBADH	195	81	13528	4.28237	1	0.545541	38.4818
UP_SEQ_FEATURE	domain:PX	4	1.44928	0.0294579	SNX29, SNX5, SNX4, HS1BP3	274	47	19113	5.93664	1	0.775757	36.5603
GOTERM_MF_FAT	GO:0047150~betaine-homocysteine S-methyltransferase activity	2	0.724638	0.0305734	BHMT2, BHMT	201	2	12983	64.592	1	0.38201	36.2656
GOTERM_MF_FAT	GO:0016509~long-chain-3-hydroxyacyl-CoA dehydrogenase activity	2	0.724638	0.0305734	HADHA, HADHB	201	2	12983	64.592	1	0.38201	36.2656
GOTERM_MF_FAT	GO:0016508~long-chain-enoyl-CoA hydratase activity	2	0.724638	0.0305734	HADHA, HADHB	201	2	12983	64.592	1	0.38201	36.2656
GOTERM_MF_FAT	GO:0005124~scavenger receptor binding	2	0.724638	0.0305734	PDZK1P1, PDZK1	201	2	12983	64.592	1	0.38201	36.2656
GOTERM_CC_FAT	GO:0016507~fatty acid beta-oxidation multienzyme complex	2	0.724638	0.0315124	HADHA, HADHB	204	2	12782	62.6569	0.999655	0.273063	34.0124
PIR_SUPERFAMILY	PIRSF037505:betaine--homocysteine S-methyltransferase, BHMT type	2	0.724638	0.0319228	BHMT2, BHMT	120	2	7396	61.6333	0.9923	0.91225	32.12
PIR_SUPERFAMILY	PIRSF000105:3-hydroxyacyl-CoA dehydrogenase	2	0.724638	0.0319228	CRYL1, HADH	120	2	7396	61.6333	0.9923	0.91225	32.12
PIR_SUPERFAMILY	PIRSF037505:Betaine_HMT	2	0.724638	0.0319228	BHMT2, BHMT	120	2	7396	61.6333	0.9923	0.91225	32.12
GOTERM_MF_FAT	GO:0030145~manganese ion binding	7	2.53623	0.0319494	NUDT12, NUDT7, IDH3B, AGMAT, PCK2, GALNT11, CHPT1	201	154	12983	2.936	1	0.386712	37.5655
INTERPRO	IPR001683:Phox-like	4	1.44928	0.0324306	SNX29, SNX5, SNX4, HS1BP3	243	48	16659	5.71296	1	0.679349	38.2055
GOTERM_BP_FAT	GO:0009065~glutamine family amino acid catabolic process	3	1.08696	0.0328156	GOT1, GLS, ALDH4A1	195	20	13528	10.4062	1	0.584139	42.3462
GOTERM_BP_FAT	GO:0044275~cellular carbohydrate catabolic process	5	1.81159	0.0337965	FUT6, OGDHL, PDHA1, OGDH, HIBADH	195	85	13528	4.08084	1	0.588379	43.3038
GOTERM_MF_FAT	GO:0016628~oxidoreductase activity, acting on the CH-CH group of donors, NAD or NADP as acceptor	3	1.08696	0.0339982	AKR1C3, PECR, PTGR2	201	19	12983	10.1987	1	0.39731	39.4552
SP_PIR_KEYWORDS	hydrolase	32	11.5942	0.0343545	IMPA2, AHCY, ARSE, ABHD6, ACOT2, ACOT1, BPHL, PSPH, AGMAT, ACP1, CMBL, AFMID, FAHD1, ASPA, PGPEP1, ACSL1, HRSP12, NUDT7, CES2, C11ORF54, ACY1, NUDT12, PTPN3, HDAC11, PNPLA4, LACTB2, AMDHD1, GLS, FAAH, ATP5A1, HIBCH, PMPCB	274	1555	19235	1.44465	0.999987	0.312061	37.6226
UP_SEQ_FEATURE	binding site:NAD	4	1.44928	0.034523	CRYL1, ALDH5A1, HADH, HIBADH	274	50	19113	5.58044	1	0.807346	41.4166
GOTERM_BP_FAT	GO:0042493~response to drug	8	2.89855	0.036249	ACSL1, ERBB2, PEBP1, AQP7, LRP2, SLC47A1, PDZK1, HADHA	195	216	13528	2.56942	1	0.607902	45.6329
GOTERM_BP_FAT	GO:0007601~visual perception	8	2.89855	0.036249	BBS1, BBS2, USH1C, IDH3B, CDS1, ACAD11, PHYH, DNAJC19	195	216	13528	2.56942	1	0.607902	45.6329
GOTERM_BP_FAT	GO:0050953~sensory perception of light stimulus	8	2.89855	0.036249	BBS1, BBS2, USH1C, IDH3B, CDS1, ACAD11, PHYH, DNAJC19	195	216	13528	2.56942	1	0.607902	45.6329
SP_PIR_KEYWORDS	nucleotide-binding	34	12.3188	0.0368113	STK16, SEPHS2, ERBB2, RRAGD, RAB40B, GFM2, ACSL1, CRY2, ORC4L, MCCC1, ACTR1B, VPS4A, ETNK2, RAB21, ACSM2B, NMNAT3, PDK2, RABL5, SUCLG1, PCK2, KHK, ACSM3, TRAP1, PANK1, RAB17, PEBP1, TNK1, RIT1, HSPD1, ATP5A1, LRRK2, PCCA, ACSM5, CLCN5	274	1686	19235	1.41567	0.999994	0.321837	39.7315
INTERPRO	IPR017974:Claudin, conserved site	3	1.08696	0.0368118	CLDN4, CLDN10, CLDN12	243	21	16659	9.79365	1	0.704136	42.1674
KEGG_PATHWAY	hsa00630:Glyoxylate and dicarboxylate metabolism	3	1.08696	0.037879	ACO2, GRHPR, AFMID	107	15	5085	9.50467	0.973479	0.228387	34.5316
UP_SEQ_FEATURE	region of interest:Substrate binding	6	2.17391	0.0389117	ASPA, IMPA2, ACADS, FAAH, GRHPR, PCK2	274	130	19113	3.21948	1	0.826397	45.3413
UP_SEQ_FEATURE	binding site:FAD	3	1.08696	0.0389158	ACADS, ACAD11, ACAD10	274	22	19113	9.51211	1	0.808695	45.3448
GOTERM_BP_FAT	GO:0016338~calcium-independent cell-cell adhesion	3	1.08696	0.0391613	CLDN4, CLDN10, CLDN12	195	22	13528	9.46014	1	0.630356	48.2819
OMIM_DISEASE	Trifunctional protein deficiency	2	0.724638	0.0393811	HADHA, HADHB	74	2	3671	49.6081	0.992261	0.992261	36.9917
SP_PIR_KEYWORDS	flagellum	3	1.08696	0.0417464	GAS8, IFT88, SPAG16	274	23	19235	9.15662	0.999999	0.348033	43.7696
SP_PIR_KEYWORDS	branched-chain amino acid catabolism	2	0.724638	0.0419793	HIBCH, AUH	274	3	19235	46.8005	0.999999	0.341087	43.9539
UP_SEQ_FEATURE	region of interest:Thiamine pyrophosphate binding	2	0.724638	0.0422435	BCKDHA, ILVBL	274	3	19113	46.5036	1	0.818	48.1551
UP_SEQ_FEATURE	domain:Hcy-binding	2	0.724638	0.0422435	BHMT2, BHMT	274	3	19113	46.5036	1	0.818	48.1551
GOTERM_BP_FAT	GO:0042398~cellular amino acid derivative biosynthetic process	4	1.44928	0.0422474	DDC, GATM, ETNK2, AGMAT	195	54	13528	5.13884	1	0.652439	50.9563
GOTERM_BP_FAT	GO:0006457~protein folding	7	2.53623	0.0422474	TRAP1, DNAJC16, CRYAB, PPIL6, HSPD1, DNAJA3, DNAJC19	195	177	13528	2.74362	1	0.646158	50.9564
GOTERM_BP_FAT	GO:0015865~purine nucleotide transport	2	0.724638	0.042411	SLC25A4, GJB1	195	3	13528	46.2496	1	0.64143	51.0944
GOTERM_BP_FAT	GO:0015868~purine ribonucleotide transport	2	0.724638	0.042411	SLC25A4, GJB1	195	3	13528	46.2496	1	0.64143	51.0944
GOTERM_BP_FAT	GO:0015807~L-amino acid transport	3	1.08696	0.0424945	SLC25A4, SLC3A1, SLC1A1	195	23	13528	9.04883	1	0.636091	51.1648
INTERPRO	IPR010313:Glycine N-acyltransferase	2	0.724638	0.0429526	GLYAT, GLYATL1	243	3	16659	45.7037	1	0.739809	47.3236
INTERPRO	IPR003726:Homocysteine S-methyltransferase	2	0.724638	0.0429526	BHMT2, BHMT	243	3	16659	45.7037	1	0.739809	47.3236
INTERPRO	IPR011603:2-oxoglutarate dehydrogenase, E1 component	2	0.724638	0.0429526	OGDHL, OGDH	243	3	16659	45.7037	1	0.739809	47.3236
INTERPRO	IPR002575:Aminoglycoside phosphotransferase	2	0.724638	0.0429526	ACAD11, ACAD10	243	3	16659	45.7037	1	0.739809	47.3236
INTERPRO	IPR007972:Protein of unknown function DUF729	2	0.724638	0.0429526	FAM54B, MTFR1	243	3	16659	45.7037	1	0.739809	47.3236
GOTERM_MF_FAT	GO:0047961~glycine N-acyltransferase activity	2	0.724638	0.0455095	GLYAT, GLYATL1	201	3	12983	43.0614	1	0.484911	49.1197
GOTERM_MF_FAT	GO:0004591~oxoglutarate dehydrogenase (succinyl-transferring) activity	2	0.724638	0.0455095	OGDHL, OGDH	201	3	12983	43.0614	1	0.484911	49.1197
GOTERM_MF_FAT	GO:0008898~homocysteine S-methyltransferase activity	2	0.724638	0.0455095	BHMT2, BHMT	201	3	12983	43.0614	1	0.484911	49.1197
GOTERM_MF_FAT	GO:0004142~diacylglycerol cholinephosphotransferase activity	2	0.724638	0.0455095	CDS1, CHPT1	201	3	12983	43.0614	1	0.484911	49.1197
GOTERM_MF_FAT	GO:0003985~acetyl-CoA C-acetyltransferase activity	2	0.724638	0.0455095	ACAT1, HADHA	201	3	12983	43.0614	1	0.484911	49.1197
PIR_SUPERFAMILY	PIRSF000429:acetyl-CoA acetyltransferase	2	0.724638	0.0475032	ACAA2, ACAT1	120	3	7396	41.0889	0.999325	0.912264	44.0763
PIR_SUPERFAMILY	PIRSF000152:pyruvate dehydrogenase (lipoamide) alpha chain	2	0.724638	0.0475032	BCKDHA, PDHA1	120	3	7396	41.0889	0.999325	0.912264	44.0763
PIR_SUPERFAMILY	PIRSF000157:Oxoglu_dh_E1	2	0.724638	0.0475032	OGDHL, OGDH	120	3	7396	41.0889	0.999325	0.912264	44.0763
PIR_SUPERFAMILY	PIRSF000157:2-oxoglutarate dehydrogenase, E1 component	2	0.724638	0.0475032	OGDHL, OGDH	120	3	7396	41.0889	0.999325	0.912264	44.0763
GOTERM_BP_FAT	GO:0051260~protein homooligomerization	5	1.81159	0.0476757	SHMT1, ALDH5A1, CRYAB, PEBP1, SLC1A1	195	95	13528	3.65128	1	0.673333	55.3481
GOTERM_BP_FAT	GO:0010565~regulation of cellular ketone metabolic process	4	1.44928	0.0483269	PPARA, ACSL1, BHMT, MLXIPL	195	57	13528	4.86838	1	0.672568	55.8494
GOTERM_MF_FAT	GO:0016620~oxidoreductase activity, acting on the aldehyde or oxo group of donors, NAD or NADP as acceptor	3	1.08696	0.0483324	ALDH5A1, ALDH4A1, OGDH	201	23	12983	8.42505	1	0.496934	51.2596
SP_PIR_KEYWORDS	4fe-4s	3	1.08696	0.0485992	ACO2, NDUFV1, ETFDH	274	25	19235	8.42409	1	0.375222	48.9625
GOTERM_CC_FAT	GO:0044455~mitochondrial membrane part	6	2.17391	0.0490238	NDUFA5, NDUFV1, ETFDH, ATP5A1, LRRK2, NDUFA10	204	125	12782	3.00753	0.999996	0.38208	47.9307
GOTERM_BP_FAT	GO:0019674~NAD metabolic process	3	1.08696	0.0494633	NMNAT3, IDH3B, AFMID	195	25	13528	8.32492	1	0.675522	56.7115
KEGG_PATHWAY	hsa05012:Parkinson's disease	7	2.53623	0.0500045	NDUFA5, SLC25A4, NDUFV1, SDHD, ATP5A1, LRRK2, NDUFA10	107	128	5085	2.59893	0.991949	0.274916	43.035
GOTERM_BP_FAT	GO:0006007~glucose catabolic process	4	1.44928	0.0504437	OGDHL, PDHA1, OGDH, HIBADH	195	58	13528	4.78444	1	0.677214	57.4426
GOTERM_BP_FAT	GO:0051188~cofactor biosynthetic process	5	1.81159	0.0507784	NMNAT3, HNF1A, PANK1, NFS1, COQ6	195	97	13528	3.576	1	0.674118	57.6895
GOTERM_BP_FAT	GO:0006119~oxidative phosphorylation	5	1.81159	0.0523705	NDUFA5, NDUFV1, ATP6V0A1, ATP5A1, NDUFA10	195	98	13528	3.53951	1	0.680201	58.8457
UP_SEQ_FEATURE	binding site:Substrate; via carbonyl oxygen	3	1.08696	0.0527614	ACADS, FAAH, ACAD11	274	26	19113	8.04871	1	0.869014	56.1757
KEGG_PATHWAY	hsa00190:Oxidative phosphorylation	7	2.53623	0.0532051	NDUFA5, COX11, NDUFV1, SDHD, ATP6V0A1, ATP5A1, NDUFA10	107	130	5085	2.55895	0.994138	0.274724	45.1053
KEGG_PATHWAY	hsa03320:PPAR signaling pathway	5	1.81159	0.0549535	PPARA, ACSL1, EHHADH, AQP7, PCK2	107	69	5085	3.44372	0.995073	0.268405	46.2072
SP_PIR_KEYWORDS	Glutaricaciduria	2	0.724638	0.0555785	ETFDH, ETFA	274	4	19235	35.1004	1	0.408118	53.7918
UP_SEQ_FEATURE	nucleotide phosphate-binding region:FAD; shared with dimeric partner	2	0.724638	0.0559257	ACADS, ACAD11	274	4	19113	34.8777	1	0.871955	58.3517
UP_SEQ_FEATURE	binding site:FAD; shared with dimeric partner	2	0.724638	0.0559257	ACADS, ACAD11	274	4	19113	34.8777	1	0.871955	58.3517
GOTERM_BP_FAT	GO:0006533~aspartate catabolic process	2	0.724638	0.0561464	ASPA, GOT1	195	4	13528	34.6872	1	0.700808	61.4703
GOTERM_BP_FAT	GO:0006862~nucleotide transport	2	0.724638	0.0561464	SLC25A4, GJB1	195	4	13528	34.6872	1	0.700808	61.4703
GOTERM_BP_FAT	GO:0060296~regulation of cilium beat frequency involved in ciliary motility	2	0.724638	0.0561464	BBS1, BBS2	195	4	13528	34.6872	1	0.700808	61.4703
GOTERM_BP_FAT	GO:0006531~aspartate metabolic process	2	0.724638	0.0561464	ASPA, GOT1	195	4	13528	34.6872	1	0.700808	61.4703
GOTERM_BP_FAT	GO:0060295~regulation of cilium movement involved in ciliary motility	2	0.724638	0.0561464	BBS1, BBS2	195	4	13528	34.6872	1	0.700808	61.4703
GOTERM_MF_FAT	GO:0051539~4 iron, 4 sulfur cluster binding	3	1.08696	0.0561827	ACO2, NDUFV1, ETFDH	201	25	12983	7.75104	1	0.542211	56.7782
GOTERM_MF_FAT	GO:0005543~phospholipid binding	7	2.53623	0.0562698	SNX29, SNX5, FAAH, PEBP1, SNX4, HS1BP3, ANXA4	201	177	12983	2.55449	1	0.533748	56.8361
UP_SEQ_FEATURE	topological domain:Mitochondrial matrix	3	1.08696	0.0564589	COX11, SDHD, DNAJC19	274	27	19113	7.75061	1	0.862097	58.7083
INTERPRO	IPR006862:Acyl-CoA thioester hydrolase/bile acid-CoA amino acid N-acetyltransferase	2	0.724638	0.0568578	ACOT2, ACOT1	243	4	16659	34.2778	1	0.817442	57.4587
INTERPRO	IPR016662:Acyl-CoA thioesterase, long chain	2	0.724638	0.0568578	ACOT2, ACOT1	243	4	16659	34.2778	1	0.817442	57.4587
INTERPRO	IPR015938:Glycine N-acyltransferase, N-terminal	2	0.724638	0.0568578	GLYAT, GLYATL1	243	4	16659	34.2778	1	0.817442	57.4587
INTERPRO	IPR013652:Glycine N-acyltransferase, C-terminal	2	0.724638	0.0568578	GLYAT, GLYATL1	243	4	16659	34.2778	1	0.817442	57.4587
GOTERM_BP_FAT	GO:0009636~response to toxin	4	1.44928	0.0570595	DDC, GLYAT, PEBP1, BPHL	195	61	13528	4.54914	1	0.701535	62.0809
SP_PIR_KEYWORDS	coenzyme A	3	1.08696	0.0595732	ACSL1, CRAT, ACAT1	274	28	19235	7.52151	1	0.421707	56.362
SP_PIR_KEYWORDS	serine esterase	3	1.08696	0.0595732	CES2, ACOT2, ACOT1	274	28	19235	7.52151	1	0.421707	56.362
GOTERM_BP_FAT	GO:0070271~protein complex biogenesis	13	4.71014	0.0600137	STK16, PARD6B, SHMT1, COX11, CRYAB, ALDH5A1, NFS1, MPP6, POLR2C, GJB1, PEBP1, HSPD1, SLC1A1	195	505	13528	1.78587	1	0.715062	63.9948
GOTERM_BP_FAT	GO:0006461~protein complex assembly	13	4.71014	0.0600137	STK16, PARD6B, SHMT1, COX11, CRYAB, ALDH5A1, NFS1, MPP6, POLR2C, GJB1, PEBP1, HSPD1, SLC1A1	195	505	13528	1.78587	1	0.715062	63.9948
GOTERM_MF_FAT	GO:0016453~C-acetyltransferase activity	2	0.724638	0.0602166	ACAT1, HADHA	201	4	12983	32.296	1	0.549901	59.3821
UP_SEQ_FEATURE	binding site:NADP	3	1.08696	0.0602441	AKR7A3, GRHPR, CRYM	274	28	19113	7.4738	1	0.868157	61.1588
UP_SEQ_FEATURE	domain:PDZ 3	3	1.08696	0.0602441	INADL, USH1C, PDZK1	274	28	19113	7.4738	1	0.868157	61.1588
GOTERM_BP_FAT	GO:0046942~carboxylic acid transport	6	2.17391	0.0605338	PPARA, HNF1A, SLC25A4, SLC3A1, SLC1A1, PDZK1	195	147	13528	2.83161	1	0.713171	64.3222
GOTERM_BP_FAT	GO:0042384~cilium assembly	3	1.08696	0.0606197	BBS1, DYNC2LI1, RAB3IP	195	28	13528	7.43297	1	0.708678	64.376
GOTERM_CC_FAT	GO:0016324~apical plasma membrane	6	2.17391	0.060846	INADL, EZR, STX3, ERBB2, SLC22A11, LRP2	204	133	12782	2.82663	1	0.439504	55.7362
GOTERM_MF_FAT	GO:0004091~carboxylesterase activity	5	1.81159	0.0608703	CES2, ABHD6, ACOT2, ACOT1, PNPLA4	201	96	12983	3.36417	1	0.545252	59.7901
GOTERM_BP_FAT	GO:0015849~organic acid transport	6	2.17391	0.0619562	PPARA, HNF1A, SLC25A4, SLC3A1, SLC1A1, PDZK1	195	148	13528	2.81247	1	0.711808	65.2034
GOTERM_CC_FAT	GO:0031514~motile secondary cilium	2	0.724638	0.0620365	BBS1, BBS2	204	4	12782	31.3284	1	0.434212	56.4592
UP_SEQ_FEATURE	nucleotide phosphate-binding region:GTP	9	3.26087	0.0622285	GFM2, RABL5, RAB17, RIT1, LRRK2, PCK2, RRAGD, RAB40B, RAB21	274	295	19113	2.12813	1	0.865713	62.3885
GOTERM_MF_FAT	GO:0005525~GTP binding	11	3.98551	0.0626288	GFM2, RABL5, SUCLG1, RAB17, RIT1, LRRK2, PCK2, RRAGD, RAB40B, RAB21, ACSM5	201	372	12983	1.90998	1	0.547359	60.8686
PIR_SUPERFAMILY	PIRSF016521:Acyl-CoA_hydro	2	0.724638	0.0628349	ACOT2, ACOT1	120	4	7396	30.8167	0.999941	0.912279	53.9279
GOTERM_BP_FAT	GO:0022904~respiratory electron transport chain	4	1.44928	0.0640646	NDUFA5, ALDH5A1, NDUFV1, NDUFA10	195	64	13528	4.3359	1	0.719307	66.472
UP_SEQ_FEATURE	domain:WW 1	3	1.08696	0.0641138	PLEKHA7, WWC1, NEDD4L	274	29	19113	7.21608	1	0.863009	63.523
UP_SEQ_FEATURE	domain:WW 2	3	1.08696	0.0641138	PLEKHA7, WWC1, NEDD4L	274	29	19113	7.21608	1	0.863009	63.523
SP_PIR_KEYWORDS	microsome	5	1.81159	0.0643299	CYP3A4, MGST3, ACSL1, FMO1, PGRMC1	274	106	19235	3.31136	1	0.438344	59.2494
GOTERM_BP_FAT	GO:0055085~transmembrane transport	14	5.07246	0.0661128	SLC2A11, SLC25A4, AQP7, SLC22A11, C18ORF55, SLC47A1, MTCH2, SLC5A8, KCNH6, ATP6V0A1, ATP5A1, PDZK1, DNAJC19, CLCN5	195	569	13528	1.70693	1	0.726111	67.6627
GOTERM_BP_FAT	GO:0021537~telencephalon development	4	1.44928	0.0664841	BBS1, BBS2, POU3F3, IFT88	195	65	13528	4.26919	1	0.723466	67.8742
SP_PIR_KEYWORDS	obesity	3	1.08696	0.0673144	BBS1, TUB, BBS2	274	30	19235	7.02007	1	0.444936	60.9697
SP_PIR_KEYWORDS	ubiquinone	3	1.08696	0.0673144	NDUFV1, ETFDH, NDUFA10	274	30	19235	7.02007	1	0.444936	60.9697
GOTERM_BP_FAT	GO:0046903~secretion	9	3.26087	0.0676163	DAB2, HNF1A, AQP7, NEDD4L, GRHPR, LRP2, AMN, IFT88, CLCN5	195	300	13528	2.08123	1	0.725035	68.5114
GOTERM_CC_FAT	GO:0031526~brush border membrane	3	1.08696	0.0679719	AQP7, LRP2, PDZK1	204	27	12782	6.96187	1	0.453599	59.9037
GOTERM_BP_FAT	GO:0042401~biogenic amine biosynthetic process	3	1.08696	0.0684873	DDC, ETNK2, AGMAT	195	30	13528	6.93744	1	0.725161	68.9934
UP_SEQ_FEATURE	domain:Biotinyl-binding	2	0.724638	0.0694132	MCCC1, PCCA	274	5	19113	27.9022	1	0.874467	66.5432
UP_SEQ_FEATURE	domain:Biotin carboxylation	2	0.724638	0.0694132	MCCC1, PCCA	274	5	19113	27.9022	1	0.874467	66.5432
GOTERM_MF_FAT	GO:0042802~identical protein binding	16	5.7971	0.0696599	PDK2, SHMT1, HNF1A, CLDN4, ALDH5A1, ERBB2, NFS1, MLXIPL, CLDN10, CLDN12, ACP1, CRYL1, FAAH, MAPT, LRRK2, CRYM	201	640	12983	1.6148	1	0.578872	64.9176
GOTERM_BP_FAT	GO:0060632~regulation of microtubule-based movement	2	0.724638	0.0696859	BBS1, BBS2	195	5	13528	27.7497	1	0.727022	69.6453
INTERPRO	IPR018979:FERM, N-terminal	3	1.08696	0.0700766	EZR, PTPN3, TLN2	243	30	16659	6.85556	1	0.86537	65.3815
INTERPRO	IPR011764:Biotin carboxylation region	2	0.724638	0.0705618	MCCC1, PCCA	243	5	16659	27.4222	1	0.853899	65.6443
INTERPRO	IPR014940:BAAT/Acyl-CoA thioester hydrolase C-terminal	2	0.724638	0.0705618	ACOT2, ACOT1	243	5	16659	27.4222	1	0.853899	65.6443
INTERPRO	IPR005482:Biotin carboxylase, C-terminal	2	0.724638	0.0705618	MCCC1, PCCA	243	5	16659	27.4222	1	0.853899	65.6443
INTERPRO	IPR001882:Biotin-binding site	2	0.724638	0.0705618	MCCC1, PCCA	243	5	16659	27.4222	1	0.853899	65.6443
INTERPRO	IPR002151:Kinesin light chain	2	0.724638	0.0705618	KLC4, ACAD11	243	5	16659	27.4222	1	0.853899	65.6443
GOTERM_MF_FAT	GO:0032561~guanyl ribonucleotide binding	11	3.98551	0.0706909	GFM2, RABL5, SUCLG1, RAB17, RIT1, LRRK2, PCK2, RRAGD, RAB40B, RAB21, ACSM5	201	382	12983	1.85998	1	0.57624	65.4774
GOTERM_MF_FAT	GO:0019001~guanyl nucleotide binding	11	3.98551	0.0706909	GFM2, RABL5, SUCLG1, RAB17, RIT1, LRRK2, PCK2, RRAGD, RAB40B, RAB21, ACSM5	201	382	12983	1.85998	1	0.57624	65.4774
SMART	SM00271:DnaJ	3	1.08696	0.0710895	DNAJC16, DNAJA3, DNAJC19	84	48	9079	6.75521	0.996037	0.841749	53.8805
GOTERM_BP_FAT	GO:0000902~cell morphogenesis	10	3.62319	0.0711266	BBS1, BBS2, PARD6B, DAB2, EZR, ERBB2, DYNC2LI1, MAP7, IFT88, RAB3IP	195	356	13528	1.94872	1	0.730084	70.412
GOTERM_BP_FAT	GO:0016052~carbohydrate catabolic process	5	1.81159	0.0716491	FUT6, OGDHL, PDHA1, OGDH, HIBADH	195	109	13528	3.18231	1	0.728377	70.6855
GOTERM_MF_FAT	GO:0016645~oxidoreductase activity, acting on the CH-NH group of donors	3	1.08696	0.0730807	ETFDH, ALDH4A1, DMGDH	201	29	12983	6.68194	1	0.580806	66.7431
GOTERM_MF_FAT	GO:0042803~protein homodimerization activity	10	3.62319	0.0741094	PDK2, SHMT1, CRYL1, HNF1A, ALDH5A1, FAAH, MLXIPL, NFS1, LRRK2, CRYM	201	334	12983	1.93389	1	0.578263	67.2746
SP_PIR_KEYWORDS	cell projection	7	2.53623	0.0741277	BBS1, BBS2, EZR, MAPT, DYNC2LI1, GAS8, SPAG16	274	206	19235	2.38546	1	0.469494	64.6481
GOTERM_MF_FAT	GO:0004046~aminoacylase activity	2	0.724638	0.0746982	ASPA, ACY1	201	5	12983	25.8368	1	0.573597	67.5752
GOTERM_MF_FAT	GO:0009374~biotin binding	2	0.724638	0.0746982	MCCC1, PCCA	201	5	12983	25.8368	1	0.573597	67.5752
KEGG_PATHWAY	hsa00410:beta-Alanine metabolism	3	1.08696	0.0758861	EHHADH, HIBCH, HADHA	107	22	5085	6.48046	0.9994	0.337767	57.9261
SMART	SM00295:B41	3	1.08696	0.0763163	EZR, PTPN3, TLN2	84	50	9079	6.485	0.997404	0.774284	56.5324
GOTERM_BP_FAT	GO:0009108~coenzyme biosynthetic process	4	1.44928	0.0765706	NMNAT3, PANK1, NFS1, COQ6	195	69	13528	4.0217	1	0.748294	73.1477
PIR_SUPERFAMILY	PIRSF016521:acyl-CoA thioesterase (hydrolase)	2	0.724638	0.0779218	ACOT2, ACOT1	120	5	7396	24.6533	0.999995	0.912293	62.045
SP_PIR_KEYWORDS	respiratory chain	4	1.44928	0.0800567	NDUFA5, NDUFV1, NDUFA10, PMPCB	274	71	19235	3.95497	1	0.488103	67.5851
GOTERM_BP_FAT	GO:0021987~cerebral cortex development	3	1.08696	0.0808705	BBS1, BBS2, POU3F3	195	33	13528	6.30676	1	0.763717	75.1386
SP_PIR_KEYWORDS	biotin	2	0.724638	0.0822026	MCCC1, PCCA	274	6	19235	23.4002	1	0.489101	68.5912
GOTERM_BP_FAT	GO:0008104~protein localization	19	6.88406	0.0825759	HNF1A, STX3, SNX5, TLN2, SNX4, C18ORF55, AMN, RAB40B, RAB3IP, BBS2, RAB11FIP3, EZR, CRY2, TOM1L1, RAB17, VPS4A, LRP2, DNAJC19, RAB21	195	882	13528	1.49446	1	0.767053	75.8891
UP_SEQ_FEATURE	metal ion-binding site:Potassium	2	0.724638	0.0827087	BCKDHA, ACAT1	274	6	19113	23.2518	1	0.909106	73.1239
GOTERM_BP_FAT	GO:0051938~L-glutamate import	2	0.724638	0.0830321	SLC25A4, SLC1A1	195	6	13528	23.1248	1	0.764987	76.0863
GOTERM_BP_FAT	GO:0009068~aspartate family amino acid catabolic process	2	0.724638	0.0830321	ASPA, GOT1	195	6	13528	23.1248	1	0.764987	76.0863
SMART	SM00456:WW	3	1.08696	0.0843764	PLEKHA7, WWC1, NEDD4L	84	53	9079	6.11792	0.998655	0.733465	60.3523
GOTERM_BP_FAT	GO:0042439~ethanolamine and derivative metabolic process	3	1.08696	0.0851415	DMGDH, ETNK2, CHPT1	195	34	13528	6.12127	1	0.769914	76.9782
GOTERM_CC_FAT	GO:0042645~mitochondrial nucleoid	3	1.08696	0.0864572	DNAJA3, HADHA, HADHB	204	31	12782	6.06357	1	0.527883	69.0862
GOTERM_CC_FAT	GO:0009295~nucleoid	3	1.08696	0.0864572	DNAJA3, HADHA, HADHB	204	31	12782	6.06357	1	0.527883	69.0862
GOTERM_MF_FAT	GO:0015297~antiporter activity	4	1.44928	0.0873273	SLC25A4, SLC22A11, SLC47A1, CLCN5	201	68	12983	3.79953	1	0.625731	73.4359
SP_PIR_KEYWORDS	oxidative phosphorylation	3	1.08696	0.0879773	NDUFV1, ATP5A1, PMPCB	274	35	19235	6.01721	1	0.505315	71.1568
GOTERM_MF_FAT	GO:0004047~aminomethyltransferase activity	2	0.724638	0.0889577	GCSH, DMGDH	201	6	12983	21.5307	1	0.625427	74.116
GOTERM_BP_FAT	GO:0015837~amine transport	5	1.81159	0.0897568	SLC25A4, SLC3A1, SLC1A1, PDZK1, CRYM	195	118	13528	2.93959	1	0.784536	78.822
GOTERM_CC_FAT	GO:0030062~mitochondrial tricarboxylic acid cycle enzyme complex	2	0.724638	0.0916032	BCKDHA, SUCLG1	204	6	12782	20.8856	1	0.537769	71.2722
GOTERM_BP_FAT	GO:0010741~negative regulation of protein kinase cascade	3	1.08696	0.093881	PEBP1, MAPK8IP1, DNAJA3	195	36	13528	5.7812	1	0.796237	80.3513
BIOCARTA	h_il1rPathway:Signal transduction through IL1R	3	1.08696	0.0948348	TOLLIP, PEBP1, ECSIT	27	29	1437	5.50575	0.972318	0.83362	58.8809
SP_PIR_KEYWORDS	microtubule binding	2	0.724638	0.0952328	MAPT, MAP7	274	7	19235	20.0574	1	0.526257	74.1053
GOTERM_BP_FAT	GO:0006546~glycine catabolic process	2	0.724638	0.0961878	GCSH, DMGDH	195	7	13528	19.8212	1	0.80083	81.1608
GOTERM_BP_FAT	GO:0001676~long-chain fatty acid metabolic process	2	0.724638	0.0961878	ACOT2, ACOT1	195	7	13528	19.8212	1	0.80083	81.1608
GOTERM_BP_FAT	GO:0043064~flagellum organization	2	0.724638	0.0961878	BBS1, BBS2	195	7	13528	19.8212	1	0.80083	81.1608
GOTERM_BP_FAT	GO:0009296~flagellum assembly	2	0.724638	0.0961878	BBS1, BBS2	195	7	13528	19.8212	1	0.80083	81.1608
INTERPRO	IPR005481:Carbamoyl phosphate synthase, large subunit, N-terminal	2	0.724638	0.0973778	MCCC1, PCCA	243	7	16659	19.5873	1	0.92351	77.5943
GOTERM_CC_FAT	GO:0015630~microtubule cytoskeleton	14	5.07246	0.0982708	CRYAB, DYNC2LI1, KLC4, GAS8, RAB3IP, SPAG16, BBS2, EZR, MAPT, ACTR1B, MAP7, ACAD11, UBXN6, IFT88	204	549	12782	1.59781	1	0.552868	73.8926
GOTERM_BP_FAT	GO:0046700~heterocycle catabolic process	4	1.44928	0.0985963	AMDHD1, ALDH4A1, ATP5A1, AFMID	195	77	13528	3.60386	1	0.805586	81.9725

## Sheet: Table S4C
Supplementary Table 4C. Overexpressed gene sets in the heterogeneously infiltrated cluster (TCGA ccRCC)
Category	Term	Count	%	PValue	Genes	List Total	Pop Hits	Pop Total	Fold Enrichment	Bonferroni	Benjamini	FDR
GOTERM_BP_FAT	GO:0001944~vasculature development	16	8.83978	9.22731e-09	RECK, NRP1, FLT1, EPAS1, MYO1E, TGFBR2, EFNB2, ELK3, JAG1, CTNNB1, CDH13, PTK2, LAMA4, DLL4, SOX17, PLXND1	125	251	13528	6.89874	1.10543e-05	1.10543e-05	1.49144e-05
UP_SEQ_FEATURE	glycosylation site:N-linked (GlcNAc...)	72	39.779	1.35016e-08	F2RL3, NRP1, NDST1, PLXNA2, CXORF36, LPAR4, JAG1, MMP28, MMRN2, LPHN2, ST6GALNAC3, PCDH1, FAM171B, HMCN1, UNC5B, RECK, GPR176, TMEM204, PTPRG, EFNB2, GALNTL2, LDLRAD3, INHBB, CD34, DLL4, BACE1, SORT1, STC1, LAMC1, MFAP3, JAM3, EXT2, EMP2, ADAMTS5, FKBP9, EXTL3, FKBP7, ADAMTSL3, SRL, BMPR2, MANSC1, ITGB1, EPHB4, PCDHAC2, DCHS1, SERINC3, PLXND1, GABRD, RNASE1, COL4A2, FLT1, COL4A1, SLC12A2, TGFBR2,…	177	4129	19113	1.88297	1.03692e-05	1.03692e-05	2.06138e-05
SP_PIR_KEYWORDS	signal	61	33.7017	2.10649e-08	F2RL3, NRP1, PLXNA2, CXORF36, JAG1, MMP28, MMRN2, LPHN2, PCDH1, FAM171B, HMCN1, UNC5B, HTRA1, GSN, LRRC55, RECK, PTPRG, EFNB2, CYYR1, OLFML2A, LDLRAD3, INHBB, CD34, DLL4, BACE1, SORT1, STC1, LAMC1, MFAP3, JAM3, ADAMTS5, FKBP9, FKBP7, ADAMTSL3, SRL, BMPR2, CYTL1, MANSC1, ITGB1, EPHB4, PCDHAC2, DCHS1, PLXND1, GABRD, RNASE1, COL4A2, FLT1, COL4A1, TGFBR2, ITGA1, HSPG2, PCDH12, NID1, SPARC, PCDH17, CD…	177	3250	19235	2.0397	5.0345e-06	5.0345e-06	2.71715e-05
UP_SEQ_FEATURE	signal peptide	61	33.7017	2.67154e-08	F2RL3, NRP1, PLXNA2, CXORF36, JAG1, MMP28, MMRN2, LPHN2, PCDH1, FAM171B, HMCN1, UNC5B, HTRA1, GSN, LRRC55, RECK, PTPRG, EFNB2, CYYR1, OLFML2A, LDLRAD3, INHBB, CD34, DLL4, BACE1, SORT1, STC1, LAMC1, MFAP3, JAM3, ADAMTS5, FKBP9, FKBP7, ADAMTSL3, SRL, BMPR2, CYTL1, MANSC1, ITGB1, EPHB4, PCDHAC2, DCHS1, PLXND1, GABRD, RNASE1, COL4A2, FLT1, COL4A1, TGFBR2, ITGA1, HSPG2, PCDH12, NID1, SPARC, PCDH17, CD…	177	3250	19113	2.02676	2.05173e-05	1.02587e-05	4.07883e-05
SP_PIR_KEYWORDS	glycoprotein	73	40.3315	2.86459e-08	F2RL3, NRP1, NDST1, PLXNA2, CXORF36, LPAR4, JAG1, MMP28, MMRN2, LPHN2, ST6GALNAC3, PCDH1, FAM171B, HMCN1, UNC5B, RECK, GPR176, TMEM204, PTPRG, EFNB2, GALNTL2, OLFML2A, LDLRAD3, INHBB, CD34, DLL4, BACE1, SORT1, STC1, LAMC1, MFAP3, EMP2, JAM3, EXT2, ADAMTS5, FKBP9, EXTL3, FKBP7, ADAMTSL3, SRL, BMPR2, MANSC1, ITGB1, EPHB4, PCDHAC2, DCHS1, SERINC3, PLXND1, GABRD, RNASE1, COL4A2, FLT1, COL4A1, SLC12A2…	177	4318	19235	1.83721	6.84635e-06	3.42318e-06	3.69502e-05
GOTERM_BP_FAT	GO:0001568~blood vessel development	15	8.28729	5.22677e-08	RECK, NRP1, FLT1, EPAS1, MYO1E, TGFBR2, JAG1, ELK3, CTNNB1, CDH13, PTK2, LAMA4, DLL4, SOX17, PLXND1	125	245	13528	6.62596	6.26148e-05	3.13079e-05	8.4482e-05
SP_PIR_KEYWORDS	basement membrane	8	4.41989	5.72493e-08	LAMA4, COL4A2, HMCN1, COL4A1, HSPG2, NID1, LAMC1, SPARC	177	39	19235	22.2918	1.36825e-05	4.56085e-06	7.38456e-05
GOTERM_BP_FAT	GO:0001525~angiogenesis	12	6.62983	1.08604e-07	CDH13, PTK2, FLT1, NRP1, EPAS1, DLL4, TGFBR2, SOX17, ELK3, JAG1, PLXND1, CTNNB1	125	148	13528	8.77492	0.000130099	4.33684e-05	0.00017554
GOTERM_BP_FAT	GO:0048514~blood vessel morphogenesis	13	7.18232	5.21826e-07	FLT1, NRP1, EPAS1, MYO1E, TGFBR2, JAG1, ELK3, CTNNB1, CDH13, PTK2, DLL4, SOX17, PLXND1	125	211	13528	6.66783	0.000624952	0.000156275	0.00084344
GOTERM_CC_FAT	GO:0005604~basement membrane	9	4.97238	1.97399e-06	LAMA4, COL4A2, HMCN1, COL4A1, HSPG2, NID1, LAMC1, SPARC, MMRN2	140	78	12782	10.5346	0.000422345	0.000422345	0.00250156
GOTERM_CC_FAT	GO:0031252~cell leading edge	11	6.07735	2.52967e-06	ARHGAP31, PTK2, GSN, SWAP70, CYTH3, FGD5, ITGB1, RAPH1, SGEF, PARVA, CTNNB1	140	138	12782	7.27754	0.000541204	0.000270639	0.00320574
GOTERM_CC_FAT	GO:0005912~adherens junction	11	6.07735	7.18101e-06	DLC1, ARHGAP31, SHROOM2, TJP1, PTK2, TMEM204, GJA1, WTIP, ITGB1, PARVA, CTNNB1	140	155	12782	6.47935	0.00153556	0.000512116	0.00909992
SP_PIR_KEYWORDS	cell binding	5	2.76243	8.54644e-06	LAMA4, COL4A2, COL4A1, NID1, LAMC1	177	15	19235	36.2241	0.00204052	0.000510522	0.0110235
GOTERM_CC_FAT	GO:0030027~lamellipodium	8	4.41989	1.04673e-05	ARHGAP31, PTK2, GSN, SWAP70, FGD5, RAPH1, PARVA, CTNNB1	140	70	12782	10.4343	0.00223751	0.000559848	0.0132641
UP_SEQ_FEATURE	disulfide bond	49	27.0718	1.13841e-05	F2RL3, NRP1, NDST1, LPAR4, GJA1, JAG1, MMP28, PRKG1, MMRN2, LPHN2, ST6GALNAC3, HMCN1, UNC5B, GSN, RECK, EFNB2, GALNTL2, OLFML2A, LDLRAD3, INHBB, DLL4, BACE1, SORT1, STC1, LAMC1, MFAP3, JAM3, ADAMTS5, KALRN, EXTL3, ADAMTSL3, BMPR2, ITGB1, GABRD, COL4A2, RNASE1, FLT1, COL4A1, TGFBR2, HSPG2, ITGA1, NID1, SPARC, SEMA6B, LAMA4, THSD1, AVPR1A, HEPH, PRSS23	177	2819	19113	1.87697	0.00870493	0.00291011	0.0173795
SP_PIR_KEYWORDS	extracellular matrix	12	6.62983	1.41561e-05	LAMA4, COL4A2, HMCN1, COL4A1, ADAMTSL3, HSPG2, NID1, MMP28, LAMC1, SPARC, ADAMTS5, MMRN2	177	241	19235	5.41107	0.00337761	0.000676436	0.0182583
SP_PIR_KEYWORDS	actin-binding	12	6.62983	1.7804e-05	SHROOM2, MYO10, SHROOM4, WASF3, GSN, MYO1B, MYO1E, MYO1D, TMOD2, PLS3, PARVA, HIP1	177	247	19235	5.27963	0.00424616	0.000708949	0.0229629
GOTERM_CC_FAT	GO:0070161~anchoring junction	11	6.07735	1.79135e-05	DLC1, ARHGAP31, SHROOM2, TJP1, PTK2, TMEM204, GJA1, WTIP, ITGB1, PARVA, CTNNB1	140	172	12782	5.83895	0.00382618	0.00076641	0.0226989
KEGG_PATHWAY	hsa04360:Axon guidance	10	5.52486	1.87037e-05	SEMA6B, PTK2, NRP1, UNC5B, GNAI1, PLXNA2, EFNB2, DPYSL2, ITGB1, EPHB4	62	129	5085	6.35784	0.00140181	0.00140181	0.0196279
SP_PIR_KEYWORDS	disulfide bond	49	27.0718	2.55143e-05	F2RL3, NRP1, NDST1, LPAR4, GJA1, JAG1, MMP28, PRKG1, MMRN2, LPHN2, ST6GALNAC3, HMCN1, UNC5B, GSN, RECK, EFNB2, GALNTL2, OLFML2A, LDLRAD3, INHBB, DLL4, BACE1, SORT1, STC1, LAMC1, MFAP3, JAM3, ADAMTS5, KALRN, EXTL3, ADAMTSL3, BMPR2, ITGB1, GABRD, COL4A2, RNASE1, FLT1, COL4A1, TGFBR2, HSPG2, ITGA1, NID1, SPARC, SEMA6B, LAMA4, THSD1, AVPR1A, HEPH, PRSS23	177	2924	19235	1.82112	0.00607945	0.000870764	0.0329058
GOTERM_BP_FAT	GO:0031589~cell-substrate adhesion	8	4.41989	3.18084e-05	DLC1, ARHGAP6, ITGA1, NID1, LAMC1, ITGB1, RAPH1, CTNNB1	125	98	13528	8.83461	0.0373902	0.00759245	0.0514006
GOTERM_BP_FAT	GO:0001569~patterning of blood vessels	5	2.76243	3.56698e-05	FLT1, NRP1, TGFBR2, PLXND1, CTNNB1	125	21	13528	25.7676	0.041833	0.00709689	0.0576386
GOTERM_BP_FAT	GO:0007169~transmembrane receptor protein tyrosine kinase signaling pathway	11	6.07735	3.98763e-05	PTK2, GRB10, FLT1, NRP1, NDST1, PTPRG, MYO1E, BMPR2, SORT1, PIK3R3, EPHB4	125	224	13528	5.31457	0.0466496	0.00680145	0.0644339
GOTERM_CC_FAT	GO:0044420~extracellular matrix part	9	4.97238	4.02388e-05	LAMA4, COL4A2, HMCN1, COL4A1, HSPG2, NID1, LAMC1, SPARC, MMRN2	140	117	12782	7.02308	0.0085743	0.00143418	0.0509815
GOTERM_BP_FAT	GO:0030198~extracellular matrix organization	8	4.41989	4.66788e-05	CSGALNACT1, RECK, PTK2, COL4A2, HSPG2, OLFML2A, NID1, LAMC1	125	104	13528	8.32492	0.0543876	0.00696594	0.0754218
SP_PIR_KEYWORDS	calcium	21	11.6022	4.80499e-05	FKBP9, FKBP7, SRL, GALNTL2, ITGA1, PCDH12, NID1, MMP28, SPARC, JAG1, PCDH17, PCDHAC2, DCHS1, CDH13, PCDH1, KIAA0494, HMCN1, RASGRF2, GSN, PLS3, EHD4	177	803	19235	2.84199	0.0114185	0.0014345	0.0619616
GOTERM_CC_FAT	GO:0044459~plasma membrane part	44	24.3094	4.95989e-05	DLC1, F2RL3, SHROOM2, SHROOM4, GNAI1, LPAR4, BMPR2, GJA1, JAG1, WTIP, ITGB1, EPHB4, PCDHAC2, STARD13, CTNNB1, PCDH1, PTK2, SPRED2, GABRD, TMEM204, GPR176, FLT1, SLC12A2, MPDZ, PTPRG, TGFBR2, EFNB2, ITGA1, TANC1, PCDH12, RAPH1, KCTD10, CDH13, ARHGAP31, TJP1, TMEM47, CD34, SLC7A2, GNB1, BACE1, AVPR1A, SORT1, TNFAIP1, PARVA	140	2203	12782	1.82351	0.0105583	0.0015152	0.0628372
KEGG_PATHWAY	hsa05222:Small cell lung cancer	8	4.41989	5.53551e-05	LAMA4, PTK2, COL4A2, COL4A1, CDKN2B, LAMC1, PIK3R3, ITGB1	62	84	5085	7.81106	0.00414314	0.00207372	0.0580802
GOTERM_BP_FAT	GO:0007155~cell adhesion	19	10.4972	6.71133e-05	DLC1, NRP1, HSPG2, ITGA1, PCDH12, NID1, PCDH17, RAPH1, ITGB1, PCDHAC2, DCHS1, CTNNB1, CDH13, LAMA4, PCDH1, ARHGAP6, CD34, LAMC1, PARVA	125	700	13528	2.93751	0.0772569	0.00889404	0.108422
GOTERM_BP_FAT	GO:0022610~biological adhesion	19	10.4972	6.83551e-05	DLC1, NRP1, HSPG2, ITGA1, PCDH12, NID1, PCDH17, RAPH1, ITGB1, PCDHAC2, DCHS1, CTNNB1, CDH13, LAMA4, PCDH1, ARHGAP6, CD34, LAMC1, PARVA	125	701	13528	2.93332	0.0786287	0.00815578	0.110427
GOTERM_BP_FAT	GO:0030029~actin filament-based process	11	6.07735	7.3791e-05	DLC1, ARHGAP6, SHROOM4, WASF3, GSN, MYO1E, PRKG1, FGD5, ITGB1, PLS3, PARVA	125	241	13528	4.93968	0.0846098	0.0080046	0.119204
BIOCARTA	h_sppaPathway:Aspirin Blocks Signaling Pathway Involved in Platelet Activation	5	2.76243	7.48339e-05	F2RL3, PTK2, GNAI1, GNB1, ITGB1	20	19	1437	18.9079	0.00448014	0.00448014	0.0749707
KEGG_PATHWAY	hsa04510:Focal adhesion	11	6.07735	0.00011507	LAMA4, PTK2, COL4A2, FLT1, COL4A1, ITGA1, LAMC1, PIK3R3, ITGB1, PARVA, CTNNB1	62	201	5085	4.48844	0.00859363	0.00287279	0.120701
SP_PIR_KEYWORDS	heterotrimer	5	2.76243	0.00011682	LAMA4, COL4A2, GNAI1, GNB1, LAMC1	177	28	19235	19.4058	0.0275353	0.00309758	0.15058
GOTERM_BP_FAT	GO:0043062~extracellular structure organization	9	4.97238	0.000126078	CSGALNACT1, RECK, PTK2, COL4A2, HSPG2, OLFML2A, NID1, LAMC1, CTNNB1	125	163	13528	5.97556	0.140196	0.0125087	0.203589
SP_PIR_KEYWORDS	cell adhesion	14	7.73481	0.000141999	ITGA1, PCDH12, NID1, PCDH17, ITGB1, DCHS1, PCDHAC2, CTNNB1, CDH13, LAMA4, PCDH1, CD34, LAMC1, PARVA	177	422	19235	3.60524	0.0333707	0.00338827	0.183009
GOTERM_CC_FAT	GO:0030054~cell junction	17	9.39227	0.000158602	GABRD, DLC1, SHROOM2, TMEM204, MPDZ, TANC1, GJA1, PCDH12, WTIP, ITGB1, CTNNB1, ARHGAP31, PTK2, TJP1, TMEM47, PCDH1, PARVA	140	518	12782	2.99633	0.0333738	0.00423394	0.200806
GOTERM_BP_FAT	GO:0007160~cell-matrix adhesion	7	3.8674	0.000164063	DLC1, ARHGAP6, ITGA1, NID1, ITGB1, RAPH1, CTNNB1	125	89	13528	8.512	0.178451	0.0150066	0.264851
GOTERM_BP_FAT	GO:0034330~cell junction organization	6	3.31492	0.00017067	DLC1, SHROOM2, TJP1, ARHGAP6, GJA1, LAMC1	125	57	13528	11.392	0.184929	0.0144996	0.275503
GOTERM_CC_FAT	GO:0042995~cell projection	20	11.0497	0.00019187	NRP1, SWAP70, MPDZ, ITGA1, CYTH3, DPYSL2, RAPH1, ITGB1, CTNNB1, CDH13, ARHGAP31, PTK2, GNB1, GSN, BACE1, TMOD2, FGD5, SGEF, PARVA, KALRN	140	697	12782	2.6198	0.0402323	0.00455228	0.242879
GOTERM_BP_FAT	GO:0016477~cell migration	11	6.07735	0.000224252	CDH13, SHROOM2, PTK2, FLT1, NRP1, CD34, PLXNA2, ITGA1, LAMC1, PRKG1, ITGB1	125	276	13528	4.31328	0.235615	0.0177528	0.361849
GOTERM_BP_FAT	GO:0030036~actin cytoskeleton organization	10	5.52486	0.000232361	DLC1, ARHGAP6, SHROOM4, WASF3, GSN, PRKG1, FGD5, ITGB1, PLS3, PARVA	125	226	13528	4.78867	0.243007	0.0172495	0.374912
GOTERM_BP_FAT	GO:0007167~enzyme linked receptor protein signaling pathway	12	6.62983	0.0003042	PTK2, GRB10, FLT1, NRP1, NDST1, PTPRG, MYO1E, TGFBR2, BMPR2, SORT1, PIK3R3, EPHB4	125	342	13528	3.79733	0.305447	0.0212122	0.490556
SP_PIR_KEYWORDS	cell junction	13	7.18232	0.000318994	GABRD, SHROOM2, TMEM204, TANC1, GJA1, PCDH12, CTNNB1, ARHGAP31, PTK2, TJP1, TMEM47, PCDH1, PARVA	177	399	19235	3.5407	0.073417	0.006908	0.410688
SP_PIR_KEYWORDS	angiogenesis	6	3.31492	0.000344848	COL4A2, FLT1, NRP1, COL4A1, EPAS1, HSPG2	177	66	19235	9.8793	0.0791268	0.00684587	0.443907
UP_SEQ_FEATURE	domain:PH 2	5	2.76243	0.000361971	MYO10, RASGRF2, AFAP1L1, FGD5, KALRN	177	37	19113	14.5923	0.242736	0.0671501	0.551221
GOTERM_MF_FAT	GO:0005509~calcium ion binding	22	12.1547	0.000373928	FKBP9, FKBP7, SRL, GALNTL2, ITGA1, PCDH12, NID1, MMP28, SPARC, JAG1, PCDH17, PCDHAC2, DCHS1, CDH13, PCDH1, KIAA0494, HMCN1, RASGRF2, GSN, DLL4, PLS3, EHD4	133	919	12983	2.33685	0.108471	0.108471	0.500276
GOTERM_CC_FAT	GO:0031012~extracellular matrix	13	7.18232	0.00038111	COL4A2, COL4A1, ADAMTSL3, HSPG2, OLFML2A, NID1, SPARC, MMP28, MMRN2, LAMA4, HMCN1, LAMC1, ADAMTS5	140	345	12782	3.44029	0.0783347	0.00812414	0.481898
UP_SEQ_FEATURE	domain:PH 1	5	2.76243	0.000401668	MYO10, RASGRF2, AFAP1L1, FGD5, KALRN	177	38	19113	14.2083	0.265484	0.0598432	0.6115
INTERPRO	IPR001849:Pleckstrin homology	11	6.07735	0.00040583	MYO10, GRB10, RASGRF2, SWAP70, BMX, CYTH3, AFAP1L1, FGD5, RAPH1, SGEF, KALRN	164	277	16659	4.03383	0.143635	0.143635	0.560796
GOTERM_CC_FAT	GO:0005886~plasma membrane	61	33.7017	0.000419108	DLC1, F2RL3, NRP1, PLXNA2, LPAR4, GJA1, JAG1, CTNNB1, LPHN2, PCDH1, SPRED2, MTUS1, RECK, GPR176, TMEM204, MPDZ, PTPRG, EFNB2, TANC1, RFTN2, ARHGAP31, GRB10, RASGRF2, CD34, GNB1, BACE1, SORT1, LAMC1, MFAP3, JAM3, TNFAIP1, PARVA, SHROOM2, SHROOM4, GNAI1, BMPR2, CYTH3, WTIP, ITGB1, EPHB4, PCDHAC2, DCHS1, STARD13, SERINC3, PTK2, PLXND1, GABRD, FLT1, SLC12A2, SWAP70, TGFBR2, ITGA1, PCDH12, PCDH17, RAP…	140	3777	12782	1.47453	0.0858019	0.00812211	0.529828
UP_SEQ_FEATURE	topological domain:Extracellular	43	23.7569	0.000421124	F2RL3, NRP1, PLXNA2, LPAR4, BMPR2, GJA1, JAG1, MANSC1, ITGB1, EPHB4, DCHS1, PCDHAC2, LPHN2, SERINC3, PCDH1, FAM171B, UNC5B, PLXND1, HIGD1B, GABRD, TMEM204, GPR176, FLT1, PTPRG, TGFBR2, EFNB2, ITGA1, CYYR1, PCDH12, PCDH17, LDLRAD3, SEMA6B, FAM198B, THSD1, CD34, SLC7A2, DLL4, BACE1, AVPR1A, SORT1, HEPH, MFAP3, JAM3	177	2719	19113	1.70771	0.276382	0.0524876	0.641032
[truncated: 347 more rows]

## Sheet: Table S5A
Supplementary Table 5A. Overexpressed gene sets in the T cell enriched cluster (SATO ccRCC)
[truncated: 1,013 more rows]

[truncated: 9 more sheets: Table S5B, Table S5C, Table S6A, Table S6B, Table S7, Table S8A, Table S8B, Table S8C, Table S9]
